# Supplementary material for: Metaproteomic Profile of the Colonic Luminal Microbiota From Patients With Colon Cancer
Source: Front Microbiol. 2022 Apr 14;13:869523. doi: 10.3389/fmicb.2022.869523 (PMC9048685; doi:10.3389/fmicb.2022.869523)
Supplement: Supplementary file 2 [file Data_Sheet_1.XLSX]

## Sheet: microbial peptides+annotation
Peptide Sequence	Database Entry	superkingdom	phylum	class	order	family	genus	species	UniProt Protein Name	KEGG Orthology Group (KOG) No.	Pathway	S061	S085	S097	S099	S103	S107	S109	S111	S119	S121	S125	S131	S135	S141	S143	S145	S147	S151	S157	S161	S165	S175	S181	S183
AAAAAQHHLYGTTSGK	764143897-stool1_revised_C912228_1_gene128317	Bacteria	Bacteroidetes	Bacteroidia	Bacteroidales	Bacteroidaceae	Bacteroides	Bacteroides thetaiotaomicron							5.49661e+06			320017
AAAADYELTFAGAK	MH0267_GL0005581	Bacteria	Bacteroidetes	Bacteroidia	Bacteroidales	Bacteroidaceae	Bacteroides	Bacteroides vulgatus					1.32317e+06		1.44566e+06	2.65276e+06	4.01307e+07	3.24846e+06								7.96747e+06		8.9398e+06
AAAADYELTFAGAKK	MH0267_GL0005581	Bacteria	Bacteroidetes	Bacteroidia	Bacteroidales	Bacteroidaceae	Bacteroides	Bacteroides vulgatus				1.06951e+06		2.35543e+07		2.79257e+06	1.03007e+07	1.46656e+06	2.98514e+06					4.01002e+06	888831	2.71882e+06	4.02536e+06			1.27166e+06	3.08631e+06		1.08515e+06
AAAAEEGVQEMPER	V1.CD52-0_GL0063889	Bacteria	Verrucomicrobia	Verrucomicrobiae	Verrucomicrobiales	Akkermansiaceae	Akkermansia	Akkermansia muciniphila																							1.51893e+06		610258
AAAAGCAESAELLK	NOM007_GL0060150	Bacteria	Firmicutes	Clostridia	Clostridiales	Ruminococcaceae	Faecalibacterium	Faecalibacterium prausnitzii	Pyruvate-flavodoxin oxidoreductase	K03737		1.92945e+06			1.79222e+06		1.80046e+06	1.45575e+06				4.6458e+06				4.32862e+06								5.14912e+06	1.50739e+06
AAAAGCTESAELLK	411483.FAEPRAA2165_00243	Bacteria	Firmicutes	Clostridia	Clostridiales	Ruminococcaceae	Faecalibacterium	Faecalibacterium prausnitzii	Pyruvate-flavodoxin oxidoreductase	K03737		6.48912e+06	2.87711e+06		1.22482e+07	5.83295e+06		6.17557e+06	5.04354e+06	6.08176e+06	3.0388e+06		3.41946e+06	3.91783e+07	5.18854e+06	1.91404e+06			4.35652e+07	7.28559e+06			1.09379e+07	1.47339e+07	6.51497e+06
AAAAGENEEWSLDYPK	MH0103_GL0048897	Bacteria	Bacteroidetes	Bacteroidia	Bacteroidales	Bacteroidaceae	Bacteroides		Rubrerythrin	K19824		1.0295e+06						1.66431e+06	3.25325e+06		6.78986e+06		6.31792e+06	2.35335e+06		8.96562e+06			2.74208e+06
AAAAGTAEALAEAK	MH0006_GL0024434	Bacteria	Firmicutes									2.46488e+06		9.28415e+06	1.14441e+07			1.55733e+07			6.9588e+06					1.42922e+07				4.87547e+06			6.6966e+06	5.3537e+06
AAAALLDKDSAVELFAGFGK	MH0204_GL0020836	Bacteria	Firmicutes	Clostridia	Clostridiales	Ruminococcaceae	Faecalibacterium	Faecalibacterium prausnitzii	Methylmalonyl-CoA carboxyltransferase 12S subunit	K17489		347189		1.32239e+07	212147					1.0888e+06	710566	245144				547310			1.15779e+06		309818		1.40875e+06	1.3469e+06
AAAANLVPNSTGAAK	158337416-stool1_revised_C1280828_1_gene135644	Bacteria							Glyceraldehyde-3-phosphate dehydrogenase	K00134	glycolysis	924109			1.18038e+07	960516		1.32726e+06	3.7397e+07			1.49022e+08		1.42692e+07		1.71756e+06		7.11408e+06	6.02515e+06		1.32755e+06	4.52862e+06		4.81146e+07	3.68461e+06
AAAANLVPNTTGAAK	V1.CD17-4_GL0098059	Bacteria							Glyceraldehyde-3-phosphate dehydrogenase	K00134	glycolysis
AAAAQWLVAR	MH0004_GL0020506	Bacteria	Bacteroidetes	Bacteroidia	Bacteroidales	Bacteroidaceae							1.35569e+06	4.88713e+06	1.47592e+06		8.00347e+06					2.23793e+07			3.29418e+06	2.65667e+06				5.45154e+06			931989		7.59664e+06
AAAASLDMPLYR	V1.CD18-0_GL0083157	Bacteria	Firmicutes	Clostridia	Clostridiales	Ruminococcaceae	Faecalibacterium	Faecalibacterium prausnitzii	Enolase	K01689	glycolysis										5.62714e+06		1.94221e+06								5.27379e+06	3.62474e+06	6.94217e+06
AAAASLEMPLYR	V1.CD18-3_GL0004081	Bacteria	Firmicutes	Clostridia	Clostridiales	Ruminococcaceae	Faecalibacterium	Faecalibacterium prausnitzii	Enolase	K01689	glycolysis									3.97986e+06	5.32272e+06									7.66859e+06	5.27923e+07
AAAASLVPNSTGAAK	MH0345_GL0154637	Bacteria	Firmicutes						Glyceraldehyde-3-phosphate dehydrogenase	K00134	glycolysis	704996				1.42872e+06					1.41907e+06		1.37548e+06	4.08152e+06	3.30867e+06								2.68637e+06
AAAAYLDLPLYR	MH0239_GL0050269	Bacteria							Enolase	K01689	glycolysis				1.92683e+07		2.27539e+06				670274				3.60408e+06		1.18828e+07	6.13806e+06	1.01559e+06	4.33882e+06		2.25388e+06		3.49595e+06
AAAAYLNLPLYR	SZEY-63A_GL0039577	Bacteria	Bacteroidetes	Bacteroidia	Bacteroidales				Enolase	K01689	glycolysis	1.49344e+06									3.34318e+06	281502	2.28886e+06		4.99465e+06	1.22359e+06	1.22286e+07	3.35426e+06	1.7451e+06		842900		1.30412e+06
AAACNLVPNSTGAAK	MH0087_GL0004619	Bacteria							Glyceraldehyde-3-phosphate dehydrogenase	K00134	glycolysis
AAADAVNAAVEALDAK	MH0053_GL0065841	Bacteria	Firmicutes	Clostridia	Clostridiales	Clostridiaceae	Clostridium					939742				1.02113e+06				1.12474e+06	5.60629e+06		1.25187e+06		1.34938e+06					3.08279e+06		1.59366e+06		1.68859e+06
AAADESGDYLTSTK	MH0032_GL0007486	Bacteria	Firmicutes	Negativicutes	Veillonellales	Veillonellaceae	Dialister					4.27353e+06	3.61031e+06		4.16048e+07			1.9169e+07					1.39098e+06	1.57609e+07						1.75927e+08	1.53066e+06		2.92065e+06
AAADGLLEAYKSPNAK	DOM018_GL0050277	Bacteria	Bacteroidetes	Bacteroidia	Bacteroidales	Bacteroidaceae	Bacteroides	Bacteroides xylanisolvens
AAADKAVADAK	DOF012_GL0056053	Bacteria										997206	1.50418e+06	130446	4.0653e+06					7.61172e+06					4.53904e+06		50506			1.79308e+07
AAADKAVADAKAEALK	DOF012_GL0056053	Bacteria	Bacteroidetes	Bacteroidia	Bacteroidales	Bacteroidaceae	Bacteroides					3.39127e+07		5.76026e+07	3.09069e+07					1.53937e+06	1.20437e+06		3.88245e+06		6.08896e+07					2.27246e+08				1.52224e+06
AAADNKPVLTDEVSKLELR	MH0343_GL0118270	Bacteria	Synergistetes	Synergistia	Synergistales	Synergistaceae	Cloacibacillus	Cloacibacillus porcorum	Propanediol dehydratase medium subunit	K13919	1,2-propanediol degradation																				1.36342e+07
AAADPASHQVDLALTR	MH0441_GL0067511	Bacteria	Verrucomicrobia	Verrucomicrobiae	Verrucomicrobiales	Akkermansiaceae	Akkermansia	Akkermansia muciniphila					1.02934e+06	1.49236e+06	1.20687e+06				1.78667e+06		2.29581e+06					1.71522e+07					7.24257e+06	2.37473e+06		1.47424e+06
AAADPFAELYK	MH0089_GL0018137	Bacteria	Firmicutes	Clostridia	Clostridiales	Lachnospiraceae	Anaerostipes	Anaerostipes hadrus					871061					776405	2.05774e+06	1.64632e+06	1.90982e+06	427031	1.85087e+06	830401					766790			1.52005e+06	1.16113e+06
AAADQAAADAADAK	MH0108_GL0021475	Bacteria	Bacteroidetes	Bacteroidia	Bacteroidales	Bacteroidaceae	Bacteroides	Bacteroides uniformis					1.13993e+06		6.80212e+06	938876		867666										1.35954e+07						730248	1.15696e+07
AAADQPLVLAAVEGLK	V1.FI09_GL0160283	Bacteria	Firmicutes	Clostridia	Clostridiales	Lachnospiraceae	Roseburia	Roseburia faecis								1.59277e+08						7.81132e+06	364879
AAADVYMFANDQLEPLLK	O2.UC22-0_GL0049911	Bacteria	Firmicutes	Clostridia	Clostridiales
AAADYFGLPLYR	MH0006_GL0116772	Bacteria	Bacteroidetes	Bacteroidia	Bacteroidales	Rikenellaceae	Alistipes	Alistipes putredinis	Enolase	K01689	glycolysis	109657	1.58331e+06	682464	2.35255e+06	3.30016e+06	615513				973878	927798			1.0995e+06		3.54899e+06	873749			1.67592e+06				405631
AAADYFGMPLYR	MH0349_GL0020978	Bacteria							Enolase	K01689	glycolysis	945181						3.09487e+06									6.65753e+06			2.29391e+06	2.413e+06		3.31308e+06
AAADYLDLPLYK	MH0415_GL0109222	Bacteria	Bacteroidetes	Bacteroidia	Bacteroidales				Enolase	K01689	glycolysis	233746	1.02357e+07		690265	1.93962e+06		2.99245e+06					1.95265e+06		949195			1.37114e+06		2.11752e+06	220876	4.79093e+07	1.44981e+07	1.4665e+07	767311
AAADYLGLPLYK	MH0083_GL0038601	Bacteria	Spirochaetes	Spirochaetia	Spirochaetales	Spirochaetaceae	Sphaerochaeta	Sphaerochaeta globosa	Enolase	K01689	glycolysis	611792	2.88984e+07										531544							1.35422e+06			729169
AAADYVGLPLYR	O2.CD2-0_GL0078715	Bacteria	Spirochaetes	Spirochaetia	Spirochaetales	Spirochaetaceae	Treponema		Enolase	K01689	glycolysis
AAAEAATSHR	O2.UC1-1_GL0103569	Bacteria	Bacteroidetes	Bacteroidia	Bacteroidales	Bacteroidaceae	Bacteroides					54867.3	140367	94145.6	45536.1	12861.6		5.91389e+06					37790.1	216452	300272	497874		56221.2					15580.4
AAAEADLAQER	MH0406_GL0218865	Bacteria	Firmicutes	Clostridia	Clostridiales	Ruminococcaceae			ATP synthase subunit b	K02109		746416	3.72474e+06	2.9552e+06	4.16847e+06			1.1428e+06		4.22524e+06		1.85715e+06	1.13735e+06	1.44006e+06							2.82381e+06			2.72241e+06	2.81765e+06
AAAEALDLPLYQYLGGFNAK	MH0211_GL0106173	Bacteria	Firmicutes						Enolase	K01689	glycolysis									93574.2							144512			1.24154e+06
AAAEALGLPLYQYLGGFNAK	V1.FI33_GL0027825	Bacteria	Firmicutes	Clostridia	Clostridiales	Eubacteriaceae	Eubacterium		Enolase	K01689	glycolysis		1.60401e+06							238907													542358
AAAEALGMPLYK	DOM010_GL0067331	Bacteria	Fusobacteria	Fusobacteriia	Fusobacteriales	Fusobacteriaceae			Enolase	K01689	glycolysis
AAAEEKSPVLLQVSK	MH0187_GL0124532	Bacteria	Bacteroidetes	Bacteroidia	Bacteroidales				Fructose-bisphosphate aldolase	K01624	glycolysis		7.17181e+06		5.43151e+06																		6.26853e+06
AAAEELGLPLFQYLGGVNAK	MH0277_GL0004214	Bacteria	Firmicutes	Clostridia					Enolase	K01689	glycolysis		326211													62311.4				741957					33392.1
AAAEEVLGKDER	MH0002_GL0069510	Bacteria							Metalloprotease PmbA homolog	K03592					2.06258e+06		4.43408e+06			2.98719e+06	1.7734e+06	1.1619e+06	565176		3.42157e+06				3.71905e+06	2.69844e+06				1.34135e+06	1.02905e+06
AAAEGLENLDENKR	MH0277_GL0018917	Bacteria	Firmicutes	Clostridia	Clostridiales	Clostridiaceae	Clostridium	Clostridium perfringens	Alpha-glucosidase 2	K01187					890899					1.21266e+06		2.97073e+06						691136	3.24996e+06	840694				669558
AAAELALLSGQKPLLTK	210007.SMU_2015	Bacteria	Firmicutes	Bacilli	Lactobacillales	Streptococcaceae	Streptococcus		50S ribosomal protein L5	K02931		5.68594e+06								6.74121e+06															3.8387e+06
AAAELGYPVLLR	MH0400_GL0069039	Bacteria	Bacteroidetes	Bacteroidia	Bacteroidales				Carbamoyl-phosphate synthase large chain	K01955	L-arginine biosynthesis	1.31984e+06											1.37405e+06
AAAELLSSK	MH0205_GL0151217	Bacteria							L-fucose isomerase	K01818	L-fucose degradation			1.39665e+06	3.07947e+06						3.15794e+06	3.09347e+06							5.64667e+06	4.34627e+06	3.55463e+07				3.44173e+06
AAAENHLVVGSQAR	MH0141_GL0077143	Bacteria	Bacteroidetes	Bacteroidia	Bacteroidales	Odoribacteraceae	Odoribacter	Odoribacter splanchnicus	Urocanate hydratase	K01712	L-histidine degradation into L-glutamate		1.19266e+06			438473										419748
AAAENLEDATDFFK	MH0011_GL0072223	Archaea	Euryarchaeota	Methanobacteria	Methanobacteriales	Methanobacteriaceae	Methanobrevibacter	Methanobrevibacter smithii	Reverse rubrerythrin-1	CKO0059		430978			1.02571e+06			1.62863e+06							3.05833e+06	3.53712e+06				1.39491e+06	2.93181e+06		4.32694e+06	1.38396e+06	903170
AAAENLEDATDFFKESSKDEGR	MH0011_GL0072223	Archaea	Euryarchaeota	Methanobacteria	Methanobacteriales	Methanobacteriaceae	Methanobrevibacter	Methanobrevibacter smithii	Reverse rubrerythrin-1	CKO0059			1.15786e+07		760447	1.1446e+06		1.04423e+07	2.15975e+06			946320	943680			1.21004e+07				4.45119e+06	7.82859e+06		1.59416e+07
AAAENLLPHSTGAAK	V1.CD7-0-PN_GL0013113	Bacteria							Glyceraldehyde-3-phosphate dehydrogenase	K00134	glycolysis	552329			1.01498e+06	3.40649e+06	1.27143e+06				1.52777e+06		781383		2.06833e+06	1.05177e+06	1.28375e+06			958571	1.19013e+06		1.02425e+06
AAAENLLPHTTGAAK	MH0014_GL0043726	Bacteria	Proteobacteria						Glyceraldehyde-3-phosphate dehydrogenase C	K00134	glycolysis	768759	2.32795e+06		6.77712e+06			4.57176e+06		7.45076e+06		458987		1.34775e+06	681704	2.67438e+06				3.75787e+06	527780	1.7421e+06		1.86976e+06	5.32961e+07
AAAENLLPHTTGSAK	O2.UC34-0_GL0004674	Bacteria							Glyceraldehyde-3-phosphate dehydrogenase	K00134	glycolysis	8.73512e+06				3.87925e+07	1.27937e+06	1.6656e+07				3.10715e+06				2.52167e+06			3.5636e+06		1.93875e+06	3.47904e+06	3.62433e+06
AAAENLLPTSTGAAK	MH0126_GL0001599	Bacteria							Glyceraldehyde-3-phosphate dehydrogenase	K00134	glycolysis							7.24061e+06															1.93405e+06
AAAENLVPTSTGAAK	MH0031_GL0030070	Bacteria							Glyceraldehyde-3-phosphate dehydrogenase	K00134	glycolysis		1.29121e+08													1.16044e+06		7.08283e+06	2.15105e+06				1.04579e+08	1.01282e+07
AAAEPAPVNPCLR	T2D-29A_GL0076622	Bacteria	Firmicutes	Clostridia	Clostridiales				Na(+)-translocating ferredoxin:NAD(+) oxidoreductase complex subunit C	K03615
AAAEPDNKELQEQLAQFSK	MH0002_GL0028629	Bacteria	Verrucomicrobia	Verrucomicrobiae	Verrucomicrobiales	Akkermansiaceae	Akkermansia	Akkermansia muciniphila										1.20176e+06			1.10115e+07	3.36e+06		1.20156e+06		4.3977e+06					4.67531e+06
AAAEQTDTALYVLAR	MH0198_GL0029513	Bacteria	Firmicutes	Clostridia	Clostridiales	Ruminococcaceae	Ruminococcus		Beta-glucosidase A	K01188		2.26955e+06			2.7452e+06					5.56495e+06			2.52919e+06						4.98986e+06
AAAESFADFAK	MH0088_GL0111846	Bacteria	Firmicutes	Clostridia	Clostridiales	Lachnospiraceae	Dorea	Dorea longicatena				1.42313e+06		5.6472e+06	6.37869e+06	2.06691e+07			1.89565e+06		5.50274e+06	1.06829e+07			3.83788e+06	907770			1.74449e+06					6.31136e+06	2.98118e+06
AAAESFADFAKK	MH0088_GL0111846	Bacteria	Firmicutes	Clostridia	Clostridiales	Lachnospiraceae	Dorea	Dorea longicatena				4.22224e+06						3.73209e+06			1.62546e+06	2.84492e+06								3.63083e+06			3.27369e+06	3.00295e+06	1.46396e+06
AAAESYLGK	MH0148_GL0074547	Bacteria	Bacteroidetes	Bacteroidia	Bacteroidales	Bacteroidaceae	Bacteroides									2.49758e+06	2.56695e+06		1.22069e+06	4.42833e+06	2.89213e+06	929779			4.3762e+06		6.76332e+06		1.00308e+06	4.24237e+06	4.40696e+06	1.32451e+07		7.91316e+06	715631
AAAETKSPVLLQVSK	DOM005_GL0008036	Bacteria	Bacteroidetes	Bacteroidia	Bacteroidales				Fructose-bisphosphate aldolase	K01624	glycolysis	934127	3.16478e+06		1.97329e+06		927233											4.36416e+06			1.19709e+06	1.35361e+06			627844
AAAEYAATR	521095.Apar_1347	Bacteria							Phosphoribosylaminoimidazole-succinocarboxamide synthase	K01923	IMP biosynthesis via de novo pathway
AAAEYLDLPLYR	MH0212_GL0064437	Bacteria	Bacteroidetes	Bacteroidia	Bacteroidales				Enolase	K01689	glycolysis	2.6417e+06			1.38451e+06				7.72253e+06	6.02199e+06				1.07089e+07	528414			4.74234e+06		2.32664e+06	497582	568947		1.52724e+06
AAAFAEGYKK	T2D-102A_GL0005574	Bacteria	Firmicutes	Clostridia	Clostridiales	Ruminococcaceae	Faecalibacterium	Faecalibacterium prausnitzii	Probable M18 family aminopeptidase 1	K01267		351932	1.1536e+06		352079			474637		564038	383879	666256	664273		321421					384977	650208		361319
AAAFANPELTVLQFPEDKGFK	MH0069_GL0003064	Bacteria	Firmicutes	Negativicutes	Acidaminococcales	Acidaminococcaceae	Phascolarctobacterium		Probable histidine-binding protein	K02030			1.13353e+06													3.14387e+06
AAAFLGLDER	DOF011_GL0010864	Bacteria	Bacteroidetes	Bacteroidia	Bacteroidales	Prevotellaceae	Prevotella	Prevotella copri
AAAGAAGAVAVK	O2.UC23-2_GL0094810	Bacteria	Firmicutes	Clostridia	Clostridiales	Ruminococcaceae	Faecalibacterium	Faecalibacterium prausnitzii	Glutaconyl-CoA decarboxylase subunit gamma	K23351	L-glutamate degradation via hydroxyglutarate pathway		691729			5.68855e+06									2.44657e+06					482122			718426
AAAGAEQAAYAAK	MH0205_GL0083630	Bacteria	Firmicutes	Clostridia	Clostridiales	Eubacteriaceae	Eubacterium		3-oxoacyl-[acyl-carrier-protein] synthase 2	K09458	fatty acid biosynthesis										1.93024e+06	1.20956e+06			890919								939936		728688
AAAGELLVLDSLK	V1.UC60-0_GL0049739	Bacteria	Firmicutes	Clostridia	Clostridiales	Oscillospiraceae	Oscillibacter		50S ribosomal protein L4	K02926		1.30097e+06	9.70745e+06		1.3381e+06		1.31369e+06				3.64174e+06	1.47451e+06	2.35281e+06	3.92801e+06	1.67683e+06						1.75673e+06	1.00451e+07	641669		585141
AAAGVVTLNDTQR	O2.UC22-1_GL0094345	Bacteria	Firmicutes	Clostridia	Clostridiales	Ruminococcaceae	Ruminococcus	Ruminococcus callidus
AAALADEVLAGR	MH0224_GL0110034	Bacteria	Bacteroidetes	Bacteroidia	Bacteroidales	Prevotellaceae	Prevotella	Prevotella copri				7.88126e+07																					711352
AAALFADKPEGK	V1.FI15_GL0168284	Bacteria	Bacteroidetes	Bacteroidia	Bacteroidales	Bacteroidaceae	Bacteroides					5.57165e+06	9.95611e+07		4.24457e+07	2.32362e+07	6.47935e+07	3.51665e+07	3.05203e+07	1.04233e+08	7.39985e+07	3.25746e+07	1.74593e+07	1.39698e+08	1.93973e+07	2.16928e+07	2.4966e+06	7.10977e+07	5.72794e+07	403228	2.85755e+07	6.5067e+07		7.38132e+07	8.99524e+07
AAALGYLGK	SZEY-10A_GL0069892	Bacteria	Bacteroidetes	Bacteroidia	Bacteroidales	Prevotellaceae	Prevotella	Prevotella buccae				1.21181e+07			1.97854e+06	732067	911135	4.51911e+06							5.27915e+06			4.66261e+06	727616	6.60902e+07	1.77821e+07		3.46412e+06		1.17139e+06
AAALNLLPHSTGAAK	MH0246_GL0104130	Bacteria	Firmicutes	Bacilli	Lactobacillales	Lactobacillaceae	Lactobacillus		Glyceraldehyde-3-phosphate dehydrogenase	K00134	glycolysis	4.03214e+07						2.35641e+06		9.22529e+06				1.86884e+07						3.50106e+06	614862		1.87657e+06	3.47771e+06	5.96059e+06
AAALNLVPNSTGAAK	V1.FI36_GL0042956	Bacteria							Glyceraldehyde-3-phosphate dehydrogenase	K00134	glycolysis							2.39594e+07												4.56737e+06
AAALNTLAHSTGAAK	O2.UC8-0_GL0153477	Bacteria	Actinobacteria	Actinobacteria	Bifidobacteriales	Bifidobacteriaceae	Bifidobacterium		Glyceraldehyde-3-phosphate dehydrogenase	K00134	glycolysis	637750	1.02501e+06		1.68436e+07	1.96909e+07		2.28996e+07		976913					3.95097e+07				942163	919457	1.01618e+07			1.88569e+07	422926
AAALNTLPHSTGAAK	MH0356_GL0041566	Bacteria							Glyceraldehyde-3-phosphate dehydrogenase	K00134	glycolysis	1.10755e+06	1.1188e+07		4.97746e+06	8.87082e+06	5.05469e+06	8.28695e+07	6.67138e+06			2.38472e+06	8.61461e+06	1.07525e+07	1.06695e+07	2.04773e+06		9.12868e+06		4.30727e+06	3.57632e+06			2.40417e+07
AAALNVSYTVK	MH0006_GL0221704	Bacteria	Bacteroidetes	Bacteroidia	Bacteroidales	Rikenellaceae	Alistipes	Alistipes putredinis										7.17304e+06
AAALQPGEALLLENLR	N085A_GL0051667	Bacteria	Bacteroidetes	Bacteroidia	Bacteroidales				Phosphoglycerate kinase	K00927	glycolysis
AAALQPGEVLLLENLR	MH0119_GL0102077	Bacteria							Phosphoglycerate kinase	K00927	glycolysis		1.55319e+06		624618												606495				1.79675e+06	2.09217e+07
AAALQPGQLLLLENLR	MH0252_GL0167015	Bacteria							Phosphoglycerate kinase	K00927	glycolysis			879407								193652				317046					499793
AAALSLDLPLYR	O2.UC47-1_GL0135780	Bacteria							Enolase	K01689	glycolysis	1.05309e+06									935890		593099		1.67092e+06		2.35991e+06	3.99368e+06
AAANATGYDVVLGTDSK	MH0333_GL0121497	Bacteria	Firmicutes	Clostridia	Clostridiales														2.2616e+06						3.66477e+06					3.78978e+06	1.59715e+06
AAANATGYDVVLGTGSK	V1.FI35_GL0041213	Bacteria	Firmicutes	Clostridia	Clostridiales	Lachnospiraceae	Blautia					6.50179e+06	2.66437e+06		1.10504e+08	4.89931e+07				2.13135e+07	5.46123e+07	4.22589e+06	1.63242e+07		3.57849e+06	3.19065e+06		1.49216e+08		3.45363e+06			1.36547e+07	2.64363e+07
AAANATGYDVVLGTGSKK	V1.FI35_GL0041213	Bacteria	Firmicutes	Clostridia	Clostridiales	Lachnospiraceae	Blautia					6.20362e+06	2.34071e+06		7.11183e+07	3.09676e+07		3.97502e+06	5.64271e+06	1.31462e+07	3.44747e+07	2.13483e+06	1.06982e+07		2.57093e+06			8.64838e+07		2.861e+06			2.11013e+06	1.55029e+07
AAANATGYDVVLGTSSK	V1.CD22-0_GL0034362	Bacteria	Firmicutes	Clostridia	Clostridiales							7.32904e+06	2.10684e+07		1.52059e+07			1.47739e+06	1.02078e+07	6.45024e+07					7.03598e+06									3.95646e+06
AAANATGYDVVLGTSSKK	V1.CD22-0_GL0034362	Bacteria	Firmicutes	Clostridia	Clostridiales							1.65975e+06	4.40732e+06		4.34524e+06			6.10052e+06		2.1221e+07
AAANDLVLPLWR	MH0343_GL0098226	Bacteria	Synergistetes	Synergistia	Synergistales	Synergistaceae			Enolase	K01689	glycolysis		459677					2.44074e+06	2.68857e+06				468317						501277		1.33211e+06
AAANESFGYNEDELVSSDLVGMR	MH0149_GL0137024	Bacteria	Firmicutes	Clostridia	Clostridiales				Glyceraldehyde-3-phosphate dehydrogenase	K00134	glycolysis
AAANESFGYNTDELVSSDVLGMR	MH0336_GL0125925	Bacteria	Firmicutes	Clostridia	Clostridiales	Lachnospiraceae			Glyceraldehyde-3-phosphate dehydrogenase	K00134	glycolysis
AAANLALNNSSNK	195102.CPE1266	Bacteria	Firmicutes	Clostridia	Clostridiales	Clostridiaceae	Clostridium	Clostridium perfringens	Beta-galactosidase BoGH2A	K01190	xyloglucan degradation	5.1738e+06	609939		2.41801e+06	1.30439e+06	5.13602e+06					6.37986e+06		2.5975e+06	1.80757e+06		2.30798e+06		2.8558e+06		764077			3.42998e+06	2.68961e+06
AAANVSTGYK	MH0188_GL0025027	Bacteria	Actinobacteria	Actinobacteria	Bifidobacteriales	Bifidobacteriaceae	Bifidobacterium		Probable arabinose-binding protein	K17234			459519	1.21899e+06	776565	4.49971e+06	1.55978e+06				546955	764845	2.22649e+06		354610	786261		2.89169e+06	2.74737e+06	454423			4.07038e+06	2.57522e+06	383814
AAANYLDLPLYK	MH0116_GL0050200	Bacteria	Spirochaetes	Spirochaetia	Spirochaetales	Spirochaetaceae	Treponema	Treponema azotonutricium	Enolase	K01689	glycolysis	2.23925e+06																	1.78865e+06				9.37686e+07
AAANYLDLPLYR	763840445-stool1_revised_scaffold10537_1_gene31669	Bacteria							Enolase	K01689	glycolysis	4.99525e+06	1.55276e+06		1.11214e+07	2.03908e+07	5.50256e+07		2.89092e+07		4.33502e+06	1.26532e+06	1.46432e+07	6.872e+07	2.92759e+07	1.39665e+06	6.76043e+07	1.10721e+06	2.23844e+06	2.84454e+07	2.50555e+06	4.56706e+07	1.75578e+06	1.82939e+07	1.86498e+06
AAAPLAAVPAVVGGDLSGWK	469592.HMPREF0104_03148	Bacteria	Bacteroidetes	Bacteroidia	Bacteroidales									444419	380595	981655									511524			2.06856e+06		6.89712e+06		1.35571e+06		3.42427e+06	581773
AAAQAALDAANAK	MH0267_GL0005581	Bacteria	Bacteroidetes	Bacteroidia	Bacteroidales	Bacteroidaceae	Bacteroides								6.36285e+06		1.78874e+07	773204		5.74802e+06					677122	827978	2.4725e+06				3.55314e+06	5.2701e+06		3.87649e+06	1.2661e+06
AAAQEAGALTTLNGTDYATATSYAK	MH0329_GL0117604	Bacteria
AAAQGVTAALR	O2.UC19-1_GL0081112	Bacteria	Bacteroidetes	Bacteroidia	Bacteroidales	Bacteroidaceae	Bacteroides					2.309e+06			4.8925e+06	3.69361e+06		5.88921e+06					1.23266e+06			3.18984e+06				1.77392e+06	1.43727e+08		2.14762e+06		1.2437e+08
AAAQLEGSKDFAK	1042403.BALAC2494_00537	Bacteria							Phosphoribosylamine--glycine ligase	K01945	IMP biosynthesis via de novo pathway					317227		6.49186e+06		1.42725e+06						532347		2.25771e+06		494533			1.07797e+06
AAAQNLGLSLLDK	MH0002_GL0057510	Bacteria							TonB-dependent receptor SusC	K21573	starch degradation	2.33174e+06									8.32742e+06									2.88534e+06
AAAQSLNLPLYR	MH0419_GL0152671	Bacteria	Firmicutes	Clostridia	Clostridiales	Clostridiaceae	Clostridium		Enolase	K01689	glycolysis
AAAQTLGLNK	367928.BAD_0339	Bacteria	Actinobacteria	Actinobacteria	Bifidobacteriales	Bifidobacteriaceae	Bifidobacterium		50S ribosomal protein L30	K02907		1.19833e+06	5.26314e+06		6.32632e+06	8.50441e+06		2.38439e+07					8.96219e+06		8.34283e+06			3.90111e+06			2.54108e+06	4.19768e+07		3.53758e+06
AAASDVSTQGSSLSVNAGDLNQNDAK	MH0413_GL0153573	Bacteria	Firmicutes	Clostridia	Clostridiales	Ruminococcaceae	Ruminococcus	Ruminococcus bromii															8.63148e+07
AAASESFGYNEDPLVSSDVLGMK	MH0373_GL0149360	Bacteria	Firmicutes	Clostridia	Clostridiales				Glyceraldehyde-3-phosphate dehydrogenase	K00134	glycolysis							7.73456e+06						1.80983e+06		1.33984e+06							2.5244e+06	2.015e+06
AAASESFGYNEDPLVSSDVLGMR	MH0003_GL0009350	Bacteria	Firmicutes	Clostridia	Clostridiales				Glyceraldehyde-3-phosphate dehydrogenase	K00134	glycolysis										883580		1.99213e+06	1.40956e+06						3.47802e+06	1.81275e+06		1.02536e+07
AAASESFGYNEDQLVSSDVLGMR	MH0308_GL0070418	Bacteria							Glyceraldehyde-3-phosphate dehydrogenase	K00134	glycolysis			4.5455e+06																	1.41805e+06		8.35428e+06
AAASLPDLR	MH0003_GL0040118	Bacteria	Bacteroidetes	Bacteroidia	Bacteroidales	Bacteroidaceae	Bacteroides						3.00703e+06		4.01436e+06	4.52037e+06	2.47563e+06	3.28163e+06	4.53036e+06	6.60484e+06	846348	6.19455e+06		817268	2.27155e+06	4.3221e+06	6.27368e+06	2.13031e+06	6.09737e+06	6.47673e+06	3.19296e+06			4.36421e+07	2.84717e+06
AAASNLVPNTTGAAK	MH0277_GL0004218	Bacteria	Firmicutes						Glyceraldehyde-3-phosphate dehydrogenase	K00134	glycolysis		1.66782e+06				3.20655e+07		2.13453e+06			2.6557e+06					2.45041e+06		2.19894e+06
AAASYLDLPLYR	V1.CD49-0_GL0044328	Bacteria	Bacteroidetes	Bacteroidia	Bacteroidales				Enolase	K01689	glycolysis	1.54839e+06	667326		4.93622e+06		8.55276e+06				595533				1.07924e+06	1.25514e+06					705378	2.79436e+06		2.69175e+06	1.17626e+06
AAATALDLPLYR	O2.UC21-2_GL0018368	Bacteria							Enolase	K01689	glycolysis	4.27128e+07				971871	2.9831e+06				2.87544e+07				1.05479e+07					3.2211e+06	830812		6.57016e+06		3.67116e+06
AAATESYGYNEEPLVSSDVLGMR	MH0176_GL0147341	Bacteria	Firmicutes	Clostridia	Clostridiales	Ruminococcaceae	Ruminococcus		Glyceraldehyde-3-phosphate dehydrogenase	K00134	glycolysis
AAATLQTAKDELVKR	V1.FI24_GL0018025	Bacteria	Firmicutes	Clostridia	Clostridiales	Ruminococcaceae	Ruminococcus																	4.87891e+06		2.40575e+06									5.13785e+06
AAATSLDLPLYR	MH0407_GL0084362	Bacteria	Firmicutes	Clostridia	Clostridiales				Enolase	K01689	glycolysis				815202	824271					4.01135e+07	1.32403e+06	787533	2.05534e+06	3.78277e+06	1.14909e+06	2.41742e+07			1.69098e+06	3.43667e+06	9.52757e+07
AAAVATEQEMAAK	MH0012_GL0226471	Bacteria	Verrucomicrobia	Verrucomicrobiae	Verrucomicrobiales	Akkermansiaceae	Akkermansia	Akkermansia muciniphila	UPF0365 protein Oter_1664			361951	962772			698274		2.53673e+06	6.88428e+06	1.94405e+06		3.12226e+06		3.18312e+06				2.45092e+06			515197				563398
AAAVNLVPNSTGAAK	MH0035_GL0049035	Bacteria							Glyceraldehyde-3-phosphate dehydrogenase	K00134	glycolysis	3.10836e+07	5.49787e+07		7.1916e+07	2.99093e+07		7.12607e+07		1.15148e+07	1.63769e+07	2.56701e+07	9.3226e+06		4.41831e+07	1.59019e+07		2.31575e+07		8.11593e+07	1.66944e+07	6.52528e+06	5.40207e+06	4.60695e+07	9.28464e+06
AAAVNLVPTSTGAAK	MH0184_GL0089009	Bacteria							Glyceraldehyde-3-phosphate dehydrogenase	K00134	glycolysis														9.43696e+06						2.12845e+06	7.20094e+06
AAAVSGQANTYELTLPVSADK	T2D-49A_GL0026823	Bacteria	Firmicutes	Clostridia	Clostridiales	Ruminococcaceae	Ruminococcus	Ruminococcus bromii	Periplasmic alpha-amylase	K01176
AAAWALLSR	MH0315_GL0005575	Bacteria	Bacteroidetes												3.10107e+06		4.38432e+06							3.43863e+07			4.7133e+06	2.30097e+06				1.94836e+06			1.77353e+06
AAAYGAYAGDVAYGR	MH0059_GL0101892	Bacteria	Bacteroidetes	Bacteroidia	Bacteroidales							1.40652e+06	1.95948e+06	5.97497e+06	3.41971e+06		5.64543e+06	2.13501e+06	2.27072e+06	3.67271e+06		1.10695e+06				3.35265e+06		3.18437e+06	2.17382e+06	2.656e+06	1.84531e+06	3.36264e+06
AACALGAGLAMGFGALGPAVGEGNAVGK	BGI-28A_GL0016383	Bacteria	Firmicutes	Clostridia	Clostridiales	Ruminococcaceae			ATP synthase subunit c	K02110								1.93988e+06	1.83574e+06						6.87602e+06	2.6211e+06
AACEPLLK	O2.UC4-0_GL0011449	Bacteria	Firmicutes	Clostridia	Clostridiales				50S ribosomal protein L22	K02890		5.41856e+06		1.8285e+06	1.31774e+07	4.36132e+06	3.4555e+06			3.42789e+07	8.99351e+07	2.14467e+07	8.27421e+07		4.54636e+07	1.19474e+06		9.0949e+07		8.14138e+06	1.4907e+06		3.15063e+06	4.83709e+06	1.56262e+07
AACNAANELK	MH0345_GL0180051	Bacteria	Firmicutes	Clostridia	Clostridiales	Clostridiaceae	Clostridium		Pyruvate kinase	K00873	glycolysis	1.11521e+07					2.81137e+06	1.93727e+06	1.57899e+06	2.50903e+06	1.47728e+06			890813					2.79509e+06			1.27737e+07		1.53921e+06	1.68249e+06
AACWLLLSR	DOF002_GL0015523	Bacteria	Bacteroidetes	Bacteroidia	Bacteroidales				Starch-binding protein SusD	K21572	starch degradation										3.70647e+06				5.55544e+06										7.29724e+06
AADAAAALGEGLQAFCLPGSVADHRK	NODE_482432_length_462_cov_1.012987_1_489_+	Bacteria	Firmicutes	Clostridia	Clostridiales											712041					1.05119e+06	742188	3.41529e+06		3.79224e+06		1.92069e+06	3.23551e+06				2.50298e+06	1.15349e+06
AADAAAALGEGLQAFCLPGSVADQR	MH0305_GL0135733	Bacteria	Firmicutes	Clostridia	Clostridiales
AADAAAALGEGLQAFCLPGSVADQRK	MH0305_GL0135733	Bacteria	Firmicutes	Clostridia	Clostridiales														2.63405e+06	692234			1.09874e+06		1.07696e+06								541775	1.16716e+06	3.3508e+06
AADALQNAPEVK	MH0448_GL0176244	Bacteria	Bacteroidetes	Bacteroidia	Bacteroidales	Bacteroidaceae	Bacteroides					3.54882e+07			8.23298e+06	7.40554e+06	1.32548e+07	5.48025e+07	3.62435e+08			2.82286e+06			7.59265e+06	1.2823e+06			2.64361e+06	988203	3.16551e+06				8.6219e+07
AADALSDQLKK	MH0037_GL0042559	Bacteria	Verrucomicrobia	Verrucomicrobiae	Verrucomicrobiales	Akkermansiaceae	Akkermansia	Akkermansia muciniphila
AADAYGHYFLGE	NOM026_GL0021166	Bacteria	Firmicutes	Clostridia	Clostridiales				Glycerol dehydrogenase	K00005	glycerol fermentation
AADDAAGLALSEK	MH0059_GL0013233	Bacteria							Flagellin	K02406		2.78252e+07	3.19315e+07	3.54784e+07	1.59031e+07	1.43939e+06	1.42432e+06	4.28859e+06		1.25349e+06	1.71078e+07	3.32165e+06	4.6232e+07		2.59397e+06	1.05101e+07		4.9441e+06		4.94067e+06	1.35232e+07		5.74726e+07		1.05253e+06
AADDAAGLSLSEK	MH0274_GL0121562	Bacteria							Flagellin	K02406		3.04793e+06	3.60201e+06		1.44376e+06	1.28878e+06	5.97243e+06	1.4649e+06			1.08762e+06		2.21353e+06	9.42248e+06			1.44348e+06	1.25307e+06				1.13786e+06	6.01775e+06	2.3993e+06	3.83796e+06
AADDAAGLTLSEK	MH0140_GL0085747	Bacteria							Flagellin	K02406		5.72874e+07	1.65633e+08	6.40629e+07	1.32323e+07	1.93535e+08	9.47433e+06	7.35771e+07			3.80311e+07	3.2736e+06	1.03597e+08	1.52722e+06	1.04271e+08	1.24615e+07		4.87362e+07		8.55999e+06	3.893e+07	2.24184e+07	4.09253e+07
AADDAANALK	SZEY-07A_GL0102968	Bacteria	Bacteroidetes	Bacteroidia	Bacteroidales	Bacteroidaceae	Bacteroides	Bacteroides plebeius				676984	405783	1.20419e+06		646677		2.88194e+06	430818		1.23105e+07		1.0847e+07		1.64291e+06	2.83538e+07	1.49527e+06			707835	635017	1.53506e+06	1.22997e+06	1.17395e+06
AADDAVNKGENNPYKTDPK	V1.UC35-0_GL0062855	Bacteria	Bacteroidetes	Bacteroidia	Bacteroidales	Porphyromonadaceae	Porphyromonas	Porphyromonas asaccharolytica											1.71468e+06								2.84439e+06
AADEKTAADYAYLFDLLAR	MH0001_GL0013123	Bacteria	Firmicutes	Clostridia	Clostridiales	Lachnospiraceae	Roseburia	Roseburia faecis	Oligopeptide-binding protein OppA	K15580			272316	1.04526e+06		3.02469e+06							261450		208722		284761	1.36679e+06	837388		102665			466732
AADELGVTYK	O2.UC3-2_GL0033882	Bacteria	Firmicutes	Clostridia	Clostridiales								8.54908e+06	5.16325e+07	7.46099e+06	2.18305e+06		3.6775e+06		1.56747e+07	1.16105e+07		8.37163e+06		2.19846e+06	2.75739e+06	2.27957e+06	1.14198e+07		1.2398e+07	2.73662e+06			4.08592e+06	5.29086e+06
AADFSALVNFK	O2.UC53-0_GL0152541	Bacteria	Firmicutes	Negativicutes	Selenomonadales	Selenomonadaceae	Megamonas		Triosephosphate isomerase	K01803	gluconeogenesis		3.13602e+06	529120	980893		1.2748e+06									768951	1.02176e+07	2.5178e+06	563359			3.16032e+06	1.02761e+06	4.25249e+06
AADGAFEFVK	160178356-stool1_revised_scaffold7075_1_gene46990	Bacteria	Firmicutes	Clostridia	Clostridiales	Ruminococcaceae	Faecalibacterium	Faecalibacterium prausnitzii				4.86618e+06		6.22719e+06						2.34633e+06			5.27622e+06		3.94083e+06		860287	1.22243e+07
AADGATFDAEFK	879243.Poras_0287	Bacteria	Bacteroidetes	Bacteroidia	Bacteroidales	Porphyromonadaceae	Porphyromonas	Porphyromonas asaccharolytica	Minor fimbrium subunit Mfa1	CKO0044		2.74996e+06			5.60806e+06				6.21153e+06	2.16343e+07	4.48276e+07	4.58788e+07	1.59887e+07	6.51255e+07	1.14167e+07		5.20476e+06	3.89001e+07	1.14472e+07					4.08321e+06	2.63752e+06
AADGEFVLAGNLLYR	MH0345_GL0180037	Bacteria	Firmicutes	Clostridia	Clostridiales	Clostridiaceae	Clostridium		50S ribosomal protein L27	K02899											3.29765e+06		325448								1.11298e+06		1.55183e+06	1.13e+06
AADGPMPQTR	T2D-146A_GL0085774	Bacteria							Elongation factor Tu	K02358		61003			68517.5	123779	369726	622330							32505.4	49425.3				45388.1			17601.7
AADGQTVSGGSLLYR	V1.CD10-0_GL0007488	Bacteria							50S ribosomal protein L27	K02899		2.15777e+06		2.38997e+06	2.14568e+06		3.52784e+06			4.55797e+06						1.1077e+06							1.6612e+06	1.81857e+06	2.0363e+06
AADGSYDFVLK	MH0089_GL0055845	Bacteria	Firmicutes	Clostridia	Clostridiales	Ruminococcaceae	Ruminococcus						1.59643e+07	6.51015e+06	1.85512e+07	9.23762e+06	4.25727e+06				7.5265e+06		7.15471e+06		6.50041e+06					1.01169e+07
AADGTVNVLEGK	MH0060_GL0035354	Bacteria	Verrucomicrobia	Verrucomicrobiae	Verrucomicrobiales	Akkermansiaceae	Akkermansia	Akkermansia muciniphila	Dihydrolipoyl dehydrogenase	K00382			890815	1.31707e+06	1.82971e+06		1.09892e+06	7.1017e+06			1.1495e+06	1.14282e+06				6.49912e+06	1.89844e+06	2.23547e+06			7.67881e+06		843929
AADGVLLLTTK	160765029-stool1_revised_scaffold20255_1_gene11334	Bacteria							TonB-dependent receptor SusC	K21573	starch degradation	7.43038e+06	8.20427e+06		8.76703e+06	8.51667e+06	2.58507e+06	5.4493e+06	1.97339e+07	5.32812e+06	3.80276e+06	6.3415e+06	4.34042e+06	5.25345e+06	2.75577e+06	5.3025e+06			3.83719e+06	9.48332e+06			2.38158e+06	1.40966e+07	5.53622e+06
AADGVLLVTTK	MH0351_GL0112912	Bacteria							TonB-dependent receptor SusC	K21573	starch degradation		2.219e+07		1.88321e+07	1.5094e+07	8.55173e+06		9.40962e+06	9.80305e+06	1.40287e+06	6.32692e+06		1.762e+07	5.89907e+06	1.82366e+06	5.59254e+07			8.3371e+06	8.8565e+06			2.52684e+07	1.24445e+06
AADGVVLLTTK	O2.UC24-1_GL0093900	Bacteria	Bacteroidetes						TonB-dependent receptor SusC	K21573	starch degradation		2.62666e+07	1.81271e+07	8.72661e+06	3.97818e+06		9.12396e+06		2.65042e+07	1.36258e+07	2.12004e+07	1.8455e+07		6.65912e+06	1.29004e+07		4.0703e+06	7.61816e+06	3.54659e+07	1.27141e+07			2.68467e+06	6.81158e+06
AADGVVLLTTKK	O2.UC24-1_GL0093900	Bacteria	Bacteroidetes						TonB-dependent receptor SusC	K21573	starch degradation		2.4949e+06		1.28514e+06	2.56533e+06						1.75996e+06					1.12128e+07			1.74928e+06				6.26982e+06
AADGVVLVTTK	160704339-stool1_revised_scaffold31497_1_gene141193	Bacteria	Bacteroidetes						TonB-dependent receptor SusC	K21573	starch degradation	2.45441e+06	1.27892e+07		1.13094e+07	1.50483e+07	4.67457e+06		8.69608e+06	1.66975e+07	1.18624e+07	9.33017e+06	1.30632e+08	8.4226e+06		4.86848e+06			4.17256e+06	7.52577e+06	8.55737e+06		5.41402e+06	2.47868e+07
AADGVVVPELSK	MH0448_GL0176244	Bacteria	Bacteroidetes	Bacteroidia	Bacteroidales	Bacteroidaceae	Bacteroides						1.08055e+06				3.92319e+06		4.18108e+06							3.3701e+06					4.23782e+06		2.27201e+06	7.13058e+06
AADGVVVPELSKVEPK	MH0448_GL0176244	Bacteria	Bacteroidetes	Bacteroidia	Bacteroidales	Bacteroidaceae	Bacteroides					1.29669e+06		1.09111e+06	2.65858e+06	3.20135e+06	4.31745e+06	1.84703e+07	5.1997e+08			1.52412e+06			3.59465e+06		2.55808e+06		1.13517e+06		1.29071e+06				3.84105e+07
AADGVVVPELSKVEPKNGELTVWAK	MH0448_GL0176244	Bacteria	Bacteroidetes	Bacteroidia	Bacteroidales	Bacteroidaceae	Bacteroides						1.56493e+06	3.43228e+06			1.85944e+06	1.99469e+06	2.77745e+07						1.75613e+06	1.20891e+06	1.83166e+06		951209	1.44928e+06		3.61203e+06	950003
AADKDATVLAAVSALDK	DLM023_GL0016438	Bacteria	Firmicutes	Clostridia	Clostridiales	Ruminococcaceae	Faecalibacterium	Faecalibacterium prausnitzii	30S ribosomal protein S20	K02968
AADKDATVLAAVSALDKAR	DLM023_GL0016438	Bacteria	Firmicutes	Clostridia	Clostridiales	Ruminococcaceae	Faecalibacterium	Faecalibacterium prausnitzii	30S ribosomal protein S20	K02968
AADKFPQAQLVLSAK	MH0006_GL0159756	Bacteria	Firmicutes	Clostridia	Clostridiales	Lachnospiraceae	Roseburia	Roseburia inulinivorans	Flavo-diiron protein FprA1	K22405
AADKPFLMPVEDVFSLTGR	MH0318_GL0238502	Bacteria	Firmicutes	Clostridia	Clostridiales	Clostridiaceae	Butyricicoccus		Elongation factor Tu-A	K02358						812345			1.22217e+06	366669			613967								8.66368e+06			2.38794e+06
AADLDALHDTVHEMARDEAR	O2.CD3-0-PT_GL0076586	Bacteria	Firmicutes	Clostridia	Clostridiales	Lachnospiraceae	Robinsoniella	Robinsoniella sp. RHS	Reverse rubrerythrin-1	CKO0059
AADLFNAVR	MH0369_GL0146716	Bacteria											6.66464e+06																				8.61038e+06
AADLGSPNGYWGLAHLYR	MH0012_GL0175142	Bacteria	Verrucomicrobia	Verrucomicrobiae	Verrucomicrobiales	Akkermansiaceae	Akkermansia	Akkermansia muciniphila								802565						343199	1.64594e+06			2.43072e+06		1.04462e+06	2.21413e+06	787475				1.2931e+06
AADLGVLLNK	MH0011_GL0057525	Bacteria	Firmicutes	Clostridia	Clostridiales	Lachnospiraceae	Butyrivibrio		Probable methyl-accepting chemotaxis protein BT9727_0469	K03406					1.82053e+06		1.61701e+06	1.5578e+06				561977		2.71105e+06		971185	1.04369e+06			7.45235e+06	2.49963e+06				6.53781e+06
AADLLPLDWDDTTTGK	MH0073_GL0005555	Bacteria	Bacteroidetes	Bacteroidia	Bacteroidales	Bacteroidaceae	Bacteroides	Bacteroides plebeius					1.50584e+06	283530	255288	1.4221e+06	745792	6.17817e+06	3.9733e+06	645767			2.25563e+06			1.62964e+06	461736	1.44606e+06	307726	446322	856307			677432	254196
AADLLPLDWDKTSLGK	MH0095_GL0090469	Bacteria	Bacteroidetes	Bacteroidia	Bacteroidales	Bacteroidaceae	Bacteroides		SusD-like protein BACOVA_02651	K21572	xyloglucan degradation				3.02217e+06			1.01072e+07	2.04222e+06		3.15703e+06					1.80635e+06				1.82331e+06			1.29034e+06
AADLLPLNWDNEYDGAATQGK	MH0009_GL0068138	Bacteria	Bacteroidetes	Bacteroidia	Bacteroidales	Prevotellaceae	Prevotella	Prevotella copri				422936
AADLLPVDWDDTAAGNR	MH0011_GL0014459	Bacteria	Bacteroidetes	Bacteroidia	Bacteroidales	Bacteroidaceae	Bacteroides	Bacteroides intestinalis				649526		1.66184e+07	828064		1.1688e+06	2.8628e+06		6.1609e+06			3.78013e+06									843393
AADLLPVDWDKTSTGK	MH0081_GL0028554	Bacteria	Bacteroidetes	Bacteroidia	Bacteroidales	Bacteroidaceae	Bacteroides	Bacteroides eggerthii	SusD-like protein BACOVA_02651	K21572	xyloglucan degradation				3.37759e+06											3.35658e+06			4.40329e+06	4.91669e+06	5.33933e+06				5.13122e+06
AADLPVLFFNR	MH0229_GL0054694	Bacteria	Firmicutes	Clostridia	Clostridiales							1.04115e+06	3.177e+07		350345	1.77782e+06		7.99364e+06				7.3105e+07	4.10937e+07		4.67049e+07	2.71809e+06	1.45333e+06				2.3818e+06		2.07101e+06		5.66386e+06
AADLVPAVEHLSAEYGLPLLNKR	411483.FAEPRAA2165_03177	Bacteria	Firmicutes	Clostridia	Clostridiales	Ruminococcaceae	Faecalibacterium	Faecalibacterium prausnitzii	UPF0210 protein lwe0494	K09157			824763					1.22968e+06		455969					190798	545436	739360
AADPELAGYSSNADVQR	MH0002_GL0033031	Bacteria	Bacteroidetes	Bacteroidia	Bacteroidales	Bacteroidaceae	Bacteroides		TonB-dependent receptor SusC	K21573	starch degradation	3.50231e+06	1.39508e+06		4.50178e+06	1.35624e+06		5.9278e+06		5.22965e+06			7.84493e+06		1.2314e+06	1.41802e+07						5.06778e+06	2.26148e+06
AADSLLEVQDK	O2.UC22-1_GL0110625	Bacteria	Firmicutes	Clostridia	Clostridiales	Ruminococcaceae	Ruminococcus	Ruminococcus callidus	Cellulose 1,4-beta-cellobiosidase	K01179													3.3533e+07		4.32945e+06				1.23059e+06		2.08505e+06
AADSVVEELK	MH0002_GL0041460	Bacteria	Verrucomicrobia	Verrucomicrobiae	Verrucomicrobiales	Akkermansiaceae	Akkermansia	Akkermansia muciniphila	60 kDa chaperonin	K04077			4.29483e+06				4.19879e+06	1.1168e+06					873115			4.63303e+06		2.49379e+06		2.08872e+06	1.90852e+06	6.56031e+06			1.07976e+06
AADSVVEELKK	MH0002_GL0041460	Bacteria	Verrucomicrobia	Verrucomicrobiae	Verrucomicrobiales	Akkermansiaceae	Akkermansia	Akkermansia muciniphila	60 kDa chaperonin	K04077		1.01094e+07	8.49968e+06	614536							1.09075e+07		1.16223e+07		1.42338e+06	7.3273e+07	7.76139e+06				2.14719e+07	4.56293e+06
AADTLDKVLFELSSQMK	MH0283_GL0024409	Bacteria	Firmicutes	Clostridia	Clostridiales	Ruminococcaceae	Faecalibacterium	Faecalibacterium prausnitzii	Dipeptidase	K08659								3.12522e+06								979465					1.19374e+06
AADTPANYR	MH0002_GL0006900	Bacteria	Bacteroidetes	Bacteroidia	Bacteroidales	Rikenellaceae	Alistipes	Alistipes finegoldii					4.91643e+06					1.98658e+07								2.02693e+07					4.80711e+06		2.04117e+06
AADTRPLYSTK	V1.UC35-0_GL0129333	Bacteria	Bacteroidetes	Bacteroidia	Bacteroidales	Porphyromonadaceae	Porphyromonas	Porphyromonas asaccharolytica																			4.15789e+06
AADVETLGDLVQFNK	V1.UC57-0_GL0101873	Bacteria							DNA-directed RNA polymerase subunit alpha	K03040		885038	841134	1.76696e+06	603372		1.38113e+06	906575				317951			816940	2.3185e+06		1.97938e+06	373717	1.67483e+06	1.81323e+06	841161			596462
AADVETLGDLVQFNKTDLLK	V1.UC57-0_GL0101873	Bacteria							DNA-directed RNA polymerase subunit alpha	K03040			528877			2.66569e+06									2.58373e+06		2.19517e+06			2.37087e+06		2.80743e+06
AADWANFDELELNKGDVLR	MH0386_GL0138029	Bacteria	Firmicutes	Clostridia	Clostridiales	Ruminococcaceae	Ruminococcus	Ruminococcus lactaris	Chitinase A1	K01183
AADWDYLVK	873513.HMPREF6485_1741	Bacteria	Bacteroidetes	Bacteroidia	Bacteroidales	Prevotellaceae	Prevotella	Prevotella buccae	Pyruvate-flavodoxin oxidoreductase	K03737		2.01799e+06		2.14694e+06									814934				1.87074e+06				1.74403e+06		3.81296e+06
AAEAAGAQEVGDDDLLAK	MH0002_GL0050527	Bacteria	Firmicutes	Clostridia	Clostridiales	Ruminococcaceae			50S ribosomal protein L1	K02863		2.8081e+06			7.36975e+06					7.53475e+06		6.74569e+06				1.46762e+06				2.97554e+06			1.80505e+06		1.50159e+06
AAEAELPVFTVDR	MH0193_GL0052517	Bacteria	Actinobacteria	Actinobacteria	Bifidobacteriales	Bifidobacteriaceae	Bifidobacterium		Fructose import binding protein FruE	K02058		4.57111e+06	2.1736e+07		2.71817e+07	2.83039e+07	4.36217e+06	2.15641e+07		1.02537e+07	1.6971e+07	5.06265e+07	3.86364e+06		1.16516e+07	1.68984e+06	2.50891e+07	8.66058e+06		6.32813e+06			5.86407e+06		5.43765e+06
AAEAELPVFTVDRNVDVK	MH0193_GL0052517	Bacteria	Actinobacteria	Actinobacteria	Bifidobacteriales	Bifidobacteriaceae	Bifidobacterium		Fructose import binding protein FruE	K02058
AAEAEQSGAFK	765135172-stool1_revised_scaffold5406_1_gene17130	Bacteria	Bacteroidetes	Bacteroidia	Bacteroidales	Rikenellaceae	Alistipes		Alpha-amylase SusG	K01176	starch degradation	389893				5.05929e+06	806440				564407					4.24926e+06			1.99572e+06	707558	1.21401e+06	2.0026e+06	537915	1.20298e+06
AAEAFGELLTLVENR	MH0026_GL0059956	Bacteria	Bacteroidetes	Bacteroidia	Bacteroidales	Bacteroidaceae	Bacteroides																		41049.1										356037
AAEAGYDLSVPESK	MH0006_GL0030960	Bacteria	Bacteroidetes	Bacteroidia	Bacteroidales	Bacteroidaceae	Bacteroides					1.63769e+06	1.2169e+06		9.65859e+06						3.59349e+06						5.0927e+06			2.22801e+06	2.2239e+06
AAEALGADLLGGYSALVSK	MH0010_GL0038267	Bacteria	Firmicutes	Clostridia	Clostridiales	Lachnospiraceae	Roseburia	Roseburia intestinalis	UPF0210 protein EUBREC_1565	K09157
AAEALGTDKDFQK	MH0055_GL0067975	Bacteria	Bacteroidetes	Bacteroidia	Bacteroidales	Bacteroidaceae	Bacteroides	Bacteroides plebeius				883884		3.7433e+06			1.7881e+06	4.65311e+06											2.2542e+06					1.87813e+06
AAEASLMSAR	MH0247_GL0185500	Bacteria	Bacteroidetes	Bacteroidia	Bacteroidales	Bacteroidaceae	Bacteroides		Cation efflux system protein CusC	K07796		805274	484438		1.39236e+06				1.11937e+07	1.0276e+06					1.00642e+06		1.27681e+06			494729		1.49373e+06
AAEATQLFVEGK	DLF002_GL0036840	Bacteria	Firmicutes	Clostridia	Clostridiales	Ruminococcaceae	Faecalibacterium	Faecalibacterium prausnitzii	D-galactose-binding periplasmic protein	K10540
AAEATQLFVEGKDVEEYYWVDYVK	DLF002_GL0036840	Bacteria	Firmicutes	Clostridia	Clostridiales	Ruminococcaceae	Faecalibacterium	Faecalibacterium prausnitzii	D-galactose-binding periplasmic protein	K10540							194458	929514									299122		355961	1.54763e+06
AAEAVGNQPEAK	V1.FI17_GL0082385	Bacteria	Firmicutes	Clostridia	Clostridiales				ATP synthase subunit c	K02110			727211			681984		851774				363809				954797					1.20266e+06		227947		1.17069e+06
AAEAYFLLAEAK	T2D-135A_GL0000683	Bacteria	Bacteroidetes	Bacteroidia	Bacteroidales							1.52824e+06	3.48917e+06		5.16082e+06	2.5116e+07		9.34143e+06	1.47097e+07	1.97104e+06	1.06817e+07	3.82974e+06		3.77228e+06	1.36214e+06	2.01916e+06	2.46786e+06	3.39984e+06	5.10054e+06	2.16303e+07	4.41598e+06			5.85169e+07	3.52503e+06
AAEAYLNYLEACYEK	MH0039_GL0022630	Bacteria	Bacteroidetes	Bacteroidia	Bacteroidales	Bacteroidaceae	Bacteroides								364725					2.0057e+06					1.20869e+06
AAEDDAVLEDTAEEKAE	MH0016_GL0004169	Bacteria	Firmicutes	Clostridia	Clostridiales	Ruminococcaceae	Gemmiger	Gemmiger formicilis						6.30777e+06				1.3776e+06															3.7445e+06
AAEDQETLEVVGER	SZEY-93A_GL0011865	Archaea	Euryarchaeota	Methanobacteria	Methanobacteriales	Methanobacteriaceae	Methanobrevibacter	Methanobrevibacter smithii	Ketol-acid reductoisomerase	K00053	L-isoleucine biosynthesis	979914	4.08086e+06		4.52704e+06				9.28374e+06	2.11539e+06		1.41021e+06		9.02517e+06			2.46404e+06		5.35635e+06			3.27907e+07
AAEEAKPSTETLK	MH0054_GL0055530	Bacteria	Bacteroidetes	Bacteroidia	Bacteroidales	Bacteroidaceae	Bacteroides	Bacteroides fragilis								1.34285e+06								3.51105e+07	788741	4.33006e+06	2.03291e+06	998560				844925	362604		531713
AAEEEKAADAE	MH0110_GL0060078	Bacteria	Firmicutes	Clostridia	Clostridiales	Ruminococcaceae	Faecalibacterium	Faecalibacterium prausnitzii	Trigger factor	K03545						3.47796e+06																	2.4923e+06
AAEEGDLAAR	MH0047_GL0003224	Bacteria	Bacteroidetes	Bacteroidia	Bacteroidales	Prevotellaceae	Prevotella		Phosphoribosylaminoimidazole-succinocarboxamide synthase	K01923	IMP biosynthesis via de novo pathway	6.02628e+06
AAEEGLEYTK	V1.FI06_GL0155344	Bacteria	Firmicutes	Clostridia	Clostridiales	Eubacteriaceae	Eubacterium	[Eubacterium] hallii	Putative kinase MCAP_0235	K05879								3.85441e+06															2.78106e+06
AAEELALLSGQKPLLTK	388919.SSA_0119	Bacteria							50S ribosomal protein L5	K02931		6.48085e+06			3.12504e+06					7.43561e+06		3.14859e+06
AAEELFQVQVLK	MH0139_GL0123341	Bacteria	Firmicutes	Clostridia	Clostridiales	Ruminococcaceae	Ruminococcus	Ruminococcus callidus	50S ribosomal protein L23	K02892
AAEELRDALYAK	MH0268_GL0148404	Bacteria	Proteobacteria	Betaproteobacteria	Burkholderiales	Sutterellaceae	Parasutterella	Parasutterella excrementihominis	Aspartate ammonia-lyase	K01744					2.78836e+06	9.25651e+06	1.60692e+07		5.75988e+06		1.2255e+06		5.77853e+06		2.35183e+06	4.95239e+06	8.72408e+07		8.61932e+06	2.57858e+06	2.91026e+06	2.08035e+08	1.46805e+07	4.13925e+06	1.75898e+06
AAEELRDSLPGSVLLGQFTNPANPAK	MH0283_GL0068432	Bacteria	Bacteroidetes	Bacteroidia	Bacteroidales	Prevotellaceae	Prevotella	Prevotella copri	O-acetylserine sulfhydrylase	K01738	L-cysteine biosynthesis	712807
AAEESGFNLR	V1.FI32_GL0202943	Bacteria	Firmicutes	Clostridia	Clostridiales	Lachnospiraceae	Roseburia		Phosphate acetyltransferase	K00625	acetyl-CoA biosynthesis
AAEESKDELANALK	O2.UC32-2_GL0145170	Bacteria	Firmicutes	Clostridia	Clostridiales	Ruminococcaceae	Faecalibacterium	Faecalibacterium prausnitzii	Cell division protein FtsZ	K03531			1.84995e+06		4.28483e+06	5.86793e+06		8.36211e+06					1.15383e+06		2.76157e+06	1.85752e+06	3.29297e+06			3.63715e+06	3.05831e+06	4.03439e+06	1.176e+07
AAEEWLSNVAR	MH0435_GL0177337	Bacteria	Firmicutes	Clostridia	Clostridiales				Flavo-diiron protein FprA1	K22405
AAEGSVHSDNFR	O2.UC28-0_GL0081100	Bacteria	Firmicutes	Clostridia	Clostridiales				50S ribosomal protein L15	K02876		1.33195e+06	859784		2.11529e+06	1.40348e+06					1.66765e+06	538556			2.62056e+06	555126							2.92836e+06
AAEHNVPVPYLFLEPGR	DLF012_GL0010380	Bacteria	Firmicutes	Clostridia	Clostridiales	Eubacteriaceae	Eubacterium		Diaminopimelate decarboxylase	K01586	L-lysine biosynthesis via DAP pathway	1.03226e+06					1.26628e+06		1.27578e+06			2.71384e+06	1.82373e+06							1.78161e+06	653169	9.91794e+06
AAEHPAEVVGK	V1.FI16_GL0019626	Bacteria	Firmicutes	Clostridia	Clostridiales	Eubacteriaceae	Eubacterium		Ketol-acid reductoisomerase	K00053	L-isoleucine biosynthesis	1.98164e+07	5.4823e+06	8.76532e+06	381346		798633	1.23817e+06	3.82611e+06	555204	1.11411e+07	5.04879e+06					171625			9.05838e+06	195889		1.02307e+06	176902	182508
AAEHPSEQVGKELR	SZEY-37A_GL0094308	Bacteria	Firmicutes	Clostridia	Clostridiales	Lachnospiraceae	Roseburia		Ketol-acid reductoisomerase	K00053	L-isoleucine biosynthesis		675700												2.14423e+06
AAEKGLEVAAR	763577454-stool1_revised_scaffold6766_1_gene118499	Bacteria	Firmicutes	Clostridia	Clostridiales	Ruminococcaceae	Faecalibacterium	Faecalibacterium prausnitzii				419501	3.0869e+07			413134										3.08026e+07	2.05333e+06			5.92462e+07			1.39679e+07
AAEKNLVDVVFDR	MH0002_GL0069248	Bacteria	Firmicutes	Clostridia	Clostridiales				50S ribosomal protein L18	K02881		6.49616e+06	928746					1.95576e+06		1.55526e+06	2.533e+06	2.8455e+06		944350						6.34975e+06					752674
AAELALADAYYTTNQAR	MH0371_GL0055922	Bacteria	Bacteroidetes	Bacteroidia	Bacteroidales	Bacteroidaceae	Bacteroides	Bacteroides vulgatus	Toluene efflux pump outer membrane protein TtgI	K18139		697506	1.77737e+06		1.41753e+06	908858			2.17376e+06	2.45192e+06		370608			4.1612e+06	2.19521e+06				2.29274e+06
AAELALASAYYTTNQAR	V1.UC54-0_GL0015319	Bacteria	Bacteroidetes	Bacteroidia	Bacteroidales	Bacteroidaceae	Bacteroides		Uncharacterized protein HI_1462							2.92615e+06		3.30559e+06	1.45725e+07	3.41237e+06					1.2361e+06				894722						1.76657e+06
AAELAQLHTAYR	MH0192_GL0039615	Bacteria	Firmicutes	Clostridia	Clostridiales							1.01062e+06	4.89467e+06		3.11272e+06								4.15028e+06		4.0303e+06						1.10861e+06		5.88744e+06
AAELGATDVLGSLWTR	MH0203_GL0083061	Bacteria	Firmicutes	Clostridia	Clostridiales		Lawsonibacter	Lawsonibacter asaccharolyticus						301896		1.7878e+06														875447			654191	403998
AAELGFDAFTSSGMDGSSSWR	MH0372_GL0035490	Bacteria	Firmicutes
AAELGYKPTDTLFDVLFAPTGK	V1.CD6-0-PN_GL0081114	Bacteria	Proteobacteria	Betaproteobacteria	Burkholderiales	Sutterellaceae	Sutterella	Sutterella wadsworthensis	Periplasmic nitrate reductase	K02567		107776				526333				438757					102171	353368		721488				359604
AAELLDLTEYLDR	V1.CD7-0-PN_GL0003517	Bacteria	Actinobacteria	Actinobacteria	Bifidobacteriales	Bifidobacteriaceae	Bifidobacterium		Maltodextrin import ATP-binding protein MsmX	K10112			871504			2.80664e+06		4.19818e+06					465073		705883			542189			1.01118e+06		1.93867e+06	690699
AAELLDLTEYLDRKPK	V1.CD7-0-PN_GL0003517	Bacteria	Actinobacteria	Actinobacteria	Bifidobacteriales	Bifidobacteriaceae	Bifidobacterium		Maltodextrin import ATP-binding protein MsmX	K10112			1.53752e+06			4.41274e+06		1.98189e+07					2.80938e+06		8.29939e+06						2.09966e+06	1.50977e+06		4.70257e+06
AAELLDYVR	MH0418_GL0070781	Bacteria	Bacteroidetes	Bacteroidia	Bacteroidales							956624					1.6128e+06	3.47971e+06				2.86351e+06	960958								2.43935e+06	6.00238e+06	1.67525e+06		2.20299e+06
AAELNQVPYYSR	MH0002_GL0066614	Bacteria	Bacteroidetes	Bacteroidia	Bacteroidales	Bacteroidaceae	Bacteroides
AAELPEALRK	V1.CD49-0_GL0093557	Bacteria	Firmicutes	Clostridia					30S ribosomal protein S5	K02988		2.60005e+07	2.37125e+07		3.12369e+07	1.47179e+07		3.17094e+07			1.4997e+07	1.31224e+07	1.99424e+07		1.49758e+07	2.2182e+07		2.04681e+07		2.78334e+07	1.09931e+07		1.3556e+07		2.88867e+06
AAELPLWEGDKLFFR	T2D-139A_GL0085943	Bacteria	Firmicutes	Clostridia	Clostridiales	Ruminococcaceae	Faecalibacterium	Faecalibacterium prausnitzii	8-oxo-dGTP diphosphatase	K03574						1.23179e+06
AAELVDVPDDVLLK	556261.HMPREF0240_03520	Bacteria	Firmicutes	Clostridia	Clostridiales				Propanediol dehydratase small subunit	K13920	1,2-propanediol degradation
AAELVNYAPNKLDANELTYNLK	V1.CD19-0_GL0177345	Bacteria																		3.20619e+06	1.78271e+07								2.47231e+06	7.07858e+06	630987			2.28243e+07
AAENAGDSGPFSQEALDR	MH0054_GL0076998	Bacteria	Bacteroidetes	Bacteroidia	Bacteroidales	Bacteroidaceae	Bacteroides		TonB-dependent receptor SusC	K21573	starch degradation						2.04164e+06										4.68416e+06
AAENEVKETLK	O2.UC1-2_GL0105255	Bacteria	Firmicutes	Clostridia	Clostridiales	Lachnospiraceae	Roseburia	Roseburia intestinalis							3.59913e+06	1.14235e+06	4.46577e+06		491266	1.24266e+07	2.8405e+06	3.06035e+06	1.18741e+06	910762	6.71359e+06		3.20872e+06		3.19681e+06			3.3335e+06		6.71775e+06	2.86275e+06
AAENLLWSQTAR	MH0415_GL0022474	Bacteria	Firmicutes	Clostridia	Clostridiales	Ruminococcaceae	Ruminococcus		Beta-glucosidase A	K01188					1.70578e+06						2.1776e+06				2.85459e+06							5.50474e+06
AAENVLFSALLK	MH0192_GL0174322	Bacteria							Tryptophanase	K01667	L-tryptophan degradation via pyruvate pathway		792705			1.76879e+06									492565					1.79324e+06		551430	398222
AAEPFAVEVK	T2D-133A_GL0055752	Bacteria	Bacteroidetes	Bacteroidia	Bacteroidales	Bacteroidaceae	Bacteroides											1.25533e+07					6.53882e+06		4.13685e+06			9.44379e+06			7.4157e+06				1.4517e+07
AAEQLGEENLPK	MH0028_GL0057487	Bacteria	Firmicutes	Clostridia	Clostridiales								1.56435e+06		1.19431e+06						1.13505e+06			2.62917e+06		7.02961e+07		1.15737e+06			4.95029e+06	2.95843e+06	4.61781e+06
AAESAEGTLTR	MH0246_GL0129256	Bacteria	Firmicutes	Clostridia	Clostridiales	Oscillospiraceae	Oscillibacter					1.5619e+07	1.1667e+07			6.12237e+06	7.47741e+06	5.30702e+06				2.24119e+06	2.41383e+06		2.278e+06	9.73635e+06	9.51362e+06	1.90425e+06		3.05715e+06			2.12264e+06	9.76692e+06
AAESAEGTLTRK	MH0246_GL0129256	Bacteria	Firmicutes	Clostridia	Clostridiales	Oscillospiraceae	Oscillibacter								519591		29304.5				6.60942e+06	189342			1.16462e+06	598235	3.14001e+06	6.34855e+06			522644				225000
AAESALNLDVPVNAQYLR	MH0014_GL0053489	Bacteria	Proteobacteria						Hydrogenase-2 large chain	K06281
AAESGEVVEGDVTEFNK	MH0003_GL0014469	Bacteria	Firmicutes	Clostridia	Clostridiales	Ruminococcaceae	Faecalibacterium	Faecalibacterium prausnitzii	4-hydroxy-3-methylbut-2-enyl diphosphate reductase	K02945	dimethylallyl diphosphate biosynthesis			1.37831e+06	3.55837e+06	6.04493e+06			6.99662e+06														5.81498e+06
AAESGEVVEGDVTEFNKGGVVVNVK	MH0003_GL0014469	Bacteria	Firmicutes	Clostridia	Clostridiales	Ruminococcaceae	Faecalibacterium	Faecalibacterium prausnitzii	4-hydroxy-3-methylbut-2-enyl diphosphate reductase	K02945	dimethylallyl diphosphate biosynthesis					3.82207e+06			3.46472e+06					3.02596e+06	4.38012e+06									1.16606e+07
AAESVLMELVKK	MH0233_GL0086206	Bacteria							Tryptophanase	K01667	L-tryptophan degradation via pyruvate pathway				2.05759e+06							2.25163e+06						778611						3.2433e+06
AAESVLMELVR	MH0230_GL0089844	Bacteria	Firmicutes						Tryptophanase	K01667	L-tryptophan degradation via pyruvate pathway	2.13107e+06	1.51103e+06	2.40547e+06	3.09033e+06	4.42819e+06	4.02802e+06			4.50883e+06	1.39342e+06	3.52051e+06	1.91921e+06		3.43519e+06	1.5264e+06	5.59887e+06	2.19348e+06		2.33529e+06		1.84594e+07	1.4962e+07	1.73636e+06
AAESYFLLAEAK	NLM025_GL0018425	Bacteria	Bacteroidetes	Bacteroidia	Bacteroidales	Bacteroidaceae	Bacteroides					626660		7.47982e+06							1.77697e+06			1.43639e+06	2.08994e+06				1.24673e+06		9.63247e+06
AAETMAGLSGTR	V1.FI10_GL0053415	Bacteria	Actinobacteria						Carbamate kinase-like protein YqeA	K00926								1.37054e+06		849749	1.28773e+06			853294				895956	1.52425e+06		631789			1.2813e+06
AAEVLVVDTR	656408.ECPG_04892	Bacteria	Proteobacteria						Uncharacterized protein YncE			1.80451e+06				1.81664e+06									3.82725e+06		2.40381e+06	6.60951e+06		2.82477e+06		1.88806e+07			4.85638e+06
AAEVPEALR	MH0154_GL0121253	Bacteria							30S ribosomal protein S5	K02988		6.65961e+06	719627		8.55667e+06	2.75014e+06		3.86782e+06					1.91141e+06		6.83089e+06	7.148e+06	3.38202e+06	4.46261e+06		4.29006e+06	1.6247e+06		4.70991e+06		1.087e+06
AAEVPEALRK	MH0154_GL0121253	Bacteria							30S ribosomal protein S5	K02988		7.99489e+06	5.11863e+06		1.68485e+07	4.83005e+06		1.14433e+07			2.24316e+06	2.51697e+06	2.55713e+06		8.50614e+06	1.08834e+07	3.85301e+06	3.83814e+06		8.4253e+06	3.6427e+06		7.96594e+06	2.10445e+06
AAEVSEALLK	MH0003_GL0063495	Bacteria	Firmicutes						30S ribosomal protein S5	K02988		4.40133e+06	5.79235e+06		5.78622e+06		4.10683e+06				4.99942e+06	4.2635e+06	2.75312e+06			2.96712e+06				3.21846e+06					1.54683e+07
AAEVTLVGTEK	N044A_GL0012636	Bacteria	Firmicutes	Clostridia	Clostridiales				Propanediol utilization protein PduA	CKO0002		6.98744e+06	2.73248e+07	1.02582e+08	2.01686e+07	2.76263e+07	8.73164e+06	2.9671e+06		2.29231e+07	3.44027e+07		2.24594e+07		1.43136e+07			5.55447e+07	3.29901e+06	1.75078e+07	6.44268e+06		1.99983e+07
AAEWGATEQNQATVGR	MH0448_GL0176244	Bacteria	Bacteroidetes	Bacteroidia	Bacteroidales	Bacteroidaceae	Bacteroides								3.46684e+06	2.67837e+06	4.17196e+06	1.04975e+07	5.12456e+07						2.39443e+06						1.69303e+06				3.14739e+07
AAEWGATEQNQATVGRMPLVR	MH0448_GL0176244	Bacteria	Bacteroidetes	Bacteroidia	Bacteroidales	Bacteroidaceae	Bacteroides												1.87315e+07
AAEWGATEQNQATVGRMPLVR	MH0448_GL0176244	Bacteria	Bacteroidetes	Bacteroidia	Bacteroidales	Bacteroidaceae	Bacteroides
AAEWLNAYTTAK	V1.CD29-0_GL0134727	Bacteria	Firmicutes	Clostridia	Clostridiales				ABC transporter periplasmic-binding protein YtfQ	K02058		1.04169e+06	1.83357e+06		1.84409e+06	3.72354e+06				2.8226e+06	3.59963e+06		4.03437e+06		2.72939e+06			2.09272e+06	3.02629e+06	2.4064e+06					2.25535e+06
AAEYEEDGKTVK	MH0308_GL0070418	Bacteria	Firmicutes	Clostridia	Clostridiales	Ruminococcaceae	Ruminococcus		Glyceraldehyde-3-phosphate dehydrogenase	K00134	glycolysis		2.28211e+06	3.57287e+06				420279		518758		965718	1.13365e+06	5.44127e+06				1.40923e+06	2.72796e+06		3.4414e+06
AAEYLEEPLER	MH0230_GL0037698	Bacteria	Firmicutes	Clostridia	Clostridiales	Ruminococcaceae			Acetate kinase	K00925	acetyl-CoA biosynthesis	7.95458e+06	9.92972e+06	3.67092e+06	2.08467e+07	2.32207e+07	8.21438e+06	3.37809e+07	1.56105e+07		1.74067e+07		1.04526e+07			1.03793e+07				1.4673e+07			1.96019e+07
AAEYLNVLR	435590.BVU_2922	Bacteria	Bacteroidetes												4.59876e+06				1.48748e+06			1.44723e+06	1.39473e+06		4.207e+06
AAEYSKDVLNNSGR	DOM016_GL0031286	Bacteria							SusD-like protein BACOVA_02651	K21572	xyloglucan degradation	873248	883061				8.49855e+06								1.8822e+06
AAEYYETAK	MH0384_GL0181420	Bacteria	Firmicutes	Clostridia	Clostridiales	Ruminococcaceae	Faecalibacterium	Faecalibacterium prausnitzii	Oligopeptide-binding protein OppA	K15580					2.60874e+06	1.18581e+06					2.19634e+06		3.49757e+06		2.08979e+06			2.89094e+07						1.8863e+06
AAFDHNYAK	O2.UC3-2_GL0026282	Bacteria	Bacteroidetes	Bacteroidia	Bacteroidales							407033	4.19273e+06	336923	2.68348e+06	504172		556168												806942			1.49056e+06
AAFDHNYASR	V1.UC15-3_GL0068275	Bacteria	Bacteroidetes	Bacteroidia	Bacteroidales	Bacteroidaceae	Bacteroides						1.9678e+06		6.09159e+06	1.18119e+07	1.75364e+06	1.0035e+06	287990	2.30872e+06		1.81016e+06	392316		5.40661e+06			1.29951e+06		1.53437e+07	563336			1.30004e+07	1.34236e+06
AAFDKFMETK	411483.FAEPRAA2165_00243	Bacteria	Firmicutes	Clostridia	Clostridiales	Ruminococcaceae	Faecalibacterium	Faecalibacterium prausnitzii	Pyruvate-flavodoxin oxidoreductase	K03737		1.72607e+06	1.21476e+06	2.07738e+06	7.0145e+06		2.81072e+06	1.08703e+07			587461	938672		1.86567e+06	1.30925e+06	1.34947e+06				6.20688e+06			1.91655e+07
AAFDLLDSLKR	411460.RUMTOR_01211	Bacteria	Firmicutes	Clostridia	Clostridiales	Lachnospiraceae	Blautia	[Ruminococcus] torques	Acetylxylan esterase	K05972	xylan degradation						2.80903e+06	5.07564e+06													1.52001e+06
AAFEALDQNTVR	763901136-stool1_revised_scaffold8302_1_gene6816	Bacteria	Firmicutes	Clostridia	Clostridiales	Ruminococcaceae			Short-chain-enoyl-CoA hydratase	K01715	butanoate metabolism	5.65942e+06	6.68702e+06		1.67238e+07	1.22925e+06	1.61431e+06			1.31425e+07		1.26115e+07	8.52727e+06		5.6978e+06					8.67278e+06			6.6088e+06		4.22074e+06
AAFEAVDQETLR	O2.UC46-2_GL0133130	Bacteria	Firmicutes	Clostridia	Clostridiales	Ruminococcaceae	Faecalibacterium	Faecalibacterium prausnitzii	Short-chain-enoyl-CoA hydratase	K01715	butanoate metabolism		2.53784e+06	3.905e+06	8.72583e+06			2.2707e+06					1.10762e+06		3.45939e+06	3.07228e+06			4.8505e+07	7.54605e+06		6.11819e+06	3.4557e+07
AAFEAVDQETVR	V1.FI04_GL0199047	Bacteria	Firmicutes	Clostridia	Clostridiales	Ruminococcaceae	Faecalibacterium	Faecalibacterium prausnitzii	Short-chain-enoyl-CoA hydratase	K01715	butanoate metabolism	1.23984e+07	7.85902e+06			3.6183e+07	1.28047e+07		5.96441e+06		7.11911e+06				1.93316e+07				6.42814e+06	8.14824e+06	2.17491e+06		1.11261e+07	9.98964e+06
AAFEAVDQNTLR	V1.FI28_GL0116604	Bacteria	Firmicutes	Clostridia	Clostridiales	Ruminococcaceae	Faecalibacterium		Short-chain-enoyl-CoA hydratase	K01715	butanoate metabolism				4.10924e+06	3.21728e+06														3.26873e+06
AAFEAVDQSALR	MH0187_GL0068074	Bacteria	Firmicutes	Clostridia	Clostridiales	Ruminococcaceae	Faecalibacterium	Faecalibacterium prausnitzii	Short-chain-enoyl-CoA hydratase	K01715	butanoate metabolism	6.14676e+06									2.62495e+06	1.44351e+06			1.87433e+06					3.29729e+06			1.14113e+07
AAFEEAEHAAK	DOF008_GL0065902	Bacteria							Reverse rubrerythrin-1	CKO0059		2.95646e+07	4.74116e+07	2.45104e+08	4.45891e+07	1.21283e+07	3.45197e+07	8.66511e+07		1.88705e+07	2.33478e+07	1.2852e+07	2.89638e+07		4.58561e+07	6.08133e+07	8.75575e+06	9.58894e+06		5.8381e+07	4.57856e+07		2.01192e+07	3.26939e+07	1.67298e+07
AAFEKPELLDGLVR	MH0178_GL0055749	Bacteria	Firmicutes	Negativicutes	Acidaminococcales	Acidaminococcaceae	Phascolarctobacterium																			1.79162e+07								4.741e+06
AAFELDKLHLFDKETER	MH0026_GL0056738	Bacteria	Firmicutes	Clostridia	Clostridiales	Eubacteriaceae	Eubacterium		Maltodextrin import ATP-binding protein MsmX	K10112		2.52142e+06	3.7526e+06	2.5285e+06	672618						465526	8.55658e+06			894087	1.20214e+06				1.83306e+06			1.7029e+06		1.25273e+06
AAFETGWGSPK	MH0144_GL0154867	Bacteria	Firmicutes	Clostridia	Clostridiales	Ruminococcaceae	Ruminococcus		Endoglucanase A	K01179		2.95272e+06								5.93425e+06										1.44764e+07	3.52819e+06		3.21633e+06
AAFGSHTDSDHVYNTPR	MH0161_GL0081438	Bacteria	Firmicutes	Clostridia	Clostridiales	Ruminococcaceae	Faecalibacterium	Faecalibacterium prausnitzii	Dipeptidase	K08659								2.92873e+06								2.10527e+06
AAFGVLLVTTK	MH0054_GL0076998	Bacteria	Bacteroidetes						TonB-dependent receptor SusC	K21573	starch degradation
AAFGVVLLTTK	MH0368_GL0056967	Bacteria	Bacteroidetes						TonB-dependent receptor SusC	K21573	starch degradation			1.44931e+06					4.47055e+06		1.27452e+06	469250	2.25319e+06				2.50162e+06		1.5375e+06		1.54396e+06	8.6703e+06
AAFLQDPGEKTPVFVR	MH0211_GL0053868	Bacteria	Verrucomicrobia	Verrucomicrobiae	Verrucomicrobiales	Akkermansiaceae	Akkermansia	Akkermansia muciniphila	Catalase HPII	K03781			6.58466e+06		7.93458e+06	1.18268e+06		1.71468e+06			936775	2.30266e+06				4.7846e+06				5.02661e+06				854600	4.37629e+06
AAFLVALKR	MH0343_GL0173277	Bacteria	Synergistetes	Synergistia	Synergistales	Synergistaceae			Glutamate dehydrogenase	K00261										1.0291e+07					680633		1.80914e+06	1.4058e+06			1.36696e+07			6.4474e+06
AAFNAQATK	MH0014_GL0090940	Bacteria	Bacteroidetes	Bacteroidia	Bacteroidales	Rikenellaceae	Alistipes		TonB-dependent receptor SusC	K21573	starch degradation	1.76233e+07	2.12102e+07	1.11572e+08	6.96862e+07	9.77286e+07	9.30791e+07	1.12712e+08	4.73091e+08	3.61061e+08	3.98089e+08	7.53399e+07	1.43284e+08	9.03855e+08	2.31017e+08	2.11316e+07	2.42321e+08	7.9402e+08	6.60445e+08	6.05053e+07	5.0367e+07	1.45687e+08	7.25904e+07	1.89402e+09	1.78594e+08
AAFNEDFLR	MH0015_GL0033041	Bacteria	Firmicutes	Clostridia	Clostridiales	Lachnospiraceae	Roseburia	Roseburia faecis	Phosphoribosylglycinamide formyltransferase	K11175	IMP biosynthesis via de novo pathway	867248													640173		5.181e+06	2.03052e+06			2.59164e+06		630721
AAFNTNFQER	158256496-stool1_revised_C987893_1_gene145773	Bacteria	Bacteroidetes	Bacteroidia	Bacteroidales	Bacteroidaceae	Bacteroides	Bacteroides vulgatus	TonB-dependent receptor SusC	K21573	starch degradation		5.31901e+06						1.87565e+06		2.96875e+06	4.88671e+06	696430		695581	1.46446e+06		2.42438e+06	1.08481e+06		2.56973e+06			8.30337e+07
AAFSYAVDK	O2.UC21-1_GL0147158	Bacteria										1.01187e+06		917228	2.70924e+06	2.34766e+06	821924			5.04127e+06		1.80108e+06		978633			2.18731e+06			1.43008e+06		2.01065e+06	1.984e+06	1.24554e+06	1.00598e+06
AAFTGSAQTVDNKDLMK	V1.CD53-0_GL0038153	Bacteria	Bacteroidetes	Bacteroidia	Bacteroidales	Bacteroidaceae	Bacteroides		TonB-dependent receptor SusC	K21573	starch degradation					2.36983e+06																		9.67292e+06
AAFTPFAPGANPSYGAEQNGLLASLNSVAK	MH0086_GL0071322	Bacteria	Firmicutes	Clostridia	Clostridiales				Formate acetyltransferase	K00656	pyruvate fermentation
AAFVLDALR	MH0006_GL0049055	Bacteria	Firmicutes	Clostridia	Clostridiales				50S ribosomal protein L22	K02890		1.26953e+06	1.10695e+06	3.40241e+07	2.0737e+06	1.07997e+06	1.47333e+06	2.39566e+06		1.1367e+06	2.43806e+06	698166	3.21202e+06					982195	4.04926e+06			5.86344e+07	1.60931e+06	1.26121e+06
AAGAAGVLRPSK	765560005-stool1_revised_scaffold3161_6_gene28967	Bacteria	Firmicutes	Clostridia	Clostridiales				PTS system N-acetylglucosamine-specific EIICBA component	K02802		667959	1.15078e+06		1.28021e+06	2.42355e+06	505769			2.59626e+06	3.19578e+06	2.26374e+06	1.21273e+06		1.19398e+06					1.84523e+06	659165			535809	520705
AAGAALGSSRPVAETLK	MH0062_GL0032341	Bacteria	Firmicutes	Clostridia	Clostridiales				Acyl-CoA dehydrogenase, short-chain specific	K00248	butanoate metabolism	3.08431e+06	4.39078e+06		3.5351e+06	9.14116e+06					4.10347e+06				7.02419e+06	1.44356e+06				3.85916e+06			3.12916e+06
AAGADYVGLDEYLEK	159571453-stool1_revised_C705902_1_gene109724	Bacteria	Bacteroidetes						50S ribosomal protein L1	K02863		1.04916e+06		1.96624e+06	3.07378e+06							1.41642e+06						1.08881e+06	3.26714e+06	2.88866e+06			5.0597e+06
AAGAEFVGAEDLLPK	MH0087_GL0001806	Bacteria	Firmicutes	Clostridia	Clostridiales				50S ribosomal protein L1	K02863		2.26762e+06			1.815e+06			4.12307e+06								873534	1.98419e+06	2.18638e+06	802194	2.97768e+06				1.62952e+06	2.58588e+06
AAGAEFVGAEELLPK	V1.CD3-0-PN_GL0138880	Bacteria	Firmicutes	Clostridia	Clostridiales				50S ribosomal protein L1	K02863				385665				3.67355e+06	4.69789e+06	4.26383e+06	1.23147e+06		3.2949e+06	4.19635e+06	1.40893e+06			8.23197e+06	1.39461e+06	1.37016e+06		2.26062e+07	4.39283e+06	2.75353e+06	4.24802e+06
AAGAEWLEK	MH0373_GL0007583	Bacteria	Firmicutes	Clostridia	Clostridiales				Pyruvate:ferredoxin oxidoreductase	K03737				1.94854e+07			7.08063e+06													796313	3.72581e+06
AAGAEYTTK	MH0128_GL0008589	Bacteria	Firmicutes	Clostridia	Clostridiales				Uncharacterized oxidoreductase YrbE	K00010				99370		296001	44965.4	1.27475e+06							40997.7	2.33403e+06	2.21349e+06			58214.1	9.37577e+06		30605.4	110407
AAGAFAQLLAR	MH0252_GL0149902	Bacteria	Proteobacteria	Betaproteobacteria	Burkholderiales	Sutterellaceae	Parasutterella	Parasutterella excrementihominis	50S ribosomal protein L2	K02886
AAGAGVLHK	MH0203_GL0138283	Bacteria	Actinobacteria	Actinobacteria	Bifidobacteriales	Bifidobacteriaceae	Bifidobacterium		30S ribosomal protein S20	K02968		54347.9				5.13094e+06		6.14408e+06				126104			1.79598e+06	23619.2	53497.3	1.99238e+06			1.35065e+06			2.59045e+06
AAGASAQVLGQEGK	210007.SMU_2167	Bacteria							50S ribosomal protein L2	K02886		3.21484e+06			1.32997e+06	2.67336e+06				2.39949e+06			2.76762e+06		2.06056e+06					1.73824e+06					3.35683e+06
AAGATVVSVTHAAGSALTK	V1.UC33-0_GL0031426	Bacteria	Firmicutes	Clostridia	Clostridiales				Fructosamine deglycase FrlB	K10708		2.83065e+06			4.03311e+06	5.19328e+07			1.81316e+06		3.20013e+07		1.05402e+07		1.35152e+06	5.45182e+06		2.28012e+07		2.66021e+06				6.04894e+06	1.39061e+06
AAGDAAAAAK	DOF012_GL0056053	Bacteria	Bacteroidetes	Bacteroidia	Bacteroidales	Bacteroidaceae	Bacteroides					7.54951e+06	608172	4.92185e+06	3.51738e+06	1.74232e+06		6.33454e+06	1.90579e+07		208947		553078		1.24727e+07	22370.7	255661	3.1419e+06		6.44366e+06
AAGDADLAPK	O2.UC41-1_GL0185410	Bacteria	Bacteroidetes	Bacteroidia	Bacteroidales	Tannerellaceae	Parabacteroides	Parabacteroides johnsonii				223689		1.89842e+07					588166							428149								2.17113e+06	4.14411e+06
AAGDELSLNNANFR	MH0020_GL0053443	Bacteria	Bacteroidetes	Bacteroidia	Bacteroidales								2.39851e+06	1.03283e+06			1.60652e+07	1.62686e+07	1.79152e+06	1.78039e+07	3.63837e+06	1.86698e+07		2.57821e+07	1.81123e+06	1.1214e+07		1.48282e+07	6.82464e+06	933417	1.08106e+06		1.04176e+06	7.35384e+06	5.65425e+07
AAGDGATYFDDLR	MH0211_GL0070170	Bacteria	Firmicutes	Clostridia	Clostridiales				Endo-alpha-N-acetylgalactosaminidase	K17624				1.4981e+06				4.62923e+06		1.23038e+06									2.91042e+06	2.51833e+06		1.79609e+06			1.45312e+06
AAGDLLLPNHFATNNLNTAVNYK	MH0012_GL0148709	Bacteria	Bacteroidetes	Bacteroidia	Bacteroidales	Bacteroidaceae	Bacteroides						1.68125e+06		7.0935e+06										1.60806e+06	1.20369e+06	2.96123e+06		1.68225e+06
AAGDSYGQHPVGTGPYK	V1.CD11-0_GL0024066	Bacteria	Fusobacteria	Fusobacteriia	Fusobacteriales	Fusobacteriaceae	Fusobacterium	Fusobacterium mortiferum	Heme-binding protein A	K12368		1.2656e+06					2.42378e+07	2.53453e+06				581640			1.51755e+06				1.03599e+06			5.31669e+06	1.20741e+06
AAGEEVAHALGWFQENYNLTK	MH0239_GL0049928	Bacteria	Firmicutes	Clostridia	Clostridiales		Lawsonibacter	Lawsonibacter asaccharolyticus	Cell surface glycoprotein 1	K12544		287863	1.17836e+06	1.38242e+06	1.22032e+06	3.23669e+06	1.28807e+06	3.49702e+06	1.40193e+06	1.25572e+06	466776									2.47535e+06			1.71729e+06
AAGELAGLK	MH0002_GL0041462	Bacteria							Chaperone protein DnaK	K04043		483316		1.87973e+06	1.55357e+06	4.62338e+06	1.01429e+06	1.26491e+06		1.24623e+06			1.05422e+06		3.34783e+06	3.75803e+07		1.88276e+06	2.23875e+06		1.2165e+07				694992
AAGEPTVTGLTNK	159733294-stool1_revised_scaffold14375_3_gene30442	Bacteria	Firmicutes										4.21487e+06							5.42833e+06				3.69484e+06	965870				3.56133e+06				908521	6.48253e+06	749328
AAGETLTDTEVAQFK	MH0129_GL0051064	Bacteria	Firmicutes	Clostridia	Clostridiales	Ruminococcaceae	Faecalibacterium		Uronate isomerase	K01812	pentose and glucuronate interconversion			5.55121e+06									4.32373e+06
AAGETNKEEDYWYR	159814214-stool1_revised_scaffold15032_1_gene11449	Bacteria	Bacteroidetes	Bacteroidia	Bacteroidales	Bacteroidaceae	Bacteroides		TonB-dependent receptor SusC	K21573	starch degradation								1.41036e+07			2.99304e+06			1.81533e+06
AAGFDGYLK	MH0012_GL0152672	Bacteria	Firmicutes										2.77939e+07		3.22138e+06		1.49906e+06	5.13124e+06		1.20341e+06							4.08194e+06	2.53417e+06				6.53221e+06
AAGFDKLVAEAQSQVDAFMATNK	MH0197_GL0121100	Bacteria	Firmicutes	Clostridia	Clostridiales								1.10391e+06																				1.88167e+06
AAGFDNLKGHK	MH0362_GL0123848	Bacteria	Firmicutes	Clostridia	Clostridiales				Phosphoserine aminotransferase	K00831	L-serine biosynthesis	481430	4.25463e+06	2.93049e+06		762521	507640	7.89544e+06								9.90148e+06				588559	2.39922e+06		823887
AAGFEGLGLR	MH0203_GL0109459	Bacteria	Firmicutes	Clostridia	Clostridiales	Ruminococcaceae	Subdoligranulum	Subdoligranulum variabile							2.53243e+06	8.21823e+06				8.74649e+06	1.04099e+07	3.87552e+06	3.8621e+06				1.907e+07	5.04357e+06				1.52617e+07	5.21713e+06		6.93014e+06
AAGFHALTDGEFRR	O2.UC28-2_GL0211970	Bacteria	Firmicutes	Clostridia	Clostridiales				Uncharacterized protein YxjG	CKO0070		539586					1.31332e+06	486406				757649			1.5761e+06		1.09877e+07		1.76198e+06			3.52773e+06	548132
AAGFNATSFVSPDTAHEFLTWR	MH0379_GL0075990	Bacteria	Bacteroidetes	Bacteroidia	Bacteroidales	Bacteroidaceae	Bacteroides	Bacteroides eggerthii	Endo-1,4-beta-xylanase/feruloyl esterase	K01181	xylan degradation
AAGGEADVVPVSAVSVDELK	MH0010_GL0034832	Bacteria	Firmicutes	Clostridia	Clostridiales	Lachnospiraceae	Roseburia	Roseburia intestinalis	Flavodoxin	K03839										5.95629e+06					2.34617e+06
AAGGLNAVGTALQQAK	V1.CD25-4_GL0011492	Bacteria	Proteobacteria	Betaproteobacteria	Burkholderiales	Sutterellaceae	Sutterella		Fumarate reductase flavoprotein subunit	K00244			3.65324e+06	7.77586e+06	1.85342e+06					9.09548e+06					1.2639e+06	1.35078e+06				2.15877e+06	1.16467e+06			2.81195e+07
AAGGLSSLEDAER	MH0189_GL0097388	Bacteria	Firmicutes						Deoxyribose-phosphate aldolase	K01619	2-deoxy-D-ribose 1-phosphate degradation			1.21846e+07				9.54786e+06		824493			884720								2.47223e+06		706006
AAGGLSTVEDMEK	T2D-81A_GL0061986	Bacteria	Firmicutes	Clostridia	Clostridiales	Ruminococcaceae	Faecalibacterium	Faecalibacterium prausnitzii	Deoxyribose-phosphate aldolase	K01619	2-deoxy-D-ribose 1-phosphate degradation
AAGGSSGKECLQLNVK	MH0014_GL0119143	Bacteria	Bacteroidetes	Bacteroidia	Bacteroidales	Rikenellaceae	Alistipes
AAGGTLVADEGHRGEDVDFR	MH0343_GL0191063	Bacteria	Synergistetes	Synergistia	Synergistales	Synergistaceae			Leu/Ile/Val-binding protein homolog 5	K01999
AAGGVHLASASSADGENLFFPLKK	T2D-20A_GL0036063	Bacteria	Firmicutes	Clostridia	Clostridiales	Ruminococcaceae	Ruminococcus	Ruminococcus bromii															3.98156e+06					4.26258e+06		946291
AAGGVLLVTTK	MH0259_GL0037926	Bacteria							TonB-dependent receptor SusC	K21573	starch degradation	759925	5.02812e+06	4.86643e+06	2.34333e+06	1.62746e+06	3.68814e+06	4.85117e+06			2.24898e+06	2.62201e+06									3.54599e+06	3.03379e+06	5.5465e+06		1.46198e+06
AAGGYVDVDSFEYSK	SZEY-75A_GL0069390	Bacteria	Bacteroidetes	Bacteroidia	Bacteroidales	Prevotellaceae	Prevotella	Prevotella copri	Putative beta-xylosidase	K01198
AAGLAEVFTPGTPTSK	MH0006_GL0032161	Bacteria	Firmicutes	Negativicutes	Acidaminococcales	Acidaminococcaceae			Methylmalonyl-CoA mutase	K01847													1.69053e+06		6.71689e+06						1.39178e+06		1.76274e+06
AAGLAGHYADHGK	MH0277_GL0009977	Bacteria	Firmicutes						Protein CotJC	K06334		2.43273e+06	706596				4.79761e+07	7.2348e+06				1.10227e+07	1.33761e+07			566332			253104	908472			452180		1.36192e+07
AAGLALTDTFVK	MH0052_GL0013640	Bacteria	Bacteroidetes	Bacteroidia	Bacteroidales	Rikenellaceae	Alistipes		Glyceraldehyde-3-phosphate dehydrogenase	K00134	glycolysis	2.1216e+06	4.51778e+06		3.76201e+06	1.27861e+06				3.70099e+06	5.78749e+06		2.94981e+06		1.95291e+06			4.17349e+06						1.36453e+06
AAGLAQVELER	MH0002_GL0013192	Bacteria	Firmicutes	Clostridia	Clostridiales				30S ribosomal protein S3	K02982		3.86994e+06			2.19369e+06							2.41333e+06						3.99843e+06		3.24687e+06	904728
AAGLDALHDTVHEMARDEAR	V1.FI37_GL0146572	Bacteria													4.52804e+06					1.44048e+07	4.65408e+06			1.28846e+07	3.2939e+06			1.25632e+07			709888			8.4347e+06	4.15053e+06
AAGLDGHYADHGK	T2D-83A_GL0007387	Bacteria	Firmicutes	Clostridia	Clostridiales	Clostridiaceae	Clostridium	Clostridium sartagoforme	Protein CotJC	K06334								190900			2.31753e+06				3.0217e+06	816253					3.95921e+07		738656
AAGLDTASGVPNK	MH0011_GL0025810	Bacteria	Firmicutes	Clostridia	Clostridiales	Ruminococcaceae			50S ribosomal protein L11	K02867		2.30838e+06	4.7758e+06	1.96249e+06	1.95642e+07					2.0434e+07	3.6086e+06	2.31654e+07	1.43388e+07		5.1148e+06	2.37668e+06		3.43459e+06	1.17981e+06	5.49062e+06			4.08134e+06		4.78041e+06
AAGLDTASGVPNKNK	MH0011_GL0025810	Bacteria	Firmicutes	Clostridia	Clostridiales	Ruminococcaceae			50S ribosomal protein L11	K02867		1.19907e+06	1.97753e+06		3.83518e+06					4.97023e+06		3.82545e+06	4.47817e+06		2.92547e+06					1.72862e+06		855075
AAGLETAGANAVVLGR	MH0002_GL0076881	Bacteria	Verrucomicrobia	Verrucomicrobiae	Verrucomicrobiales	Akkermansiaceae	Akkermansia	Akkermansia muciniphila	Bifunctional protein FolD	K01491	tetrahydrofolate interconversion
AAGLEYLTDKNQSYAANLK	DOM003_GL0026429	Bacteria	Bacteroidetes	Bacteroidia	Bacteroidales	Prevotellaceae	Prevotella	Prevotella copri				1.74887e+07			1.48747e+06	1.12979e+07					4.49328e+06				5.41246e+06					3.50875e+06					4.51386e+06
AAGLNTASGKPNK	MH0224_GL0196336	Bacteria	Firmicutes	Clostridia	Clostridiales	Ruminococcaceae	Faecalibacterium	Faecalibacterium prausnitzii	50S ribosomal protein L11	K02867		150954		74292	64521.3	8.64283e+06	40336.3	174951	15514.2			42778.6	62321	116653	34645.6	14715.8					197715		20814.5	229292	58740.3
AAGLQLTPNSTGAGGSSK	O2.UC48-1_GL0111889	Bacteria	Bacteroidetes	Bacteroidia	Bacteroidales	Rikenellaceae	Alistipes		TonB-dependent receptor SusC	K21573	starch degradation
AAGLSSFYSNAEAVVGK	MH0025_GL0055238	Bacteria	Firmicutes	Clostridia	Clostridiales	Ruminococcaceae	Ruminococcus	Ruminococcus bromii															2.7661e+06
AAGLSTLADLLSR	O2.UC1-2_GL0135737	Bacteria	Bacteroidetes	Bacteroidia	Bacteroidales	Porphyromonadaceae	Porphyromonas		DNA-directed RNA polymerase subunit alpha	K03040		126775					1.19364e+06										8.0818e+06	1.57763e+07	1.23908e+06				1.24374e+06
AAGLTDKDLPTTWDQLLEVAK	O2.CD2-0-PT_GL0075729	Bacteria	Actinobacteria	Actinobacteria	Bifidobacteriales	Bifidobacteriaceae	Bifidobacterium	Bifidobacterium longum					342811		89944.1	1.07701e+06		558592					661116		386918				323368	437834			507072		304716
AAGNADLLGVGFDK	MH0274_GL0036525	Bacteria	Firmicutes	Clostridia	Clostridiales				Ribose import binding protein RbsB	K10439			5.39908e+06	9.11483e+06	2.18876e+06		2.37265e+06		7.79353e+06	2.3552e+06	6.07439e+06	5.4072e+06		1.35433e+06		4.08635e+06					1.41999e+06	1.67588e+07	2.38655e+06		2.24637e+06
AAGNEADAEVAAK	763840445-stool1_revised_scaffold1419_1_gene73112	Bacteria							Cytochrome bd ubiquinol oxidase subunit 1	K00425		221743									3.41583e+06			519826	1.31217e+06				1.10712e+06	1.18937e+06	1.30065e+06
AAGNNGLWEVTVALK	DOF012_GL0056053	Bacteria	Bacteroidetes	Bacteroidia	Bacteroidales	Bacteroidaceae	Bacteroides					314651			2.24971e+06		5.52117e+06					419405								1.08108e+07
AAGNNGLWEVTVALKNYDEK	DOF012_GL0056053	Bacteria	Bacteroidetes	Bacteroidia	Bacteroidales	Bacteroidaceae	Bacteroides					434415	1.09122e+06	1.50924e+06	589345			1.0768e+06	4.50698e+06		2.70452e+06			3.90066e+06	1.80211e+06				2.81608e+06	6.20653e+06					1.61385e+06
AAGQDDLLAFR	V1.UC10-2_GL0023289	Bacteria	Firmicutes	Clostridia	Clostridiales	Ruminococcaceae	Faecalibacterium	Faecalibacterium prausnitzii	Probable M18 family aminopeptidase 1	K01267				1.19508e+06	1.29721e+06		5.73112e+06			3.71486e+06			1.50367e+06			1.39902e+06			3.06353e+06	2.47049e+06
AAGQGPTWPDVLPSLK	HT25A_GL0102484	Bacteria	Firmicutes	Clostridia	Clostridiales	Ruminococcaceae	Ruminococcus																		911694	5.03427e+06						5.54726e+06	2.11999e+06
AAGQQALVSNR	MH0230_GL0106939	Bacteria	Verrucomicrobia	Verrucomicrobiae	Verrucomicrobiales	Akkermansiaceae	Akkermansia	Akkermansia muciniphila	50S ribosomal protein L2	K02886		903820	1.09182e+06		2.47128e+06	2.30433e+06				6.68765e+06	4.73609e+06	2.05106e+06	1.68471e+06		2.10202e+06	4.92795e+06		2.35838e+06	2.47502e+06	1.91679e+06	1.85677e+07			735890	2.57278e+06
AAGQTLSYPEGAVTANVFARPEPGTK	N011A_GL0070071	Bacteria	Bacteroidetes	Bacteroidia	Bacteroidales	Rikenellaceae	Alistipes	Alistipes inops													4.90513e+06				9.11259e+06	4.78554e+06		2.88123e+06
AAGSDNVMLLSDR	V1.FI17_GL0099590	Bacteria	Firmicutes						NAD-dependent methanol dehydrogenase	K00093	methanol degradation		4.8195e+06	6.2407e+06	3.44122e+06	1.021e+06			1.69051e+06	6.8296e+06		3.17053e+06		4.12254e+06	2.77029e+06		1.03527e+06			2.13864e+06	3.72615e+06		3.8749e+06	1.61766e+06	754981
AAGSEANVEEALGNYVK	158337416-stool2_revised_C1048758_1_gene93898	Bacteria	Bacteroidetes	Bacteroidia	Bacteroidales	Bacteroidaceae	Bacteroides	Bacteroides uniformis					1.55751e+06		3.75361e+06		904382			3.20911e+06			1.13272e+06						1.73756e+06	4.34712e+06	1.70472e+06
AAGSFLALLGR	MH0124_GL0042196	Bacteria	Verrucomicrobia	Verrucomicrobiae	Verrucomicrobiales	Akkermansiaceae	Akkermansia	Akkermansia muciniphila	Glucose-6-phosphate isomerase	K01810	gluconeogenesis										383565	1.9285e+06				1.62051e+06				792892	551758		1.10412e+06
AAGSLLDVADKSFADGVLTVK	MH0012_GL0022729	Bacteria	Bacteroidetes	Bacteroidia	Bacteroidales	Bacteroidaceae	Bacteroides													1.50689e+07			1.70544e+06	529767	4.99893e+06			4.43843e+06
AAGSNSESLYTLVDKAGYTLAR	MH0045_GL0023645	Bacteria	Bacteroidetes	Bacteroidia	Bacteroidales	Bacteroidaceae	Bacteroides		Alkaline phosphatase 3	K01077									1.41332e+07												577311
AAGSTDGTALR	160178356-stool1_revised_scaffold7075_1_gene46990	Bacteria	Firmicutes	Clostridia	Clostridiales	Ruminococcaceae	Faecalibacterium	Faecalibacterium prausnitzii				676518	608316	3.04925e+06	2.16995e+06		734772	223147			445121	633870	1.27741e+06		1.39294e+06	1.94237e+06		5.11083e+06		243944	236884	536124
AAGTELFFLPQK	MH0309_GL0161585	Bacteria																	705173			6.01148e+06			1.98083e+06							474904	1.05001e+06
AAGTLPSTK	556269.OFBG_01890	Bacteria							Imidazoleglycerol-phosphate dehydratase	K01693	L-histidine biosynthesis
AAGVADVLAK	MH0351_GL0040135	Bacteria	Firmicutes	Clostridia	Clostridiales	Clostridiaceae	Clostridium						1.62159e+06	5.49696e+06	2.29929e+06						1.67457e+07	6.84113e+06			1.22849e+07	2.04469e+06							3.3718e+06		1.78577e+06
AAGVAVGAHPGFPDLMGFGR	MH0418_GL0060356	Bacteria	Firmicutes						5-oxoprolinase subunit A	K07160
AAGVDLTSSERPGTVGSLR	V1.UC35-4_GL0041122	Bacteria	Bacteroidetes	Bacteroidia	Bacteroidales	Bacteroidaceae	Bacteroides		TonB-dependent receptor SusC	K21573	starch degradation		4.19399e+06		8.31416e+06	9.30547e+06		1.53775e+06	6.64277e+06		3.72536e+06	4.68205e+06							1.1158e+07			2.97392e+06		2.1669e+06	2.66194e+06
AAGVEAVVFDR	DLM018_GL0024860	Bacteria							50S ribosomal protein L18	K02881		2.00302e+07
AAGVEYAVVK	MH0390_GL0023371	Bacteria	Firmicutes	Clostridia	Clostridiales				50S ribosomal protein L10	K02864		2.29837e+06	5.08499e+06	1.98696e+06			6.98212e+06		3.13839e+06				2.67108e+06		1.31906e+06	2.34818e+06	2.30527e+07			3.28964e+06		2.95223e+07	883350	6.28146e+06
AAGVLEWYR	MH0193_GL0098694	Bacteria	Bacteroidetes	Bacteroidia	Bacteroidales	Bacteroidaceae	Bacteroides	Bacteroides dorei
AAGVLTDYTADGK	MH0266_GL0126190	Bacteria	Firmicutes	Clostridia	Clostridiales	Oscillospiraceae	Oscillibacter		Uncharacterized protein TC_0708	CKO0007				1.74828e+06	2.93416e+06					3.85238e+06	2.14731e+06			5.5487e+06	3.1919e+06	6.65328e+06			2.84119e+06	2.04616e+06		2.62514e+06		4.3851e+06	2.2769e+06
AAGVQLLNTSGAPGEGAK	NOM015_GL0059565	Bacteria	Bacteroidetes	Bacteroidia	Bacteroidales	Bacteroidaceae	Bacteroides	Bacteroides eggerthii	TonB-dependent receptor SusC	K21573	starch degradation				7.49858e+06	2.42852e+06				6.15488e+06				3.29371e+06			1.40516e+08	1.85612e+07	2.57674e+06	1.87733e+07	2.29394e+07	1.27138e+07	8.14176e+07
AAGVQLNSSASGPGGGVK	T2D-105A_GL0119045	Bacteria	Bacteroidetes	Bacteroidia	Bacteroidales	Bacteroidaceae	Bacteroides	Bacteroides xylanisolvens											1.51278e+07
AAGVQVTAATGRPGASANLK	MH0040_GL0031494	Bacteria	Bacteroidetes	Bacteroidia	Bacteroidales	Bacteroidaceae	Bacteroides	Bacteroides intestinalis	TonB-dependent receptor SusC	K21573	starch degradation											3.56964e+06
AAGVQVTASTGRPGAGANLK	MH0012_GL0205690	Bacteria	Bacteroidetes	Bacteroidia	Bacteroidales	Bacteroidaceae	Bacteroides	Bacteroides salyersiae	TonB-dependent receptor SusC	K21573	starch degradation
AAGVSLVK	MH0196_GL0113736	Bacteria	Candidatus Amesbacteria									1.15891e+06	1.59107e+07		7.58763e+06		1.12426e+06	1.29385e+06					1.54829e+06		1.33038e+06	986215		2.35203e+06		1.2501e+06	1.01079e+06				3.65143e+06
AAGVSVLTDGGAPGAGATLR	457424.BFAG_03419	Bacteria	Bacteroidetes	Bacteroidia	Bacteroidales				TonB-dependent receptor SusC	K21573	starch degradation													5.9107e+06			3.50774e+06							3.62623e+06
AAGVSVQNVSGTFGTAPK	MH0026_GL0004528	Bacteria	Bacteroidetes																						6.36752e+06
AAGYDYSVK	MH0430_GL0070337	Bacteria	Firmicutes	Clostridia	Clostridiales	Ruminococcaceae	Ruminiclostridium	[Eubacterium] siraeum	Flagellin	K02406						3.96262e+06	7.41696e+06	3.83625e+06	4.41384e+06			2.8952e+06	857335	4.46383e+06		7.67445e+06	2.65885e+06		7.42393e+07	1.68973e+07	8.57921e+06			5.49643e+06	1.53714e+06
AAGYLSDDLVAQNFDFYGK	NOF012_GL0005297	Bacteria	Bacteroidetes	Bacteroidia	Bacteroidales	Bacteroidaceae	Bacteroides		Neutral endopeptidase	K07386
AAGYNMVSSVNDTYR	MH0006_GL0182518	Bacteria	Firmicutes	Clostridia	Clostridiales	Clostridiaceae	Clostridium					1.76029e+07						2.72272e+06				2.68053e+07	1.89727e+07		9.49496e+06			6.10475e+06			1.06959e+06				1.99643e+07
AAGYNMVSSVNDTYR	MH0006_GL0182518	Bacteria	Firmicutes	Clostridia	Clostridiales	Clostridiaceae	Clostridium															2.19799e+07					6.78277e+06	2.06048e+06				7.17857e+07			1.8873e+07
AAHAAWESWK	MH0012_GL0228548	Bacteria	Firmicutes	Negativicutes	Acidaminococcales	Acidaminococcaceae	Phascolarctobacterium		Putative aldehyde dehydrogenase AldA	K00128		1.17601e+06	1.76906e+06	2.53453e+06	581933		1.11589e+06	2.59406e+06	1.79948e+06		3.04788e+06	1.27071e+06			1.95773e+06	3.57041e+06	5.28658e+06	2.05662e+06	2.15418e+06	5.87466e+06		4.22491e+06
AAHEEAEHAAK	DLM023_GL0085162	Bacteria							Reverse rubrerythrin-1	CKO0059		7.84552e+06	2.67589e+07	1.80138e+07	7.05695e+06		1.86322e+06	9.53402e+06				938090	8.63858e+06		7.46755e+06	1.63779e+06		4.76883e+06		3.5726e+06	8.1385e+06		1.21211e+07	2.72467e+06
AAHREGYPEVGLYYEK	MH0092_GL0050765	Bacteria	Firmicutes	Clostridia	Clostridiales				Reverse rubrerythrin-1	CKO0059		2.78905e+06		6.5419e+06				1.44241e+06	3.18362e+06	1.80917e+07				1.58644e+07		1.44422e+06				2.13772e+06				2.39363e+07
AAHSAANVLTK	V1.FI03_GL0024206	Bacteria	Firmicutes	Negativicutes	Acidaminococcales	Acidaminococcaceae	Phascolarctobacterium		31 kDa immunogenic protein	K07080					1.78473e+06			1.78214e+06		250683		1.3954e+06				3.48808e+06		1.93083e+06							3.59587e+06
AAHSVYFSAVSLADALR	V1.FI01_GL0076253	Bacteria	Firmicutes	Clostridia	Clostridiales	Ruminococcaceae	Faecalibacterium		Multidomain esterase	CKO0006	xylan degradation		459328	2.04684e+06	953822		484131	648790				573948	1.46036e+06	2.26999e+06		2.08355e+06		542540			807969	607988
AAKGEFVVFNGPDEQFVAGR	O2.UC11-1_GL0015345	Bacteria	Firmicutes	Clostridia	Clostridiales	Ruminococcaceae			4-hydroxy-tetrahydrodipicolinate synthase	K01714	L-lysine biosynthesis via DAP pathway															3.00701e+06									2.29554e+06
AAKPDLFGTLK	MH0293_GL0171770	Bacteria	Bacteroidetes	Bacteroidia	Bacteroidales	Prevotellaceae	Prevotella							1.55375e+07															2.22646e+06
AALAAAAEELAGVK	O2.UC14-1_GL0002376	Bacteria	Bacteroidetes	Bacteroidia	Bacteroidales	Bacteroidaceae	Bacteroides	Bacteroides massiliensis				3.37837e+06	8.92386e+06		9.43943e+06
AALAAAQANPNAK	DOF012_GL0049886	Bacteria							Fumarate reductase flavoprotein subunit	K00244
AALAAGDLTKK	MH0373_GL0009614	Bacteria	Firmicutes	Clostridia	Clostridiales			Clostridiales bacterium	Trifunctional nucleotide phosphoesterase protein YfkN	K08693					6.48152e+06							2.99015e+06				1.59584e+07		3.6318e+06		635004	2.47123e+06				2.92726e+06
AALAAQEAALAAAK	V1.FI15_GL0168284	Bacteria	Bacteroidetes	Bacteroidia	Bacteroidales	Bacteroidaceae	Bacteroides								2.22748e+07		1.39964e+06															8.1474e+06	1.20934e+06
AALAAQEAALAAAKAELEK	V1.FI15_GL0168284	Bacteria	Bacteroidetes	Bacteroidia	Bacteroidales	Bacteroidaceae	Bacteroides								2.20722e+06				2.46653e+06		1.32235e+06		767028			1.04908e+06				1.36361e+06		3.44435e+06		2.38087e+06
AALADLNALLAGEK	SZEY-93A_GL0048979	Archaea	Euryarchaeota	Methanobacteria	Methanobacteriales	Methanobacteriaceae	Methanobrevibacter	Methanobrevibacter smithii	Uncharacterized protein MT0980	CKO0066			3.46697e+06													2.94416e+06
AALADLNALLAGEKTETGAALGGVK	SZEY-93A_GL0048979	Archaea	Euryarchaeota	Methanobacteria	Methanobacteriales	Methanobacteriaceae	Methanobrevibacter	Methanobrevibacter smithii	Uncharacterized protein MT0980	CKO0066		323863	3.13164e+07	1.32004e+06							1.04623e+06					1.31398e+07
AALADLTEAGVR	SZEY-62A_GL0098370	Bacteria	Firmicutes	Negativicutes	Acidaminococcales	Acidaminococcaceae	Phascolarctobacterium	Phascolarctobacterium succinatutens						3.27568e+07	2.07415e+07	1.82515e+06	8.77542e+06						1.93455e+06		2.20501e+07	2.79073e+06				1.90624e+06	2.24021e+06		1.67581e+06
AALADVEKAESAS	MH0095_GL0036063	Bacteria	Firmicutes	Clostridia	Clostridiales	Lachnospiraceae	Roseburia	Roseburia faecis	Sec translocon accessory complex subunit YrbF	K03210
AALAEGLVPGGGVAYLR	MH0298_GL0010489	Bacteria	Bacteroidetes	Bacteroidia	Bacteroidales				60 kDa chaperonin	K04077													3.87504e+06										3.57686e+06
AALDANDFAK	MH0065_GL0013892	Bacteria	Bacteroidetes	Bacteroidia	Bacteroidales	Prevotellaceae	Prevotella	Prevotella copri				1.67191e+07	3.06012e+06	5.39212e+06	6.84886e+06			3.62216e+06					963131		774255					1.70179e+06	4.95629e+06	1.2765e+06	1.1744e+07	927761
AALDEGKYDFQVR	MH0458_GL0165744	Bacteria	Bacteroidetes	Bacteroidia	Bacteroidales	Prevotellaceae	Prevotella					4.93262e+06	1.145e+06	2.43719e+06				1.01344e+06		8.04236e+06	1.24097e+06		2.02342e+06	3.7279e+06	1.30732e+07				1.29899e+07	3.37703e+06	2.89146e+06			3.19112e+06	1.37907e+06
AALDELDTR	MH0370_GL0000596	Bacteria	Proteobacteria	Alphaproteobacteria	Rhodobacterales	Rhodobacteraceae	Ruegeria	Ruegeria pomeroyi	Pullulanase	K01200
AALDEVGEEQHR	MH0234_GL0165875	Bacteria	Firmicutes	Clostridia	Clostridiales				Lysine 5,6-aminomutase alpha subunit	K01844	lysine degradation	1.70812e+06	2.37641e+06		2.9176e+06			1.73249e+06	844746	647347		638668			3.34732e+06	1.0726e+07				2.57351e+06	305551		2.39232e+06
AALDGLLQLR	32:000000000-C6TVP:1:2115:11844:17334_2_145_+	Bacteria
AALDGLTAEQVSK	V1.CD11-0_GL0003106	Bacteria	Firmicutes	Bacilli	Lactobacillales	Lactobacillaceae	Lactobacillus		Triosephosphate isomerase	K01803	gluconeogenesis
AALDKLDAFYVK	V1.FI24_GL0093043	Bacteria	Bacteroidetes	Bacteroidia	Bacteroidales	Prevotellaceae	Prevotella		Neutral endopeptidase	K07386				4.15426e+06
AALDNFYAR	MH0314_GL0074254	Bacteria	Bacteroidetes						Phosphoribosylformylglycinamidine synthase	K01952	IMP biosynthesis via de novo pathway	2.94937e+06	1.70208e+06		4.51562e+06	4.69027e+06	3.63059e+06	1.55082e+06		3.27175e+06	2.99875e+06	1.46492e+06	2.74725e+06	4.67096e+06	4.96506e+06					9.31116e+06				1.25482e+07
AALDNSYNVLR	MH0020_GL0055752	Bacteria	Bacteroidetes	Bacteroidia	Bacteroidales	Bacteroidaceae			Protein translocase subunit SecD	K03072		2.51908e+06	1.31006e+06		5.73858e+06	3.64278e+06					1.53789e+06			1.97735e+07	1.44595e+07			1.31049e+07	1.7457e+07	8.51844e+06	2.20173e+06		880874
AALDNVTPHVEVK	O2.UC1-2_GL0097135	Bacteria	Bacteroidetes	Bacteroidia	Bacteroidales	Porphyromonadaceae	Porphyromonas		30S ribosomal protein S7	K02992																	1.17474e+07
AALDSLGASDDAAAEDTDAK	MH0333_GL0069706	Bacteria	Firmicutes	Clostridia	Clostridiales				Sirohydrochlorin cobaltochelatase	K02190	adenosylcobalamin biosynthesis			3.57466e+06										1.24242e+06
AALEAAGGKAEVV	NOF008_GL0094223	Bacteria	Firmicutes	Clostridia	Clostridiales	Eubacteriaceae	Eubacterium		50S ribosomal protein L15	K02876		2.18075e+07	7.51792e+06								2.47757e+07	1.56216e+07				5.00416e+06					1.02328e+07
AALEAQLAALDEYKGTNDAALAALK	V1.FI15_GL0168284	Bacteria	Bacteroidetes	Bacteroidia	Bacteroidales	Bacteroidaceae	Bacteroides
AALECDDPVLYFENK	MH0150_GL0161143	Bacteria	Firmicutes	Clostridia	Clostridiales				Acetoin:2,6-dichlorophenolindophenol oxidoreductase subunit beta	K21417	acetoin degradation								5.91378e+06					1.55648e+06	1.42517e+06							1.17672e+07
AALEDAALNK	MH0400_GL0085601	Bacteria	Firmicutes	Bacilli	Lactobacillales	Lactobacillaceae	Lactobacillus	Lactobacillus reuteri	Trigger factor	K03545		4.12775e+06		2.91994e+06	5.34899e+06	772574	3.50323e+06		1.05878e+06	9.21862e+06	640908	1.12705e+07	1.09976e+06			1.04693e+06		3.29983e+06		1.66092e+06		3.29322e+06	1.93607e+06		701763
AALEEAEHAAK	MH0150_GL0065851	Bacteria	Firmicutes	Clostridia	Clostridiales				Reverse rubrerythrin-1	CKO0059		2.6969e+06	6.06753e+06	1.59056e+07	3.99349e+06	1.91974e+07	1.50316e+07	4.96111e+06	403193		5.21986e+06	1.14452e+07	2.08876e+06		9.971e+06	2.07979e+07	3.10165e+07	1.06567e+07	1.57924e+07	1.05442e+07	6.24143e+06	1.29514e+08	1.34949e+07	4.36443e+06	9.91388e+06
AALEEGLLPGGGVALVQAAAK	MH0188_GL0126744	Bacteria							60 kDa chaperonin	K04077						2.00343e+06		1.34295e+06													1.77035e+06		2.81744e+06	929915
AALEEGLVPGGGVAYLR	MH0181_GL0124715	Bacteria							60 kDa chaperonin	K04077		1.02663e+06		2.40384e+06		3.36481e+06					2.82205e+06				5.68876e+06			9.96407e+06		4.24681e+06				2.81756e+06
AALEEGLVPGGGVTYLR	MH0055_GL0051529	Bacteria	Bacteroidetes	Bacteroidia	Bacteroidales	Bacteroidaceae	Bacteroides		60 kDa chaperonin	K04077							3.2049e+06		2.50206e+06				2.27178e+06				5.18207e+06		1.38398e+06				1.31205e+06	8.51151e+06
AALEEGVVAGGGTTYLR	MH0118_GL0068760	Bacteria	Bacteroidetes	Bacteroidia	Bacteroidales	Prevotellaceae	Prevotella		60 kDa chaperonin	K04077																							5.29903e+06
AALEFLGHSFANVVSK	MH0014_GL0041257	Bacteria	Firmicutes	Clostridia	Clostridiales				Glucose-6-phosphate isomerase	K01810	gluconeogenesis															977408									3.88334e+06
AALEFLSHSFYNVLDK	MH0385_GL0194546	Bacteria	Firmicutes	Clostridia	Clostridiales	Clostridiaceae	Clostridium		Glucose-6-phosphate isomerase	K01810	gluconeogenesis						1.51729e+06						2.21326e+06		924557			1.18985e+06							785165
AALEKAQADLQK	T2D-57A_GL0107451	Bacteria	Bacteroidetes	Bacteroidia	Bacteroidales	Bacteroidaceae	Bacteroides	Bacteroides uniformis									5.67473e+06																		1.77444e+06
AALEKYPNLSK	MH0435_GL0150018	Bacteria	Firmicutes	Clostridia	Clostridiales	Eubacteriaceae	Eubacterium	[Eubacterium] eligens				4.29438e+06	466449	2.20432e+06		4.38547e+06	3.42048e+06	2.4032e+06	679629		1.6156e+07	4.10662e+07	5.81711e+07		2.03767e+06					8.26231e+06	2.16997e+08	4.16873e+06	2.08496e+06		6.13623e+06
AALELAEQR	SZEY-93A_GL0037067	Bacteria							30S ribosomal protein S4	K02986		2.40257e+06	2.55182e+06		4.82794e+07		2.82997e+06	848468			7.08595e+06	1.42771e+07		5.2233e+06		732805	1.17313e+07	2.24438e+07		2.78901e+06	709038				1.29953e+07
AALENLENLTK	MH0003_GL0043631	Bacteria	Firmicutes	Clostridia	Clostridiales	Ruminococcaceae	Ruminococcus	Ruminococcus bromii	Protein-arginine kinase	K19405
AALERDFGSVDNFKAEFEK	ED11A_GL0008364	Bacteria							Superoxide dismutase	K04564							2.09953e+06
AALESFFNTLENTYEETTVTTPENK	MH0206_GL0025087	Bacteria
AALESFFNTLENTYEETTVTTPENKYK	MH0206_GL0025087	Bacteria												243560		453196														2.71474e+06	1.20458e+06		176988	676185
AALESLVLLK	764588959-stool1_revised_scaffold13186_1_gene133075	Bacteria							Periplasmic beta-glucosidase	K05349																									5.16335e+06
AALEYEGPVYLR	MH0143_GL0109875	Bacteria	Firmicutes	Clostridia	Clostridiales				1-deoxy-D-xylulose-5-phosphate synthase	K01662	1-deoxy-D-xylulose 5-phosphate biosynthesis	1.91421e+06	5.69518e+06		1.18572e+06		2.71692e+06	4.87361e+06					847986						8.36614e+06				1.07245e+06
AALFGHDANWGR	MH0337_GL0002978	Bacteria							Arginine biosynthesis bifunctional protein ArgJ	K00620	L-arginine biosynthesis
AALGAGVDKLANTVR	MH0123_GL0020865	Bacteria	Firmicutes	Clostridia	Clostridiales				60 kDa chaperonin	K04077		9.89346e+06	5.33644e+06		2.32151e+06	6.11886e+06				3.42309e+06	4.84217e+06				1.82996e+07			2.12965e+06
AALGDDASAK	O2.UC40-2_GL0071047	Bacteria	Bacteroidetes	Bacteroidia	Bacteroidales	Bacteroidaceae	Bacteroides						1.24792e+06	8.19887e+06	1.32677e+07	2.17824e+07	3.46655e+06			858437	1.69521e+06	4.19911e+06	2.18974e+06	3.20653e+06	4.91964e+06	4.6948e+06		1.13965e+06	5.01412e+06	9.27923e+06	1.84678e+06			4.28671e+06
AALGDGAELR	MH0434_GL0142604	Bacteria	Firmicutes	Clostridia	Clostridiales	Ruminococcaceae	Faecalibacterium	Faecalibacterium prausnitzii	Putative dipeptidase YtjP	K01439			3.41757e+06		1.1251e+06	9.36484e+06	4.59021e+06	1.36807e+06		1.85814e+06		1.16186e+06	1.05249e+06		2.7437e+06	4.4061e+06		1.47461e+06					1.74056e+06		1.02948e+06
AALGLAGNNR	MH0006_GL0057816	Bacteria	Bacteroidetes	Bacteroidia	Bacteroidales	Bacteroidaceae	Bacteroides		TonB-dependent receptor SusC	K21573	starch degradation	7.9297e+06	3.36614e+06			1.322e+07	3.08042e+06	4.2382e+06		1.06815e+07					1.52254e+07	1.53614e+06				9.13557e+06					2.46631e+06
AALGLPEDELRK	NOF009_GL0021392	Bacteria	Bacteroidetes	Bacteroidia	Bacteroidales	Bacteroidaceae	Bacteroides	Bacteroides fragilis	Fructose-bisphosphate aldolase	K01624	glycolysis	1.44941e+06	1.0261e+06	1.66627e+06	1.69286e+06				1.19779e+07	3.34714e+06	1.87893e+06	1.49161e+06	496953				7.84074e+06			1.09321e+06				3.45955e+06	698546
AALGLPEEELR	V1.FI10_GL0034743	Bacteria	Bacteroidetes	Bacteroidia	Bacteroidales				Fructose-bisphosphate aldolase	K01624	glycolysis	1.07253e+07			9.65812e+06	1.05624e+07	1.05023e+07	8.34126e+06							2.74181e+07			8.59943e+06		2.92061e+07	3.44965e+06	2.63737e+07	2.98874e+06	4.4956e+07
AALGLPEEELRK	V1.FI10_GL0034743	Bacteria	Bacteroidetes	Bacteroidia	Bacteroidales				Fructose-bisphosphate aldolase	K01624	glycolysis	7.48234e+06			5.91002e+06	8.83467e+06	5.46201e+06	5.90674e+06						2.81919e+06	2.11608e+07			6.78598e+06	1.97809e+06	1.88345e+07	3.02108e+06	1.90752e+07	2.73983e+06	2.47759e+07
AALGLPEEWLR	DOM005_GL0008036	Bacteria	Bacteroidetes	Bacteroidia	Bacteroidales				Fructose-bisphosphate aldolase	K01624	glycolysis	533604	4.37892e+06			732271	942764	811783			512373	1.00838e+06	206229		5.09978e+06					749212	1.67083e+06
AALGQTGNDANVYK	MH0076_GL0044301	Bacteria	Bacteroidetes	Bacteroidia	Bacteroidales	Bacteroidaceae	Bacteroides	Bacteroides plebeius					8.08497e+06					8.03255e+06		2.09639e+06			8.13373e+06			2.12231e+06			1.59597e+06					5.04755e+06
AALGVAVSK	MH0131_GL0176226	Bacteria	Firmicutes	Clostridia	Clostridiales		Flavonifractor		L-arabinose isomerase 1	K01804	L-arabinose degradation via L-ribulose	3.53361e+06	8.00595e+06		3.05774e+06						3.46248e+06	1.94114e+06	1.60509e+06		730656	5.20964e+06				2.56647e+06
AALHEGDTGSPEVQVALLTAR	MH0131_GL0038517	Bacteria	Firmicutes	Clostridia	Clostridiales	Ruminococcaceae			30S ribosomal protein S15	K02956
AALHTALVELSK	MH0088_GL0071230	Bacteria	Firmicutes	Clostridia	Clostridiales				30S ribosomal protein S20	K02968
AALKQLEDLTGR	V1.FI36_GL0200400	Bacteria	Firmicutes	Clostridia	Clostridiales	Lachnospiraceae	Coprococcus	Coprococcus catus	Lactoyl-CoA dehydratase subunit alpha	K20626
AALLDCLAPDR	199310.c1093	Bacteria							Outer membrane protein A	K03286
AALLDCLAPDRR	199310.c1093	Bacteria							Outer membrane protein A	K03286		2.60327e+06			4.48174e+06		293285				7.78102e+06	5.30848e+06		3.01329e+06			6.202e+06	1.46984e+07		1.39359e+06		5.21281e+06	916155		1.6755e+07
AALLYDALDSSK	MH0012_GL0098809	Bacteria							Phosphoserine aminotransferase	K00831	L-serine biosynthesis
AALLYDELDRNPLFR	MH0142_GL0105733	Bacteria	Bacteroidetes	Bacteroidia	Bacteroidales	Rikenellaceae	Alistipes		Phosphoserine aminotransferase	K00831	L-serine biosynthesis	476997	2.83566e+06		684630	8.90129e+06	1.05126e+06	5.50841e+06				975793	950440			2.77479e+06				7.96039e+06				3.36147e+06	4.14819e+06
AALLYDFLDNSK	DLM019_GL0013276	Bacteria	Firmicutes	Clostridia	Clostridiales				Phosphoserine aminotransferase	K00831	L-serine biosynthesis		1.24878e+06		1.34531e+06	759767	357580			536991	537665	376822		715101		939333	1.00667e+06		845607		501941			4.88803e+06	397939
AALLYDFLDQSK	O2.UC47-2_GL0005888	Bacteria	Firmicutes	Clostridia	Clostridiales				Phosphoserine aminotransferase	K00831	L-serine biosynthesis	4.32631e+06		2.56908e+06	2.84165e+06							195052				1.50333e+06			526583	809024			5.12632e+06		616045
AALLYDVNDDYALGLKDNFVK	MH0006_GL0190435	Bacteria	Firmicutes									130062		632309	361766		642606	2.11824e+06	1.6558e+06	1.33035e+06						517933		2.07573e+06		6.95184e+06		4.53592e+06
AALLYDVSSDYSHGLR	MH0343_GL0191063	Bacteria	Synergistetes	Synergistia	Synergistales	Synergistaceae			Leu/Ile/Val-binding protein homolog 5	K01999									1.9931e+06			1.14526e+06		964020	2.58737e+06		8.96018e+06		1.28089e+06		4.52737e+06	5.44959e+06	762705		2.86799e+06
AALLYDYLDQSK	O2.UC7-0_GL0095894	Bacteria							Phosphoserine aminotransferase	K00831	L-serine biosynthesis
AALLYNFLDNSK	MH0119_GL0033995	Bacteria	Firmicutes	Clostridia	Clostridiales				Phosphoserine aminotransferase	K00831	L-serine biosynthesis
AALLYNVGSDYAQGLR	MH0343_GL0149516	Bacteria	Synergistetes	Synergistia	Synergistales	Synergistaceae												5.31124e+06													9.72896e+06
AALLYNVGSDYAQGLREFFVKDYEK	MH0343_GL0149516	Bacteria	Synergistetes	Synergistia	Synergistales	Synergistaceae	Cloacibacillus	Cloacibacillus porcorum								310609		632292											201254	253245
AALNANDFAK	T2D-126A_GL0036703	Bacteria	Bacteroidetes	Bacteroidia	Bacteroidales	Prevotellaceae	Prevotella					6.47778e+08	1.96207e+06		1.27394e+06			871951				1.22827e+06				2.17468e+06
AALNANDFAKAEQLCNK	T2D-126A_GL0036703	Bacteria	Bacteroidetes	Bacteroidia	Bacteroidales	Prevotellaceae	Prevotella	Prevotella copri
AALNANDFKK	ED12A_GL0094267	Bacteria	Bacteroidetes	Bacteroidia	Bacteroidales	Prevotellaceae	Prevotella	Prevotella buccae				1.8839e+06		4.60477e+06			1.88049e+06				1.58319e+07				549394			725674	9.90708e+06				3.05486e+07	1.91082e+06
AALNANEVAYAK	DOM021_GL0014455	Bacteria	Bacteroidetes	Bacteroidia	Bacteroidales	Bacteroidaceae	Bacteroides						4.40112e+06	4.56661e+07			1.44839e+07	967913		3.25673e+06		5.74761e+06							2.11611e+07			4.25456e+06	1.15969e+07
AALNNGYDMDLK	159369152-stool1_revised_C218669_1_gene6717	Bacteria	Firmicutes	Clostridia	Clostridiales				Crotonyl-CoA hydratase	K01715	butanoate metabolism	2.28917e+06	1.37232e+06			1.50479e+06				2.33222e+06	1.27938e+06		1.12695e+06		6.62899e+06	792782						3.48213e+06	2.36152e+06		2.93462e+06
AALNPDTTVFAR	MH0448_GL0186255	Bacteria	Firmicutes	Clostridia	Clostridiales	Oscillospiraceae	Oscillibacter					1.24893e+07	3.30363e+06		1.25609e+07		5.29434e+06	2.67057e+06							2.95971e+06	6.27851e+07					3.54207e+06	4.10745e+07
AALNTTVSPLVGTEK	MH0293_GL0038261	Bacteria	Firmicutes	Clostridia	Clostridiales	Ruminococcaceae	Ruminococcus		Stage IV sporulation protein A	K06398
AALNTVSSTR	T2D-62A_GL0035037	Bacteria	Firmicutes	Clostridia	Clostridiales	Lachnospiraceae			Flagellin	K02406																	1.64555e+07					1.87918e+07
AALPADVNAPKEA	SZEY-24A_GL0028836	Bacteria	Actinobacteria	Actinobacteria					50S ribosomal protein L20	K02887								2.31655e+06					3.88325e+06		1.80195e+06			1.43337e+06
AALPEADPLLANFLR	MH0373_GL0037265	Bacteria	Verrucomicrobia	Verrucomicrobiae	Verrucomicrobiales	Akkermansiaceae	Akkermansia	Akkermansia muciniphila
AALPEAGPVLLEPLGALK	MH0161_GL0086073	Bacteria	Firmicutes	Clostridia	Clostridiales	Ruminococcaceae			Elongation factor G-like protein	K02355
AALPLYNDAK	V1.UC35-4_GL0180714	Bacteria	Proteobacteria	Deltaproteobacteria	Desulfovibrionales	Desulfovibrionaceae	Bilophila	Bilophila wadsworthia	Leu/Ile/Val-binding protein	K01999		861230	2.70635e+06	4.94309e+06	2.00102e+06		5.13769e+06	2.32372e+06		1.4541e+06			2.09476e+06			1.87404e+06								1.57923e+06	2.6161e+06
AALPTLNYLVEHNAR	MH0432_GL0168684	Bacteria	Actinobacteria	Coriobacteriia	Coriobacteriales	Coriobacteriaceae	Collinsella		Phosphoglycerate kinase	K00927	glycolysis						3.9638e+06	4.28075e+06		5.07201e+06		707434	774112						2.54085e+06		1.65801e+06		1.4161e+06		4.37639e+06
AALPTSTLFYR	MH0095_GL0065992	Bacteria	Bacteroidetes	Bacteroidia	Bacteroidales	Bacteroidaceae	Bacteroides	Bacteroides plebeius	Xylosidase/arabinosidase	K22268		1.86425e+06	3.34367e+06	1.38249e+07		3.76473e+06				728288	2.90773e+06			3.73599e+06	1.23168e+06	3.83457e+06		4.28495e+06	3.60904e+06	1.62472e+06	3.95188e+06		927067
AALQGSYLVR	MH0002_GL0054380	Bacteria	Verrucomicrobia	Verrucomicrobiae	Verrucomicrobiales	Akkermansiaceae	Akkermansia	Akkermansia muciniphila	Uncharacterized protein YeaC	K03924
AALQNTLLK	MH0014_GL0016795	Bacteria	Proteobacteria						NADH-quinone oxidoreductase subunit C/D	K13378
AALQQLTDAR	MH0343_GL0040108	Bacteria	Proteobacteria	Deltaproteobacteria	Desulfovibrionales	Desulfovibrionaceae	Desulfovibrio		Peptidoglycan-associated lipoprotein	K03640					1.07452e+06		1.42895e+07				1.12186e+06	7.21985e+06					1.90984e+07			2.40681e+07	5.05987e+06	2.60083e+08			1.10512e+06
AALQQLTDGR	MH0131_GL0140373	Bacteria	Proteobacteria	Deltaproteobacteria	Desulfovibrionales	Desulfovibrionaceae	Desulfovibrio		Peptidoglycan-associated lipoprotein	K03640			2.97435e+07		5.13366e+07			3.05421e+07		1.54054e+07	3.79353e+06				1.35693e+07						1.03271e+07		2.53758e+06
AALQSAGFETVLEELQK	V1.UC11-0_GL0009661	Bacteria	Firmicutes	Clostridia	Clostridiales	Clostridiaceae	Clostridium						410849	144992			987558										518477				358417	3.9665e+06			1.03549e+06
AALQSALSTLVEER	HT25A_GL0014282	Bacteria	Proteobacteria									663199					2.23738e+06							7.35955e+06		1.03316e+06		526249
AALQYSSTEGHPR	MH0159_GL0034603	Bacteria	Firmicutes	Clostridia	Clostridiales	Oscillospiraceae	Oscillibacter		2-aminoadipate transaminase	K05825	L-lysine biosynthesis via AAA pathway															2.20748e+06
AALQYSYDKLNAK	DOF012_GL0001570	Bacteria	Firmicutes	Negativicutes	Veillonellales	Veillonellaceae	Veillonella								1.217e+06		1.28603e+06			1.07052e+06	1.13178e+06	803650	1.08749e+06	9.98021e+06	3.0934e+06	727902	1.34692e+07	2.79681e+06		1.31632e+06	756551	4.4723e+06			643461
AALREEANEALAK	MH0017_GL0005083	Bacteria	Firmicutes	Clostridia	Clostridiales	Ruminococcaceae	Faecalibacterium	Faecalibacterium prausnitzii	Dipeptidase	K08659				3.01083e+06									2.01809e+06			464652	1.99899e+06						4.09212e+06	665155
AALSAQNPPLNK	MH0274_GL0001685	Bacteria	Bacteroidetes	Bacteroidia	Bacteroidales	Bacteroidaceae	Bacteroides	Bacteroides xylanisolvens							3.906e+06		993364		3.40533e+06						2.46832e+06	1.6222e+06			2.35148e+06	1.63395e+06	1.25577e+06	1.05486e+07			1.9851e+06
AALSEGFYQQDTSR	MH0152_GL0040643	Bacteria	Firmicutes	Clostridia	Clostridiales	Ruminococcaceae	Faecalibacterium	Faecalibacterium prausnitzii																							6.29505e+07
AALSFLTQALNSR	O2.CD3-0-PT_GL0021673	Bacteria	Bacteroidetes	Bacteroidia	Bacteroidales	Rikenellaceae	Alistipes	Alistipes finegoldii	Probable zinc protease PqqL	K07263												329024				394154				2.41935e+06	393376	4.08599e+06	664560		5.578e+06
AALSGVYQLR	MH0188_GL0154167	Bacteria	Bacteroidetes	Bacteroidia	Bacteroidales	Tannerellaceae	Parabacteroides	Parabacteroides merdae					3.90846e+06		5.36797e+06			1.29781e+07				4.65481e+07				1.62238e+06					6.11657e+06
AALSNFTQWLATHFAGTGLR	159632143-stool1_revised_C933916_1_gene6540	Bacteria	Firmicutes	Clostridia	Clostridiales				Uncharacterized oxidoreductase HI_0048	CKO0031		50905.2	1.17881e+06	3.96219e+06	225999	891515	231012		9.87831e+07	2.59394e+06	810352		589973	2.63455e+07	1.36782e+06		816137	894541							882413
AALTFLTQALNSR	O2.UC41-1_GL0065572	Bacteria	Bacteroidetes	Bacteroidia	Bacteroidales	Rikenellaceae	Alistipes		Probable zinc protease PqqL	K07263
AALTGESTASATYAAYAAK	MH0126_GL0110321	Bacteria	Verrucomicrobia	Verrucomicrobiae	Verrucomicrobiales	Akkermansiaceae	Akkermansia	Akkermansia muciniphila	Nigerythrin	CKO0047				8.77497e+06					2.66577e+06			1.21862e+06								2.06012e+06	3.2546e+06
AALTKQDYTK	MH0014_GL0069035	Bacteria
AALTPVVNATVER	T2D-57A_GL0025971	Bacteria	Firmicutes	Clostridia	Clostridiales	Oscillospiraceae	Oscillibacter		Lysine 5,6-aminomutase alpha subunit	K01844	lysine degradation	1.42363e+06	3.80717e+06		1.84168e+06	983759		2.79344e+06								1.07238e+07		1.88481e+06			2.09016e+06		1.95736e+06
AALTQLEDGSYR	MH0316_GL0002825	Bacteria	Firmicutes	Clostridia	Clostridiales	Ruminococcaceae	Ruminococcus					1.4638e+06	2.54006e+06	6.32886e+06	1.70098e+06		3.22085e+06	2.01917e+06	5.29111e+06					1.97093e+07		2.16247e+06			6.37356e+06		1.16819e+06	5.43547e+06	1.28501e+07		3.44775e+06
AALTSLGHVTEGR	MH0340_GL0072603	Bacteria	Firmicutes	Clostridia	Clostridiales	Ruminococcaceae	Ruminococcus	Ruminococcus bromii									3.02507e+07	2.33577e+06	1.45998e+07		1.55233e+06	4.37968e+06	8.36217e+07		2.07027e+07			2.35042e+07	2.61019e+07	2.01153e+07	3.26648e+06		6.3591e+06	9.04192e+06	4.13443e+07
AALTSLGHVTEGRFPLYLSR	MH0340_GL0072603	Bacteria	Firmicutes	Clostridia	Clostridiales	Ruminococcaceae	Ruminococcus	Ruminococcus bromii						1.60969e+06			1.45388e+06				2.7258e+06	1.23557e+06	5.08942e+07		9.79512e+06				3.24705e+06	8.82821e+06
AALTSLGHVTEGRFPVYFSR	MH0447_GL0004551	Bacteria	Firmicutes	Clostridia	Clostridiales	Ruminococcaceae	Ruminococcus
AALTTALSK	MH0046_GL0008532	Bacteria	Bacteroidetes	Bacteroidia	Bacteroidales	Bacteroidaceae	Bacteroides		TonB-dependent receptor SusC	K21573	starch degradation	826912			1.00482e+06				2.15058e+07				5.97443e+06				3.50886e+06			1.1524e+06	1.00684e+06	6.89141e+06
AALVELNATSGR	MH0014_GL0069035	Bacteria										2.79726e+06	1.2674e+06	1.92857e+06		2.14089e+06	4.09223e+06			1.32124e+06		1.48018e+07			2.38506e+06	1.34916e+06			3.34132e+06	1.26362e+07	1.12356e+06		1.9945e+06		814792
AALVELNATSGRNPEYTCDK	MH0014_GL0069035	Bacteria																				9.56345e+06
AALVVTYGDDVYSNAK	MH0145_GL0102900	Bacteria	Firmicutes	Clostridia	Clostridiales	Lachnospiraceae	Roseburia	Roseburia faecis
AALVVTYGDDVYSNAKDAPEGAK	O2.UC22-1_GL0076593	Bacteria	Firmicutes	Clostridia	Clostridiales	Lachnospiraceae	Roseburia	Roseburia faecis				7.81926e+07	7.74918e+07		1.18565e+07						7.35949e+06		7.81958e+06		1.1511e+06					5.85576e+06	4.52997e+07	1.67686e+06		997576
AALWAALSR	SZEY-07A_GL0086470	Bacteria	Bacteroidetes	Bacteroidia	Bacteroidales	Bacteroidaceae	Bacteroides	Bacteroides uniformis	Starch-binding protein SusD	K21572	starch degradation		5.29229e+06		946839					5.0962e+06		1.03712e+07	1.58568e+06			3.0435e+06					1.31798e+06			4.11776e+06	7.36959e+06
AALYFGDYALAESTAK	MH0068_GL0028375	Bacteria	Bacteroidetes	Bacteroidia	Bacteroidales	Bacteroidaceae	Bacteroides
AALYMLNDAEK	MH0113_GL0067085	Bacteria	Firmicutes	Clostridia	Clostridiales	Ruminococcaceae	Ruminococcus		Cysteine synthase	K01738	L-cysteine biosynthesis			1.65767e+06			1.62855e+06																4.38035e+06
AALYNAYEK	MH0010_GL0015260	Bacteria	Bacteroidetes	Bacteroidia	Bacteroidales	Bacteroidaceae	Bacteroides								1.1556e+07	6.01365e+07									4.43048e+06				4.57343e+06	2.03638e+07					5.08326e+06
AALYSGEKGYEELCK	435590.BVU_2041	Bacteria	Bacteroidetes	Bacteroidia	Bacteroidales	Bacteroidaceae	Bacteroides		Glycosyl hydrolase family 109 protein 5	CKO0011				5.36157e+06	2.80952e+06				4.25518e+06	2.60738e+06					1.90901e+06				1.84776e+06		2.09111e+06			5.13661e+06	608850
AAMDSGLNTLR	MH0262_GL0110869	Bacteria	Proteobacteria	Deltaproteobacteria	Desulfovibrionales	Desulfovibrionaceae	Desulfovibrio	Desulfovibrio piger	Photosystem I P700 chlorophyll a apoprotein A2	K02690
AAMDTDDKNVR	MH0233_GL0051850	Bacteria	Firmicutes	Clostridia	Clostridiales				Polyribonucleotide nucleotidyltransferase	K00962		92612.9	218543			198235		107048	269604	218041	233808		287984			37101.2		206520		347899	250124				223628
AAMGNFAAFSALPGVEVR	DLM018_GL0063411	Bacteria	Firmicutes	Clostridia	Clostridiales	Ruminococcaceae	Faecalibacterium	Faecalibacterium prausnitzii				845521	3.16369e+06		1.0241e+06	8.63386e+06		1.21305e+06		4.24352e+06	4.30658e+06	476147	2.67682e+06		2.24435e+06	1.11083e+06		1.03033e+07	985144	4.67813e+06		3.04515e+06	1.08994e+06	5.84035e+06
AAMGNFASFTALPGVEVR	MH0192_GL0155431	Bacteria	Firmicutes	Clostridia	Clostridiales	Ruminococcaceae	Faecalibacterium	Faecalibacterium prausnitzii					867922		794827	2.33138e+06					904201	477687	1.04604e+06										1.4302e+06
AANAELPLLFLTAK	MH0453_GL0087157	Bacteria							Transcriptional regulatory protein RprY	CKO0060		817929	727394		1.67691e+06	3.60197e+06		1.65463e+06				261058	199376	276742	2.03808e+06		6.28556e+06			3.44694e+06	1.87016e+06	1.0116e+07	433683		641664
AANAGGVATSALEMTQNSMR	O2.UC30-0_GL0116543	Bacteria	Firmicutes						NADP-specific glutamate dehydrogenase	K00262		1.93476e+06						8.56667e+06											1.94854e+06	2.2323e+06			3.43503e+06		4.87505e+06
AANAGGVATSGLEMSQNSER	MH0247_GL0160639	Bacteria							NADP-specific glutamate dehydrogenase	K00262				1.61724e+06			1.30789e+06																2.7641e+06
AANAGGVAVSGLEMSQNSER	MH0005_GL0014795	Bacteria							NAD(P)-specific glutamate dehydrogenase	K00262		5.32666e+06							3.91591e+06											2.47532e+06
AANAGGVAVSGLEMSQNSYR	V1.CD7-0-PN_GL0007593	Bacteria	Actinobacteria	Actinobacteria	Bifidobacteriales	Bifidobacteriaceae			NADP-specific glutamate dehydrogenase	K00262			3.18742e+06					5.18293e+06	4.08541e+06		883467		1.17416e+06			2.17579e+07					1.71667e+06	5.39201e+06		1.19946e+06	1.31514e+06
AANDAVTYQLGLGGTVR	V1.CD32-0_GL0078200	Bacteria	Fusobacteria	Fusobacteriia	Fusobacteriales	Fusobacteriaceae	Fusobacterium	Fusobacterium mortiferum
AANDDLLNSFWLLDSEKGEAR	MH0415_GL0073963	Bacteria	Proteobacteria						Autonomous glycyl radical cofactor	K06866					820389	572571		1.53121e+06									1.29641e+06	872969				613507			790913
AANENLTEFFR	V1.UC5-0_GL0007453	Bacteria	Bacteroidetes	Bacteroidia	Bacteroidales	Bacteroidaceae	Bacteroides	Bacteroides caccae						1.75422e+06	900951		1.1971e+06				3.45963e+06		956055		1.75378e+06					1.22e+06			1.34616e+06		2.74379e+06
AANEVEEDRAFLLESNK	MH0108_GL0011167	Bacteria	Bacteroidetes	Bacteroidia	Bacteroidales	Tannerellaceae	Parabacteroides	Parabacteroides merdae				9.00651e+06						1.58947e+06		2.69521e+06	1.55836e+06								8.79633e+06		1.44976e+06		3.17609e+06
AANGLLQVTTK	MH0368_GL0120322	Bacteria	Bacteroidetes	Bacteroidia	Bacteroidales	Tannerellaceae	Parabacteroides	Parabacteroides chartae	TonB-dependent receptor SusC	K21573	starch degradation		1.16801e+07	1.56885e+06			3.95517e+06										4.66698e+06						1.75944e+06
AANGVLMLTTK	T2D-12A_GL0000678	Bacteria							TonB-dependent receptor SusC	K21573	starch degradation	1.07013e+06		3.37988e+06				3.17164e+06								5.21833e+06					5.38421e+06	1.23174e+07
AANGVLMVTTK	BGI-15A_GL0038654	Bacteria	Bacteroidetes						TonB-dependent receptor SusC	K21573	starch degradation							4.68831e+06
AANGVLVLTSK	MH0357_GL0030146	Bacteria	Bacteroidetes						TonB-dependent receptor SusC	K21573	starch degradation
AANGVLVLTTK	MH0402_GL0085037	Bacteria										2.25493e+06	1.57391e+07		1.2397e+07	1.75179e+07			1.1358e+07	1.23055e+07		6.80328e+06		2.53618e+07	9.11247e+06		5.65738e+07				6.0052e+06			2.11634e+07
AANGVLVLTTKK	MH0402_GL0085037	Bacteria											2.40016e+06			2.58543e+06			4.15583e+06					5.19468e+06	1.65101e+06		6.49153e+06			1.5082e+06				6.39856e+06
AANGVLVVTTK	MH0318_GL0077917	Bacteria							TonB-dependent receptor SusC	K21573	starch degradation				4.14695e+06	1.0671e+07		2.25688e+06	8.35374e+06				4.848e+06											1.92324e+07
AANGVLYLTTK	MH0274_GL0065817	Bacteria	Bacteroidetes
AANGVLYVQTK	MH0006_GL0140949	Bacteria	Bacteroidetes	Bacteroidia	Bacteroidales	Rikenellaceae	Alistipes	Alistipes putredinis				1.62736e+06	8.22096e+06		9.76158e+06	8.40854e+06		7.30847e+06		4.83135e+06	3.83158e+06	1.62485e+07					6.72157e+06						3.67656e+06
AANGVLYVTTK	O2.UC24-2_GL0007620	Bacteria	Bacteroidetes																							6.01784e+06
AANGVVFVTTK	MH0014_GL0090940	Bacteria	Bacteroidetes						TonB-dependent receptor SusC	K21573	starch degradation					1.21501e+07		4.74251e+07				2.83704e+06		5.05341e+06						1.33524e+07	2.18844e+07	2.9343e+06			1.2178e+07
AANGVVLLTTK	MH0283_GL0066318	Bacteria							TonB-dependent receptor SusC	K21573	starch degradation	1.86887e+06			9.38417e+06	1.22652e+06				1.6934e+07	7.77694e+06	1.20526e+07	1.70858e+07		3.91326e+06	1.06812e+07		2.76284e+06		2.30047e+07	5.31886e+06			8.30046e+06	2.24302e+06
AANGVVLVTTK	N088A_GL0040008	Bacteria											7.59084e+06		3.54845e+06						1.96846e+06	2.3623e+06				2.09762e+06									1.23169e+06
AANGVVVLATK	457394.BSFG_01680	Bacteria	Bacteroidetes						TonB-dependent receptor SusC	K21573	starch degradation				1.80918e+06							1.86935e+06			662293	654695	1.53777e+07	5.26816e+06		3.1786e+06	4.92823e+06		1.11497e+06
AANKFPALLYGGK	655817.ECABU_c25180	Bacteria	Proteobacteria						50S ribosomal protein L25	K02897		1.6925e+06			1.29543e+07	2.22649e+06	1.11681e+06		2.23533e+06		3.13305e+06	9.33131e+06	995124		2.40702e+06			7.82377e+06	3.88864e+06	1.55397e+06	3.6352e+06		5.82577e+06		3.91467e+07
AANLDALHDTVHEMAKDEAR	MH0435_GL0096935	Bacteria	Firmicutes	Clostridia	Clostridiales				Reverse rubrerythrin-1	CKO0059			5.23013e+06			2.07802e+06																	1.60364e+06	4.91135e+06
AANLDALHDTVHEMAR	MH0188_GL0092964	Bacteria							Reverse rubrerythrin-1	CKO0059		6.16841e+06	8.47199e+06	4.86672e+06	7.53346e+06	1.71149e+07	8.60783e+06	2.40791e+07	1.36111e+06		1.76014e+06	1.12977e+06	1.917e+06		7.14159e+06	6.01199e+06		1.11832e+07	7.93643e+06	1.75706e+07	1.81781e+07		9.14201e+06	2.36946e+07	1.71467e+07
AANLDALHDTVHEMAR	MH0188_GL0092964	Bacteria							Reverse rubrerythrin-1	CKO0059		981626		2.72237e+06	2.25602e+06								3.29381e+06	1.51422e+06			3.02636e+06	1.85116e+06	3.45297e+06		934195	1.00846e+07			5.05354e+06
AANLDALHDTVHEMARDEA	MH0229_GL0090301	Bacteria							Reverse rubrerythrin-1	CKO0059				1.25618e+07
AANLDALHDTVHEMARDEAR	MH0188_GL0092964	Bacteria							Reverse rubrerythrin-1	CKO0059		5.10312e+06	2.23254e+07	5.9084e+06	6.23576e+06	3.6368e+07	2.33793e+07	5.47214e+07				3.71301e+06			1.43894e+07	1.56515e+07				2.45965e+07	1.97878e+07		1.13636e+07	2.43531e+07	1.36437e+07
AANLDALHDTVHEMARDEAR	MH0188_GL0092964	Bacteria							Reverse rubrerythrin-1	CKO0059						1.56085e+06																		5.77626e+06	8.32673e+06
AANLLNDLLSNR	MH0002_GL0025348	Bacteria
AANLLVKDEK	1033813.ECNA114_4372	Bacteria	Proteobacteria						Fumarate reductase subunit C	K00246
AANLQSGSAVPNK	SZEY-10A_GL0072934	Bacteria	Firmicutes	Clostridia	Clostridiales				50S ribosomal protein L11	K02867									4.32626e+06
AANLQSGSAVPNKTK	SZEY-10A_GL0072934	Bacteria	Firmicutes	Clostridia	Clostridiales		Epulopiscium		50S ribosomal protein L11	K02867									2.72726e+07
AANLVPTVEHLSAEYGLPLLNKR	748224.HMPREF9436_02379	Bacteria	Firmicutes	Clostridia	Clostridiales	Ruminococcaceae	Faecalibacterium	Faecalibacterium prausnitzii	UPF0210 protein lwe0494	K09157			1.8463e+06			4.48936e+06		1.10149e+06								4.16403e+06		1.02663e+06
AANLYLGGSR	V1.FI14_GL0236045	Bacteria	Bacteroidetes	Bacteroidia	Bacteroidales							5.25021e+06	2.68193e+06		6.77977e+06	1.08298e+07			6.94192e+06	7.00574e+06			1.11783e+06		2.54117e+06	5.3825e+06	1.88213e+06			1.24109e+07	1.79163e+06	8.22481e+06			5.57754e+06
AANNQTGYYTVYNK	MH0065_GL0039299	Bacteria	Firmicutes	Clostridia	Clostridiales	Ruminococcaceae	Faecalibacterium																5.35691e+06					5.51357e+06
AANNSGFKNEDQFEAR	SZEY-93A_GL0018403	Bacteria	Proteobacteria	Deltaproteobacteria	Desulfovibrionales	Desulfovibrionaceae	Desulfovibrio	Desulfovibrio piger										3.78203e+06				1.23111e+06									1.87005e+06		3.73154e+06
AANPEALYLPGYYEEVAK	MH0011_GL0054759	Bacteria	Firmicutes	Negativicutes	Acidaminococcales	Acidaminococcaceae	Phascolarctobacterium		Leucine-, isoleucine-, valine-, threonine-, and alanine-binding protein	K01999						1.87157e+06										6.41204e+06
AANPTNWWAVASELR	O2.UC15-0_GL0059137	Bacteria	Firmicutes	Clostridia	Clostridiales				Endo-alpha-N-acetylgalactosaminidase	K17624		1.09675e+06		2.6244e+06	1.09154e+06	1.33976e+06	445069		563538		2.65799e+06		1.83382e+06	4.77113e+06		251047		3.48076e+06		466833		1.08052e+06		1.43405e+06	2.43819e+06
AANPTPEKPFVLGCPTGSSPLGMYK	O2.UC9-1_GL0098657	Bacteria							Glucosamine-6-phosphate deaminase	K02564	N-acetylneuraminate degradation
AANSVSYYAQTAQVDEK	MH0026_GL0052587	Bacteria	Bacteroidetes	Bacteroidia	Bacteroidales	Prevotellaceae	Prevotella	Prevotella copri				1.4149e+06
AANTDLAGALQGK	MH0462_GL0111115	Bacteria	Bacteroidetes	Bacteroidia	Bacteroidales	Bacteroidaceae	Bacteroides		TonB-dependent receptor SusC	K21573	starch degradation					4.91556e+06	1.52727e+07
AANTLSPVAALQGK	MH0133_GL0011222	Bacteria	Bacteroidetes	Bacteroidia	Bacteroidales	Bacteroidaceae	Bacteroides		TonB-dependent receptor SusC	K21573	starch degradation				5.25153e+06	1.85329e+07				2.0022e+07		2.56743e+06		4.33647e+07	4.07032e+06		4.09462e+06	1.32281e+07		4.25871e+06
AANTLSPVTALQGK	457394.BSFG_01683	Bacteria	Bacteroidetes	Bacteroidia	Bacteroidales	Bacteroidaceae	Bacteroides		TonB-dependent receptor SusC	K21573	starch degradation	2.36417e+06	2.64239e+06								3.51903e+06	2.80647e+06			2.09033e+06			5.40709e+06	1.11598e+08					6.66576e+07
AANVALVGTEK	O2.UC40-1_GL0178607	Bacteria	Firmicutes						Propanediol utilization protein PduA	CKO0002		3.21764e+06	4.05011e+07		2.48844e+07	1.31844e+07	8.41432e+06	2.95336e+07			3.57212e+06	4.76816e+06	5.96666e+06		7.95738e+06	2.75764e+07			9.97917e+06	1.55223e+07	2.09321e+07		1.35804e+07	2.04422e+07	2.7136e+06
AANVTEVVFDR	V1.UC9-0_GL0012160	Bacteria	Verrucomicrobia	Verrucomicrobiae	Verrucomicrobiales	Akkermansiaceae	Akkermansia	Akkermansia muciniphila	50S ribosomal protein L18	K02881		7.58668e+06					2.63996e+06					1.91558e+06	7.0126e+06		1.89001e+07	6.43467e+06			1.15583e+06		7.63952e+06
AANVVLVGTEK	T2D-31A_GL0076723	Bacteria	Firmicutes	Clostridia	Clostridiales				Propanediol utilization protein PduA	CKO0002		2.04086e+06	2.07479e+06		2.19764e+06			1.52251e+06							1.42783e+06	1.93246e+06				3.05114e+06	1.21962e+07		1.04152e+06		510095
AANYLGAAQLYLLDNPLLR	MH0002_GL0032417	Bacteria	Firmicutes	Clostridia	Clostridiales				Probable phosphoketolase	K01621
AANYLGAAQLYLLDNPLLREPLTR	MH0002_GL0032417	Bacteria	Firmicutes	Clostridia	Clostridiales	Lachnospiraceae	Roseburia	Roseburia faecis	Probable phosphoketolase	K01621			963300			1.59128e+06									52917.7					315400
AANYLLSSLVGK	MH0020_GL0003184	Bacteria	Bacteroidetes	Bacteroidia	Bacteroidales	Prevotellaceae	Prevotella		Deoxyribose-phosphate aldolase	K01619	2-deoxy-D-ribose 1-phosphate degradation	1.13412e+06	1.59206e+06				2.02233e+06						434212		1.65077e+06				986473	1.96127e+06	2.89222e+06		1.07259e+06
AANYLSLGQLYLR	O2.UC44-1_GL0166896	Bacteria							Probable phosphoketolase	K01621						3.93874e+06		1.65189e+07					8.59388e+06	3.76465e+06	3.32064e+06			3.75311e+06		531676				4.10949e+06
AAPAVVTPLFQNAGK	N029A_GL0077531	Bacteria										3.15126e+06		5.58488e+06	1.56098e+06	6.68534e+06	598130				2.53034e+07		2.71336e+06			7.18464e+07	3.99859e+06		4.61225e+06	3.39606e+06	2.6813e+07
AAPELKTEGAALEQLK	SZEY-26A_GL0008332	Bacteria	Firmicutes	Clostridia	Clostridiales				Periplasmic alpha-amylase	K01176		4.94382e+06	1.00634e+06		3.88397e+06										883364					2.6198e+06		8.67247e+06
AAPGLTGFTK	MH0086_GL0091327	Bacteria	Firmicutes	Clostridia	Clostridiales				Branched-chain-amino-acid aminotransferase 2	K00826	L-isoleucine biosynthesis	4.11944e+06	9.01613e+06		5.2503e+06	1.15003e+07		1.91473e+06	3.0672e+07	2.82346e+06	5.626e+06	7.93227e+06	1.78866e+07		9.08692e+06	3.13425e+06		1.06066e+07					6.8393e+06		797007
AAPLQYLEDR	MH0339_GL0065814	Bacteria	Bacteroidetes	Bacteroidia	Bacteroidales	Bacteroidaceae	Bacteroides						2.78898e+06	3.97163e+06	4.22643e+06		2.5767e+06				2.76039e+06			9.43065e+06	2.25615e+06	1.21575e+06	3.78815e+06				3.56758e+06	3.32601e+06	1.9301e+06
AAPQVAGTTLK	MH0126_GL0017994	Bacteria	Firmicutes	Clostridia	Clostridiales	Clostridiaceae	Clostridium		Alpha-amylase	K01176			8.06228e+06																	2.18799e+06	2.07937e+06
AAPSMSHNVSLQGTSGK	MH0010_GL0035374	Bacteria							TonB-dependent receptor SusC	K21573	starch degradation	366144	807255					1.17506e+06							772540					832118	1.27657e+06			1.96142e+06
AAPSQSHNLSVQGSSGK	MH0038_GL0039490	Bacteria	Bacteroidetes	Bacteroidia	Bacteroidales	Bacteroidaceae	Bacteroides		TonB-dependent receptor SusC	K21573	starch degradation	227028	189115		740094					1.64953e+06		443366	450083	223718				659201					284619
AAQALDAFDYR	MH0067_GL0015536	Bacteria	Bacteroidetes	Bacteroidia	Bacteroidales	Bacteroidaceae	Bacteroides	Bacteroides massiliensis				4.42698e+06		975527	1.05351e+07			4.75393e+06		3.62851e+07								2.49372e+06	2.26894e+06	6.95431e+06	7.39961e+06		1.10511e+06	1.77477e+06	550919
AAQALTDGLVYFDFDKSDLKAESR	MH0325_GL0092800	Bacteria	Proteobacteria	Deltaproteobacteria	Desulfovibrionales	Desulfovibrionaceae	Bilophila	Bilophila wadsworthia	Peptidoglycan-associated lipoprotein	K03640		342129	1.06062e+06		1.6917e+06		2.33162e+06	1.51582e+06	1.01836e+06	3.59838e+06		1.30679e+06			3.80033e+06	1.92181e+06			1.09554e+06	1.26831e+06	1.37082e+06			2.91678e+06	1.52033e+06
AAQAVEAFDYR	MH0058_GL0022250	Bacteria	Bacteroidetes	Bacteroidia	Bacteroidales	Bacteroidaceae	Bacteroides	Bacteroides intestinalis	TonB-dependent receptor SusC	K21573	starch degradation			2.33956e+06			2.59491e+06			2.33334e+06	7.17016e+06	8.24723e+06			3.37617e+06									784408
AAQAVVLYGSR	MH0026_GL0059955	Bacteria	Bacteroidetes	Bacteroidia	Bacteroidales	Bacteroidaceae	Bacteroides					1.99536e+06			3.84435e+06	1.23434e+06							3.57842e+06												2.93536e+06
AAQDEVAKVK	MH0267_GL0005581	Bacteria	Bacteroidetes	Bacteroidia	Bacteroidales	Bacteroidaceae	Bacteroides					805329	1.40605e+06				2.22421e+06	2.23434e+06								7.86946e+06		89883.4	266764	3.25108e+06					162906
AAQEAGAEFVGFEDLLK	T2D-14A_GL0009071	Bacteria	Verrucomicrobia	Verrucomicrobiae	Verrucomicrobiales	Akkermansiaceae	Akkermansia	Akkermansia muciniphila	50S ribosomal protein L1	K02863										590882						2.01904e+06					2.72698e+06				1.07313e+06
AAQEAGAEFVGFEDLLKK	T2D-14A_GL0009071	Bacteria	Verrucomicrobia	Verrucomicrobiae	Verrucomicrobiales	Akkermansiaceae	Akkermansia	Akkermansia muciniphila	50S ribosomal protein L1	K02863					570373								637768		695717	1.04054e+07					4.56326e+06				461754
AAQEGQPLLQK	MH0126_GL0110321	Bacteria	Verrucomicrobia	Verrucomicrobiae	Verrucomicrobiales	Akkermansiaceae	Akkermansia	Akkermansia muciniphila	Nigerythrin	CKO0047																4.50459e+06					9.05647e+06
AAQFVSAADLDNLKAETLAAK	MH0011_GL0007231	Bacteria	Firmicutes	Clostridia	Clostridiales	Lachnospiraceae	Butyrivibrio		Glucose-6-phosphate isomerase	K01810	gluconeogenesis
AAQGEVEAAQGK	T2D-142A_GL0054120	Bacteria	Firmicutes
AAQGNNFGTVLLPEGLLEFLPAMKR	MH0002_GL0047854	Bacteria	Bacteroidetes	Bacteroidia	Bacteroidales				Pyrophosphate--fructose 6-phosphate 1-phosphotransferase	K21071	glycolysis	33208.9	190308	1.36052e+06		176731		238488						119885	186239	532632			1.33109e+06	1.02772e+06
AAQGNNFGTVLLPEGLVEFLPAMKR	O2.UC55-0_GL0045482	Bacteria							Pyrophosphate--fructose 6-phosphate 1-phosphotransferase	K21071	glycolysis					284829									88991.1		297107			1.13582e+06				507785
AAQKDDVALLDFK	O2.UC40-1_GL0179261	Bacteria	Verrucomicrobia	Verrucomicrobiae	Verrucomicrobiales	Akkermansiaceae	Akkermansia	Akkermansia muciniphila	Trigger factor	K03545			875068										1.82076e+06		395787	9.18253e+06	1.66565e+06				4.10787e+06
AAQPLVDSVADLKK	MH0111_GL0066188	Bacteria	Firmicutes	Clostridia	Clostridiales	Eubacteriaceae	Eubacterium									890092				903499	2.19476e+07	4.0532e+06		729994	4.38717e+06										6.94043e+06
AAQQLLDFVK	MH0239_GL0086966	Bacteria	Firmicutes	Clostridia	Clostridiales	Clostridiaceae	Clostridium								1.41338e+06		1.04703e+07										3.49603e+06				963952				1.80544e+06
AAQQNPQRDDDQLAQQLAALR	V1.UC26-0_GL0112004	Bacteria	Bacteroidetes	Bacteroidia	Bacteroidales	Porphyromonadaceae	Porphyromonas	Porphyromonas asaccharolytica
AAQSLAAGLK	V1.CD34-0_GL0056708	Bacteria	Bacteroidetes	Bacteroidia	Bacteroidales	Prevotellaceae	Prevotella	Prevotella copri	Na(+)-translocating ferredoxin:NAD(+) oxidoreductase complex subunit G	K03612		8.97066e+06	3.4099e+06			2.20403e+06								3.90713e+06
AAQSLYLAK	O2.UC44-0_GL0002360	Bacteria	Firmicutes	Clostridia	Clostridiales	Ruminococcaceae	Ruminococcus		Exoglucanase-2	K01225		806990	1.9256e+06				3.17217e+06				1.36864e+08				1.90459e+08					9.35776e+06		1.00745e+07			1.15206e+06
AAQSQADAR	MH0166_GL0043430	Bacteria	Firmicutes	Clostridia	Clostridiales	Ruminococcaceae							816420		669914							130633			1.25812e+06								12193.4
AAQSTAVPETSWSK	MH0101_GL0069537	Bacteria	Bacteroidetes	Bacteroidia	Bacteroidales	Bacteroidaceae	Bacteroides	Bacteroides fragilis																			1.1046e+08
AAQSTAVPETSWSNLR	MH0068_GL0026692	Bacteria	Bacteroidetes	Bacteroidia	Bacteroidales	Bacteroidaceae	Bacteroides	Bacteroides fragilis											1.88583e+06			1.05813e+06		1.54311e+08				7.4264e+06		5.33361e+06		1.6208e+07	2.6068e+06
AAQTGVLVDYR	MH0203_GL0019982	Bacteria	Firmicutes	Clostridia	Clostridiales	Clostridiaceae	Clostridium		50S ribosomal protein L10	K02864
AAQYDGLELMDR	MH0003_GL0083809	Bacteria	Firmicutes						5-dehydro-2-deoxygluconokinase	K03338	myo-inositol degradation into acetyl-CoA	1.93288e+06			3.11928e+06		1.15284e+06			2.37328e+06					1.35878e+06	1.95971e+06					1.85924e+06				1.096e+06
AAQYPGLEVVPLQVK	N006A_GL0096572	Bacteria	Bacteroidetes	Bacteroidia	Bacteroidales	Bacteroidaceae	Bacteroides		Proton-translocating ferredoxin:NAD(+) oxidoreductase complex subunit C	K03615		949802			1.67298e+06						1.45941e+06	1.63081e+06			3.47736e+06					2.31104e+06					2.30194e+06
AASAAGLSLHVPFAPGR	199310.c4900	Bacteria	Proteobacteria						Catalase-peroxidase	K03782					9.19422e+06	3.01099e+06	757563								1.02249e+06					1.4938e+06			1.30552e+06		1.09582e+07
AASAEDSGVYEDGTAEEYK	T2D-140A_GL0110994	Bacteria	Bacteroidetes	Bacteroidia	Bacteroidales	Bacteroidaceae	Bacteroides																			2.11164e+06
AASDAKAEALKEAK	MH0186_GL0004177	Bacteria	Bacteroidetes	Bacteroidia	Bacteroidales	Bacteroidaceae	Bacteroides	Bacteroides cellulosilyticus						60163	221848	168823	4.18037e+06	243383	2.38452e+06	255045						852932			55759.6			1.19176e+06	21493		1.74589e+06
AASDATALLR	MH0187_GL0097502	Bacteria	Proteobacteria	Betaproteobacteria	Burkholderiales	Sutterellaceae	Sutterella	Sutterella wadsworthensis	Cytochrome c-552	K03385	nitrate reduction (assimilation)		2.083e+06		690267	1.24771e+06			4.04286e+06	2.13963e+06					996864	2.01759e+06			1.22872e+06	1.1355e+06	1.47916e+07			1.15749e+07	1.08194e+06
AASDFATVLTVDDQGALK	MH0012_GL0050906	Bacteria	Firmicutes	Clostridia	Clostridiales	Clostridiaceae	Clostridium
AASEAVKDAALSCDQFFVNHR	T2D-53A_GL0005331	Bacteria	Proteobacteria						30S ribosomal protein S2	K02967				4.34667e+06		3.57646e+06		1.66018e+06				1.96801e+06				2.24527e+06		6.63955e+06			1.24598e+06	4.65265e+06	3.32175e+06	4.12725e+06	1.80528e+07
AASEEYNWDLNYGELAK	344609.SbBS512_E1202	Bacteria	Proteobacteria	Gammaproteobacteria	Enterobacterales				6-phosphogluconate dehydrogenase, decarboxylating	K00033	pentose phosphate pathway
AASEGELKGVLGYNTDPLVSR	MH0031_GL0030070	Bacteria	Firmicutes	Clostridia	Clostridiales	Clostridiaceae	Clostridium		Glyceraldehyde-3-phosphate dehydrogenase	K00134	glycolysis		6.07546e+07			2.0634e+06		1.04239e+06	3.03395e+06							2.1316e+06					2.00298e+06		5.66623e+07
AASELFNANSK	MH0339_GL0124734	Bacteria	Firmicutes	Clostridia	Clostridiales	Ruminococcaceae	Faecalibacterium					1.19613e+06	1.48594e+06	4.35612e+07			2.7267e+06	4.82407e+07			2.90096e+06		5.09625e+07	1.60331e+06	3.02411e+06				1.70165e+06		1.36731e+06	3.69108e+06		1.4621e+06
AASESPEFAGLLGYTEDAVVSSDFYHDKR	MH0003_GL0003181	Bacteria	Firmicutes	Clostridia	Clostridiales	Clostridiaceae	Clostridium		Glyceraldehyde-3-phosphate dehydrogenase	K00134	glycolysis
AASFNDGNFMALSGSR	SZEY-38A_GL0052222	Bacteria	Bacteroidetes	Bacteroidia	Bacteroidales	Prevotellaceae	Prevotella		TonB-dependent receptor SusC	K21573	starch degradation																				5.29585e+06
AASGGGYALSLK	MH0010_GL0000096	Bacteria	Bacteroidetes	Bacteroidia	Bacteroidales	Bacteroidaceae	Bacteroides	Bacteroides massiliensis	Glucan 1,4-alpha-glucosidase SusB	K21574	starch degradation	737901			2.42504e+06				1.8818e+06	1.02495e+07		979897			1.92013e+06					799568				5.13284e+06
AASGNLLPSTTGAAK	158499257-stool1_revised_C1390815_1_gene157640	Bacteria							Glyceraldehyde-3-phosphate dehydrogenase	K00134	glycolysis	2.00391e+07	4.68876e+06		1.76851e+06	978804	2.22819e+06								3.34425e+07			2.52751e+07		3.4211e+06			2.08924e+06
AASHQVEASLMDLKR	MH0055_GL0070110	Bacteria	Bacteroidetes	Bacteroidia	Bacteroidales	Bacteroidaceae	Bacteroides		Cation efflux system protein CusC	K07796		1.80513e+06		2.16893e+06	4.57302e+06	263976	1.53752e+06	7.19009e+06			1.16866e+06		1.57356e+06				7.2814e+06		3.45401e+06	2.48159e+06	4.99385e+06				3.18916e+06
AASKADVVATETTTSK	MH0267_GL0005581	Bacteria	Bacteroidetes	Bacteroidia	Bacteroidales	Bacteroidaceae	Bacteroides	Bacteroides vulgatus					803722		757574		1.0333e+07				3.48857e+06	1.72651e+06						1.00467e+06		732912				1.4795e+06
AASLAVEQMNER	MH0011_GL0099448	Bacteria	Firmicutes	Clostridia	Clostridiales	Lachnospiraceae	Butyrivibrio		Cysteine desulfurase IscS	K04487	iron-sulfur cluster biosynthesis
AASLNMPYVNER	T2D-150A_GL0087125	Bacteria	Bacteroidetes	Bacteroidia	Bacteroidales	Prevotellaceae	Prevotella	Prevotella copri	30S ribosomal protein S2	K02967		1.12187e+07
AASLSQDVPLYR	O2.UC4-2_GL0088989	Bacteria	Firmicutes	Clostridia	Clostridiales	Ruminococcaceae	Ruminococcus		Enolase	K01689	glycolysis
AASMDELNNFAK	DLF004_GL0018142	Bacteria	Firmicutes	Clostridia	Clostridiales	Clostridiaceae	Clostridium							3.93266e+06								1.59305e+07	1.01594e+07			1.24598e+06			5.67804e+06		1.99623e+06		1.5777e+06	1.53994e+06	1.12877e+07
AASMDELNNFAK	DLF004_GL0018142	Bacteria	Firmicutes	Clostridia	Clostridiales	Clostridiaceae	Clostridium					2.48495e+07		4.4639e+06								2.23797e+07	2.42763e+07		1.03538e+07			8.45476e+06	3.22692e+06		4.89331e+06		1.56748e+07		1.97956e+07
AASNAEDFLTNK	MH0067_GL0069916	Bacteria	Bacteroidetes	Bacteroidia	Bacteroidales								4.31774e+06		1.15124e+06		5.56292e+06														6.60302e+06
AASNANTGDVTVTPVVPEGWELKPGSVSLK	V1.FI32_GL0138245	Bacteria	Actinobacteria	Actinobacteria	Bifidobacteriales	Bifidobacteriaceae	Bifidobacterium	Bifidobacterium bifidum						2.46631e+07																			2.86662e+07
AASNDSEFVKER	SZEY-81A_GL0030339	Bacteria	Firmicutes	Clostridia	Clostridiales	Clostridiaceae	Clostridium	Clostridium paraputrificum	Beta-galactosidase	K01190				921140		615363	683767		4.07967e+06	534185	561787	493993
AASNESFGYTEEELVSSDLLGLK	O2.UC60-2_GL0036373	Bacteria	Firmicutes	Clostridia	Clostridiales	Clostridiaceae	Clostridium		Glyceraldehyde-3-phosphate dehydrogenase	K00134	glycolysis		371558	387890		706790						195382	189808							1.36413e+06			353560	2.80226e+06	263750
AASNGELVAK	MH0433_GL0040689	Bacteria	Firmicutes	Clostridia	Clostridiales				3-keto-5-aminohexanoate cleavage enzyme	K18013	L-lysine degradation via acetate pathway	8.6569e+06	8.72438e+06	1.91553e+06	1.42046e+07	2.64465e+07	8.87931e+06	4.16865e+06	3.1352e+06		1.25437e+07	3.22219e+06	2.33209e+06	4.37221e+06	4.26856e+07	1.25848e+07	4.55206e+08	2.321e+08	3.23548e+07	1.43899e+07	2.65527e+07	1.25356e+08	3.08818e+07	4.58207e+06	5.89659e+06
AASNLNAGGENAEVWAAGLK	V1.UC21-4_GL0059675	Bacteria							Outer membrane porin protein OmpD	K16076
AASNNLLPSSTGAAK	159268001-stool2_revised_scaffold29998_1_gene20507	Bacteria	Firmicutes	Clostridia	Clostridiales				Glyceraldehyde-3-phosphate dehydrogenase	K00134	glycolysis
AASPTLTSLSNTLPAAGEK	MH0016_GL0048840	Bacteria	Bacteroidetes	Bacteroidia	Bacteroidales	Bacteroidaceae	Bacteroides	Bacteroides clarus
AASQFEALR	MH0002_GL0027608	Bacteria							Methylmalonyl-CoA mutase small subunit	K01847	propanoyl-CoA degradation					1.39742e+07	2.06574e+06	983121			1.53251e+06	1.42823e+06			931447	893779		2.11062e+06	3.09839e+06	1.06105e+07	1.15246e+06				854745
AASQGVEGSGWGLLGVDPLSK	MH0002_GL0008564	Bacteria	Verrucomicrobia	Verrucomicrobiae	Verrucomicrobiales	Akkermansiaceae	Akkermansia	Akkermansia muciniphila	Superoxide dismutase	K04564																4.39133e+06			497388		1.64677e+06	3.02398e+06	2.26497e+06	1.17608e+06
AASSALDKAETK	MH0003_GL0024826	Bacteria							30S ribosomal protein S20	K02968		117337	97653.9				26941.4	185344	2.4974e+06	3.97432e+06	58698.1		433871			26487.9				89493.1			1.68841e+06		357066
AASSASGLWELPR	MH0014_GL0010489	Bacteria	Bacteroidetes	Bacteroidia	Bacteroidales	Bacteroidaceae	Bacteroides																								5.20341e+06
AASTMDTAER	MH0211_GL0079400	Bacteria	Firmicutes	Clostridia	Clostridiales	Clostridiaceae	Clostridium		Oligopeptide-binding protein OppA	K15580		1.48089e+06		2.24499e+06	107737				349208		67668.3	81178.1	5.35147e+06		253572			4.80484e+06		46427.7
AASVNLVPNSTGAAK	MH0415_GL0063983	Bacteria	Firmicutes						Glyceraldehyde-3-phosphate dehydrogenase	K00134	glycolysis
AASVNMPYVLER	MH0118_GL0029764	Bacteria							30S ribosomal protein S2	K02967		1.01564e+06		2.28409e+06	2.42652e+06									4.49632e+06	1.48805e+06	931304	4.61668e+06	2.30988e+06		3.4644e+06	1.51078e+06			2.16999e+06
AASVSDGTANQVR	MH0337_GL0097066	Bacteria	Firmicutes	Clostridia	Clostridiales													966757				547999		622938		684368				1.89442e+06		1.74453e+06			1.66076e+06
AASVVQYLQDHFGVNPK	MH0009_GL0034627	Bacteria	Bacteroidetes	Bacteroidia	Bacteroidales	Prevotellaceae	Prevotella					6.12508e+07																	559936				1.80239e+06
AASYDGSTMLAR	MH0283_GL0024409	Bacteria	Firmicutes						Dipeptidase	K08659		2.22798e+06		4.04021e+06	2.56563e+06	7.58442e+06		2.43724e+06			2.45044e+06	5.2419e+06							1.35794e+07	3.07592e+06	1.89923e+06
AASYESDLLK	MH0054_GL0009723	Bacteria	Bacteroidetes	Bacteroidia	Bacteroidales	Bacteroidaceae	Bacteroides					4.90393e+06	5.22136e+06	3.34299e+07	966788		2.36037e+07				1.14289e+06			6.85378e+07				1.64201e+06	2.62591e+07	3.09674e+06	1.54868e+06		871788
AASYLPGTHR	MH0355_GL0068116	Bacteria	Bacteroidetes	Bacteroidia	Bacteroidales	Bacteroidaceae	Bacteroides		L-rhamnose isomerase	K01813	L-rhamnose degradation	5.42625e+06	4.94953e+06	1.42829e+07	1.99431e+07	1.34259e+07	3.50521e+07	1.88242e+06	5.70621e+06	1.58768e+07	2.90758e+06	2.99621e+07	3.59153e+06		4.41274e+07	2.71052e+06				1.0043e+07	3.80996e+06			1.02542e+07	2.36225e+06
AATAAPLTVAENLK	MH0367_GL0125555	Bacteria	Firmicutes	Clostridia	Clostridiales	Oscillospiraceae	Oscillibacter		Butyrate--acetoacetate CoA-transferase subunit B	K01035		3.78141e+06		4.52518e+06							1.0312e+06		1.56348e+06			2.0656e+07	1.55707e+06		4.12161e+06			1.84614e+06
AATASGMSPAYEFFSDAYYLDPQKK	MH0004_GL0028146	Bacteria	Firmicutes	Clostridia	Clostridiales	Clostridiaceae	Clostridium							2.1334e+06				826105				286338											1.24511e+06
AATDAAGYQSR	MH0185_GL0007775	Bacteria	Firmicutes	Clostridia	Clostridiales	Ruminococcaceae	Ruminococcus		Cellulose 1,4-beta-cellobiosidase	K20829		2.15165e+07	4.21147e+06	1.22478e+06				2.84831e+06				3.49153e+07							3.27046e+06	2.22258e+07			7.97882e+07		6.07453e+06
AATDAGAAAAER	V1.UC55-0_GL0199284	Bacteria							Propanediol utilization protein PduA	CKO0002		586230	980491		1.3853e+06	5.13157e+06		1.06152e+07			1.09789e+06	1.54013e+06	932225		517637	9.46503e+06	5.86544e+06		2.68301e+06	1.57163e+06	1.53895e+07	713598	3.49625e+06	1.84492e+06	305267
AATDAGAAAAQR	MH0318_GL0140812	Bacteria							Propanediol utilization protein PduA	CKO0002			3.51714e+06	1.25212e+06	4.02873e+06	2.61393e+06	2.76636e+06	6.14179e+06		549521		2.43851e+06	5.17917e+06	5.61548e+06		7.52658e+06	4.22114e+06	2.53287e+06	319446	3.34327e+06	2.05052e+06		2.15487e+06	1.00186e+07	874714
AATDAGAAAVQR	MH0247_GL0114540	Bacteria	Proteobacteria	Deltaproteobacteria	Desulfovibrionales	Desulfovibrionaceae	Bilophila	Bilophila wadsworthia	Ethanolamine utilization protein EutM	K04027	ethanolamine degradation		4.95028e+06		8.02199e+06		1.73622e+06	8.66387e+06				7.93896e+06	3.43157e+06		1.62198e+06	3.85762e+06	1.20471e+07			2.55527e+06	1.85954e+06		1.62992e+06		5.27489e+06
AATDESLAEYTVQK	MH0328_GL0021558	Bacteria	Firmicutes	Clostridia	Clostridiales	Ruminococcaceae	Subdoligranulum
AATDLEFAK	MH0004_GL0004164	Bacteria	Bacteroidetes	Bacteroidia
AATDSGTAVLAK	MH0462_GL0130961	Bacteria	Firmicutes	Clostridia	Clostridiales	Ruminococcaceae	Faecalibacterium	Faecalibacterium prausnitzii	DNA-directed RNA polymerase subunit beta	K03043						6.13367e+06															3.86534e+06		5.64728e+06
AATDVLENSK	MH0126_GL0063234	Bacteria	Bacteroidetes	Bacteroidia	Bacteroidales	Bacteroidaceae	Bacteroides	Bacteroides plebeius
AATEALGTCNEALR	435591.BDI_3673	Bacteria	Bacteroidetes	Bacteroidia	Bacteroidales				Starch-binding protein SusD	K21572	starch degradation	2.07231e+06					2.57601e+06	2.37856e+06					2.52781e+06		2.77523e+07					1.27436e+06			5.26528e+06
AATEGTSYQLVEK	DLM010_GL0052779	Bacteria	Fusobacteria	Fusobacteriia	Fusobacteriales	Fusobacteriaceae	Fusobacterium	Fusobacterium mortiferum	D-galactose-binding periplasmic protein	K10540		1.62789e+06				1.16127e+06	1.18982e+07		2.32775e+06	7.12582e+06				5.94521e+06					2.87571e+06	1.29447e+06				8.84334e+06	1.64813e+06
AATFEFDPVEALK	BGI-06A_GL0031378	Bacteria	Firmicutes	Clostridia	Clostridiales				Pesticidal crystal protein Cry22Aa	CKO0051				1.64675e+06		657317	6.11279e+06		1.80234e+06	1.05512e+06		541212				1.16379e+06	2.10572e+06	3.95097e+06	3.58909e+06	1.34193e+06	942851		2.44646e+06	909717
AATFGAAGTGADGAGR	V1.CD32-0_GL0165052	Bacteria	Bacteroidetes	Bacteroidia	Bacteroidales	Bacteroidaceae	Bacteroides	Bacteroides plebeius							7.29625e+06			1.58787e+07					6.76645e+06						1.57769e+07					8.87998e+06
AATFGAAGTGADGVGR	MH0224_GL0195361	Bacteria	Bacteroidetes	Bacteroidia	Bacteroidales	Bacteroidaceae	Bacteroides	Bacteroides luti
AATFNLDEAAGR	159733294-stool1_revised_scaffold10208_3_gene77815	Bacteria	Bacteroidetes	Bacteroidia	Bacteroidales	Tannerellaceae	Parabacteroides	Parabacteroides johnsonii				1.39997e+06			6.03846e+06	2.19093e+06			2.01547e+06			1.29398e+06		4.34561e+06		7.65316e+07				1.24125e+06		4.40581e+06			1.9642e+06
AATGLFGSGWTWLAADKDGK	N064A_GL0094221	Bacteria	Bacteroidetes	Bacteroidia	Bacteroidales	Rikenellaceae	Alistipes	Alistipes putredinis	Superoxide dismutase	K04564					200541	2.20154e+06					251386	976730					1.84565e+06	657264
AATGLPAATSFK	MH0378_GL0075702	Bacteria							Bifunctional purine biosynthesis protein PurH	K00602	IMP biosynthesis via de novo pathway
AATGLPSAASFK	MH0026_GL0042381	Bacteria							Bifunctional purine biosynthesis protein PurH	K00602	IMP biosynthesis via de novo pathway	3.465e+06	8.92123e+06									1.47541e+06
AATGNLAQESK	DOM005_GL0050198	Bacteria	Firmicutes	Clostridia	Clostridiales	Eubacteriaceae	Eubacterium	[Eubacterium] eligens	4-hydroxy-tetrahydrodipicolinate synthase	K01714	L-lysine biosynthesis via DAP pathway		803019	797159	1.01579e+06		893985	1.1931e+06				1.07544e+06	1.58059e+06		330979				595877	765616	521067		513604		416097
AATGNLSGLAAVYK	N006A_GL0004025	Bacteria	Bacteroidetes	Bacteroidia	Bacteroidales	Rikenellaceae	Alistipes	Alistipes putredinis					7.79128e+06				798161	3.05941e+06					3.13361e+06	1.62686e+07	4.85596e+06	5.1562e+06	4.52972e+06			2.93298e+06	2.75117e+06	6.36881e+06
AATGNLSQESK	MH0275_GL0012718	Bacteria	Firmicutes						4-hydroxy-tetrahydrodipicolinate synthase	K01714	L-lysine biosynthesis via DAP pathway
AATGVDALTHALEGYLTR	HT25A_GL0028202	Bacteria	Proteobacteria						Lactaldehyde reductase	K00048	L-fucose degradation			618471							544718	297388						1.29389e+06							4.58761e+06
AATHDVLAGLTAR	MH0014_GL0053407	Bacteria							RNA polymerase sigma factor RpoD	K03086					3.82465e+06	2.3067e+06		665520				1.53316e+06			1.3436e+06					1.91795e+06					2.52004e+06
AATLAAGKDWEKEK	159632143-stool1_revised_C947767_1_gene53231	Bacteria							TonB-dependent receptor SusC	K21573	starch degradation									1.54759e+06			817192		9.20495e+06									2.34677e+06
AATLAELAGVKVDPK	MH0004_GL0009686	Bacteria	Firmicutes	Clostridia	Clostridiales				Aldehyde-alcohol dehydrogenase	K04072		2.2504e+06													1.20894e+06					1.70711e+06
AATLFANNYK	MH0053_GL0061696	Bacteria	Firmicutes	Clostridia	Clostridiales							1.50193e+06	3.65614e+06			1.33936e+06	1.42646e+06			726492		995826			1.89775e+06					3.40309e+06		2.55242e+07		1.73946e+06
AATLFNDAQR	656408.ECPG_04190	Bacteria	Proteobacteria						Aminomethyltransferase	K00605					1.11669e+07			994609			1.13304e+06							4.11769e+06	5.43421e+06			6.03509e+06			2.49205e+06
AATLGNFYR	MH0125_GL0055638	Bacteria	Bacteroidetes	Bacteroidia	Bacteroidales	Rikenellaceae	Alistipes					2.13292e+06			6.09012e+06	7.8608e+06			1.2406e+06	4.16443e+06			685963					573036				1.80754e+06		3.41147e+07
AATLLSEASGLK	V1.CD55-0_GL0023204	Bacteria	Firmicutes	Clostridia	Clostridiales	Ruminococcaceae	Ruminococcus
AATLLSEASGLKGDLR	V1.CD55-0_GL0023204	Bacteria	Firmicutes	Clostridia	Clostridiales	Ruminococcaceae	Ruminococcus						3.03044e+06												2.69558e+06					1.38184e+06			3.80846e+06
AATNGLLAR	V1.CD18-0_GL0083577	Bacteria	Bacteroidetes	Bacteroidia	Bacteroidales	Bacteroidaceae	Bacteroides	Bacteroides vulgatus				943263	8.3655e+06		3.40243e+06		1.43701e+06		4.05452e+06	1.02883e+07		1.56693e+07			1.95077e+07			1.04916e+06		1.05901e+07				6.60853e+07
AATPDALVLDK	MH0199_GL0004456	Bacteria											1.00446e+07				1.35534e+07	1.11802e+07		5.56421e+06	2.53716e+07		1.87115e+07		5.16777e+06	6.91303e+07		3.00429e+06	2.15844e+07	1.36465e+08	1.90133e+07			4.06922e+06	6.0217e+07
AATSESFGYNEDPLVSSDVLGMR	159247771-stool2_revised_C428541_1_gene76907	Bacteria	Firmicutes	Clostridia	Clostridiales	Ruminococcaceae	Faecalibacterium	Faecalibacterium prausnitzii	Glyceraldehyde-3-phosphate dehydrogenase	K00134	glycolysis				1.81027e+06			2.61835e+06												4.05228e+06
AATSESFGYNEDQLVSSDVLGMR	MH0335_GL0023398	Bacteria	Firmicutes	Clostridia	Clostridiales	Ruminococcaceae	Faecalibacterium	Faecalibacterium prausnitzii	Glyceraldehyde-3-phosphate dehydrogenase	K00134	glycolysis
AATSSMTVYAQYEK	MH0196_GL0123918	Bacteria	Firmicutes	Clostridia	Clostridiales	Clostridiaceae	Clostridium						5.0895e+06		3.17038e+06	3.99975e+06								9.30168e+06		1.16433e+06
AATTGNNMGVADQLGGANDSR	158499257-stool2_revised_scaffold68132_2_gene181542	Bacteria	Bacteroidetes	Bacteroidia	Bacteroidales									6.53637e+06	1.38263e+06			3.79068e+06												831900
AATTLALAEALR	MH0003_GL0069304	Bacteria	Firmicutes						5-methylthioadenosine/S-adenosylhomocysteine deaminase	K12960		1.50572e+06					1.68203e+06			5.55033e+06		1.61825e+06				6.99579e+06
AATVLVPDSYGYR	MH0436_GL0030265	Bacteria	Bacteroidetes	Bacteroidia	Bacteroidales	Dysgonamonadaceae	Dysgonomonas	Dysgonomonas macrotermitis				1.02469e+07		4.22346e+06		2.9387e+06		1.29661e+06				887937	2.51064e+06		1.91352e+06						2.85958e+06			3.97178e+06	1.76428e+06
AAVAAADTLEAK	NOM009_GL0026520	Bacteria	Firmicutes	Clostridia	Clostridiales	Ruminococcaceae	Faecalibacterium	Faecalibacterium prausnitzii	Probable dipeptidase B	K08659											5.66838e+06	6.57135e+06	5.52754e+06					5.924e+06				3.22368e+07	1.65796e+06		456532
AAVAAALNK	T2D-57A_GL0112809	Bacteria	Firmicutes	Clostridia	Clostridiales				L-methionine gamma-lyase	K01761		1.48016e+06		812328	5.6163e+06					593841	3.25916e+06							4.62634e+06		6.79051e+06			3.35509e+06	3.90553e+06
AAVAALAPLTADKFTTVVFTR	HT8A_GL0053911	Bacteria	Actinobacteria	Actinobacteria	Bifidobacteriales	Bifidobacteriaceae	Bifidobacterium	Bifidobacterium longum	50S ribosomal protein L4	K02926						1.73677e+06									927397
AAVAALKPGEVLLLENLR	V1.UC58-4_GL0242878	Bacteria	Bacteroidetes	Bacteroidia	Bacteroidales				Phosphoglycerate kinase	K00927	glycolysis																			1.08837e+06
AAVAALTPVTENK	MH0188_GL0191508	Bacteria	Actinobacteria	Actinobacteria	Bifidobacteriales	Bifidobacteriaceae	Bifidobacterium		50S ribosomal protein L4	K02926
AAVAALTPVTENKFTTVVLSR	MH0188_GL0191508	Bacteria	Actinobacteria	Actinobacteria	Bifidobacteriales	Bifidobacteriaceae	Bifidobacterium		50S ribosomal protein L4	K02926								2.09888e+06	2.04091e+06				1.16306e+06
AAVAAMNDGDVVLLQNTR	V1.UC16-0_GL0024857	Bacteria	Firmicutes	Clostridia	Clostridiales				Phosphoglycerate kinase	K00927	glycolysis
AAVAAMQDGDVVLLQNTR	MH0246_GL0062008	Bacteria	Firmicutes	Clostridia	Clostridiales	Ruminococcaceae			Phosphoglycerate kinase	K00927	glycolysis		1.95775e+06				5.19772e+06			5.47359e+06		2.40683e+06	2.46987e+07						2.09845e+06				3.6007e+07
AAVADVFKK	MH0268_GL0093464	Bacteria	Firmicutes	Clostridia	Clostridiales	Ruminococcaceae	Faecalibacterium	Faecalibacterium prausnitzii	Trigger factor	K03545		619012		5.29379e+06		2.96541e+06	1.51703e+06					1.66538e+06			1.38386e+06				1.33763e+06	819493			9.08164e+06	2.23579e+06
AAVALQTDSR	T2D-126A_GL0050311	Bacteria	Firmicutes	Clostridia	Clostridiales	Ruminococcaceae	Faecalibacterium	Faecalibacterium prausnitzii
AAVDAGACAAEK	MH0343_GL0138758	Bacteria							Propanediol utilization protein PduA	CKO0002
AAVDAGYLDHDRQVGQTGK	V1.CD16-0_GL0089664	Bacteria	Fusobacteria	Fusobacteriia	Fusobacteriales	Fusobacteriaceae	Fusobacterium	Fusobacterium varium	Electron transfer flavoprotein subunit alpha	K03522							5.55832e+06
AAVDEVVAAGAK	MH0122_GL0067082	Bacteria	Firmicutes	Clostridia	Clostridiales		Flavonifractor		2-hydroxy-3-oxopropionate reductase	K00042	galactarate degradation	2.59812e+06			2.24194e+06	6.13585e+06		4.11412e+06		4.03594e+06	2.10038e+06		1.7129e+06		1.80998e+06	2.4874e+06			7.73924e+06	1.5458e+06
AAVDLVNVPADAVK	MH0265_GL0099520	Bacteria	Firmicutes	Negativicutes	Veillonellales	Veillonellaceae	Veillonella		Probable tautomerase lp_1712	K01821
AAVDNSYNVLR	MH0046_GL0039915	Bacteria							Protein translocase subunit SecD	K03072		7.27016e+06	8.48693e+06		3.80418e+06							2.23006e+07	5.5094e+06	2.29715e+07						3.77499e+06	3.13971e+06		1.3334e+06		1.62537e+08
AAVDSGYWNLFR	MH0011_GL0051862	Bacteria	Firmicutes	Clostridia	Clostridiales	Lachnospiraceae	Butyrivibrio		Pyruvate:ferredoxin oxidoreductase	K03737				1.22291e+06		2.4533e+06													1.08659e+06		3.89163e+06
AAVEAAVSGQTDK	MH0182_GL0063060	Bacteria	Verrucomicrobia	Verrucomicrobiae	Verrucomicrobiales	Akkermansiaceae	Akkermansia	Akkermansia muciniphila	Pyrophosphate--fructose 6-phosphate 1-phosphotransferase	K21071	glycolysis	527179			1.53172e+06		1.17997e+06	2.8635e+06								511572					1.91126e+06	9.30329e+06			1.46921e+06
AAVEALQPLLDTVGGLDKLK	MH0001_GL0001947	Bacteria	Bacteroidetes	Bacteroidia	Bacteroidales	Prevotellaceae	Prevotella	Prevotella copri	Glucokinase	K00845		309505					450499																		423154
AAVEAVDTCLGR	537013.CLOSTMETH_00986	Bacteria	Firmicutes	Clostridia	Clostridiales				2,3-bisphosphoglycerate-independent phosphoglycerate mutase	K15633	glycolysis	1.51913e+06	1.2441e+06		2.9156e+06	2.40504e+06	2.00179e+06						2.1452e+06			2.31353e+06	4.90272e+06		944114	9.18275e+06	1.32638e+06	3.78e+08		1.12238e+07	2.7277e+06
AAVEAVDTCVGR	MH0252_GL0053342	Bacteria	Firmicutes	Clostridia	Clostridiales				2,3-bisphosphoglycerate-independent phosphoglycerate mutase	K15633	glycolysis
AAVEEGLLAGGGSAYLHASKK	T2D-203A_GL0049645	Bacteria	Firmicutes	Clostridia	Clostridiales				60 kDa chaperonin	K04077		1.94693e+06													2.96018e+06								2.15839e+06
AAVEEGLLPGGGTAFVR	V1.FI36_GL0191357	Bacteria	Proteobacteria	Deltaproteobacteria	Desulfovibrionales	Desulfovibrionaceae			60 kDa chaperonin	K04077
AAVEEGLLPGGGVAYLR	MH0198_GL0180158	Bacteria							60 kDa chaperonin	K04077
AAVEEGLVAGGGTALVNVLAK	O2.UC17-1_GL0043982	Bacteria							60 kDa chaperonin	K04077																				1.64521e+06
AAVEEGLVPGGGTAYVNALNK	O2.UC50-2_GL0160552	Bacteria	Firmicutes	Clostridia	Clostridiales	Clostridiaceae	Clostridium		60 kDa chaperonin	K04077
AAVEGLNTGFTAVVR	V1.UC4-0_GL0085762	Bacteria	Bacteroidetes	Bacteroidia	Bacteroidales	Bacteroidaceae	Bacteroides	Bacteroides uniformis
AAVENAVAGLTDK	MH0382_GL0099599	Bacteria	Firmicutes	Clostridia	Clostridiales	Oscillospiraceae	Oscillibacter		Pyrophosphate--fructose 6-phosphate 1-phosphotransferase	K21071	glycolysis		2.61802e+06	4.44943e+06	2.29914e+06								1.0017e+06		2.32264e+06		2.25931e+06		4.31674e+06		1.80487e+06		1.68416e+06
AAVENSYNVLR	MH0055_GL0027696	Bacteria	Bacteroidetes	Bacteroidia	Bacteroidales	Bacteroidaceae	Bacteroides		Protein translocase subunit SecD	K03072		736703	1.97998e+06	3.42313e+06	1.45024e+06		1.58335e+06						689444		4.16051e+06				1.56683e+06	1.34934e+06	1.62327e+06		1.32442e+06
AAVETANAAYR	DOM021_GL0014455	Bacteria	Bacteroidetes	Bacteroidia	Bacteroidales	Bacteroidaceae	Bacteroides					1.50845e+07							1.88123e+06	1.05173e+07		2.53712e+07				3.96152e+06						3.72415e+06	1.6483e+06
AAVETANAAYRDAETQLK	DOM021_GL0014455	Bacteria	Bacteroidetes	Bacteroidia	Bacteroidales	Bacteroidaceae	Bacteroides					2.26285e+06	3.55026e+06							6.31056e+06		1.27522e+07	1.95759e+06									6.8928e+06
AAVETGADAAGR	N044A_GL0012636	Bacteria	Firmicutes	Clostridia	Clostridiales				Propanediol utilization protein PduA	CKO0002				680511		921494	5.76133e+06	2.13468e+06			1.16901e+06				554437					1.04281e+06
AAVETKSPVLLQVSK	MH0101_GL0064660	Bacteria							Fructose-bisphosphate aldolase	K01624	glycolysis	2.44061e+06			1.79883e+06			1.36437e+06							8.93533e+06					8.13448e+06				5.8464e+06
AAVFMAPNDGNK	V1.UC35-0_GL0152357	Bacteria	Bacteroidetes	Bacteroidia	Bacteroidales	Porphyromonadaceae	Porphyromonas	Porphyromonas asaccharolytica
AAVFSVGAFGK	158337416-stool1_revised_C1287394_1_gene222664	Bacteria							Soluble hydrogenase 42 kDa subunit			986553	932131			1.5216e+06	2.30368e+06			949474	1.97205e+06			2.42839e+06	2.58433e+06	857121	743414			1.65551e+06	734247	3.16882e+06		779143	571750
AAVGLFGSGWAWLAEDK	MH0161_GL0107277	Bacteria	Bacteroidetes	Bacteroidia	Bacteroidales	Rikenellaceae	Alistipes		Superoxide dismutase	K04564				211287		568280			277342	94167.6	41136.4											168633	322879	241420	144720
AAVGMTDNTFNYTLAALR	MH0002_GL0059239	Bacteria	Verrucomicrobia	Verrucomicrobiae	Verrucomicrobiales	Akkermansiaceae	Akkermansia	Akkermansia muciniphila	Glycogen phosphorylase	K00688
AAVGSNNLDVK	411481.BIFADO_01551	Bacteria	Actinobacteria	Actinobacteria	Bifidobacteriales	Bifidobacteriaceae	Bifidobacterium		Alpha-amylase	K01176		485311				651499		1.85288e+06	2.33196e+06	1.40574e+07			2.53056e+07		7.7193e+06		1.4789e+06		2.58301e+07			3.42613e+07		6.80244e+06
AAVGVAFSK	T2D-91A_GL0052723	Bacteria	Firmicutes	Clostridia	Clostridiales	Ruminococcaceae	Anaeromassilibacillus		L-arabinose isomerase 1	K01804	L-arabinose degradation via L-ribulose					499047		4.32515e+06		2.06572e+06			628670		638213						715340	2.00938e+06	1.03074e+06	1.78712e+06
AAVGYTPATLEEVSVPSFYK	MH0158_GL0007552	Bacteria	Bacteroidetes	Bacteroidia	Bacteroidales	Bacteroidaceae	Bacteroides
AAVKDGTEMGLK	763577454-stool2_revised_scaffold15578_1_gene162908	Bacteria	Firmicutes	Clostridia	Clostridiales				Adenylate kinase	K00939	AMP biosynthesis via salvage pathway		4.30227e+06		844572		703011																867529
AAVKDGTLLGAVTQSPLMQGK	V1.CD20-4_GL0030288	Bacteria	Firmicutes	Clostridia	Clostridiales											3.03427e+06	2.54659e+07	4.63412e+06	7.47455e+06		3.46162e+07		1.81608e+06		2.01466e+06			2.53476e+06		2.86153e+06		4.6587e+06		3.28327e+06
AAVKDGTLLGSVTQAPVDQGR	764811490-stool1_revised_C306534_1_gene15556	Bacteria	Firmicutes	Clostridia	Clostridiales												3.36358e+07			1.30613e+07								3.98408e+06							1.00212e+08
AAVKGNLLDLNLGK	763840445-stool1_revised_C506855_1_gene25111	Bacteria	Verrucomicrobia	Verrucomicrobiae	Verrucomicrobiales	Akkermansiaceae	Akkermansia	Akkermansia muciniphila	50S ribosomal protein L6	K02933																2.28668e+06
AAVLLVSDGESNR	MH0199_GL0146261	Bacteria	Proteobacteria	Deltaproteobacteria	Desulfovibrionales	Desulfovibrionaceae	Bilophila	Bilophila wadsworthia	Outer membrane porin F	K03286		877769	1.09791e+06							3.1816e+06		1.82872e+06	1.14553e+06	2.47985e+06		3.04242e+06	4.17958e+06			1.2144e+06	5.36487e+06				6.21349e+06
AAVLTPEVNEVVVK	MH0111_GL0132315	Bacteria	Firmicutes						50S ribosomal protein L4	K02926
AAVLYDFLDQSK	MH0362_GL0123848	Bacteria	Firmicutes	Clostridia	Clostridiales	Oscillospiraceae	Oscillibacter		Phosphoserine aminotransferase	K00831	L-serine biosynthesis	1.26528e+06	2.26599e+06	595338		2.54498e+06	1.85601e+06	646601		2.3613e+06	696634	895360	576495	523165	1.96536e+06	3.887e+06	3.48999e+06	685630	1.71432e+06	2.91927e+06	239364		1.94996e+06	978630	1.49027e+06
AAVNDSTYAQAR	763982056-stool1_revised_scaffold22703_1_gene56592	Bacteria	Firmicutes	Negativicutes	Veillonellales	Veillonellaceae	Dialister	Dialister invisus				1.55192e+07	6.4812e+07	1.11164e+08		6.9949e+06	1.8901e+06		759688	8.40218e+06					2.33204e+06					2.1763e+06			4.68408e+06	2.96772e+06
AAVPSGASTGAYEAVELRDGDKSR	DOM010_GL0067331	Bacteria							Enolase	K01689	glycolysis
AAVPSGASTGEHEALELR	MH0349_GL0020978	Bacteria							Enolase	K01689	glycolysis	1.02271e+06	2.66059e+06			3.24707e+06		3.01837e+06		2.04112e+06		1.18136e+06					6.90964e+06			5.05859e+06	2.23366e+06		6.4436e+06
AAVPSGASTGENEALELR	MH0096_GL0031243	Bacteria							Enolase	K01689	glycolysis			9.40636e+06	1.12237e+07				5.67699e+06		4.73381e+06		2.34255e+06								3.38207e+06		3.1295e+06
AAVPSGASTGENEALELRDGDPKR	158458797-stool1_revised_scaffold21865_1_gene41802	Bacteria	Candidatus Kryptonia				Candidatus Kryptonium	Candidatus Kryptonium thompsoni	Enolase	K01689	glycolysis
AAVPSGASTGVNEALELR	MH0192_GL0016387	Bacteria							Enolase	K01689	glycolysis		2.35336e+07				1.09838e+06	2.67523e+06		1.12605e+06	745460		2.35721e+06		913395				2.24121e+06					2.49444e+06	2.45209e+06
AAVQEGVVAGGGTAPLNALPAVR	MH0287_GL0152146	Bacteria	Firmicutes	Clostridia	Clostridiales	Ruminococcaceae	Faecalibacterium	Faecalibacterium prausnitzii	60 kDa chaperonin	K04077						3.13956e+06																	2.3094e+06
AAVSALDSAK	MH0131_GL0154326	Bacteria	Firmicutes	Clostridia	Clostridiales	Ruminococcaceae	Subdoligranulum	Subdoligranulum variabile	30S ribosomal protein S20	K02968
AAVSEYALAFTK	MH0113_GL0071410	Bacteria	Bacteroidetes	Bacteroidia	Bacteroidales	Bacteroidaceae	Bacteroides	Bacteroides massiliensis				1.27332e+06		5.44576e+06	4.71294e+07	2.17622e+06	911579			2.75103e+06	1.96438e+06	666243		7.90832e+06		1.50739e+06			3.06357e+06		2.08264e+06	2.20702e+07		1.84232e+07	767256
AAVSEYALAFTKDNSEAK	MH0113_GL0071410	Bacteria	Bacteroidetes	Bacteroidia	Bacteroidales	Bacteroidaceae	Bacteroides	Bacteroides massiliensis							5.13418e+06																	4.40766e+06
AAVTCTAGFSK	DOM025_GL0003891	Bacteria	Firmicutes	Clostridia	Clostridiales	Ruminococcaceae	Ruminococcus	Ruminococcus bromii				740262	1.07545e+06	4.50653e+06		1.76593e+06		7.09215e+06					1.78867e+06		3.47874e+06	1.23753e+06							2.64012e+06		2.52129e+06
AAVTNDLGFLAPFDTFSDDEKPTDPLAQEVLR	DLF004_GL0018142	Bacteria	Firmicutes	Clostridia	Clostridiales	Clostridiaceae	Clostridium																64207.7												547440
AAVTSNSYDAYALNLVSQTNGANYLNELK	MH0031_GL0034128	Bacteria	Firmicutes	Clostridia	Clostridiales	Clostridiaceae	Clostridium		D-galactose-binding periplasmic protein	K10540			1.75162e+06			395894	1.60378e+06	394099														1.82195e+06			190176
AAVTTPLGLPGAEGYKDGGPELAK	DOM017_GL0050578	Bacteria	Bacteroidetes	Bacteroidia	Bacteroidales	Bacteroidaceae	Bacteroides
AAVVGYGNLGK	MH0049_GL0013601	Bacteria							Meso-diaminopimelate D-dehydrogenase	K03340	L-lysine biosynthesis via DAP pathway	3.44426e+07	2.54999e+06		7.23359e+06			4.24766e+06		1.02155e+07	2.22667e+07	3.12804e+06	4.11124e+07			9.93047e+06				5.817e+06	5.05031e+06
AAVVTATTASK	MH0035_GL0061981	Bacteria	Firmicutes	Clostridia	Clostridiales	Clostridiaceae	Clostridium					1.82677e+06	1.16912e+07	9.33656e+06					4.09183e+06	1.62808e+06	653768							908753	1.30317e+07			2.97701e+06		3.13946e+06
AAVWAGANLDKEAAPMLFDR	V1.UC15-0_GL0041428	Bacteria	Firmicutes	Clostridia	Clostridiales	Ruminococcaceae	Faecalibacterium	Faecalibacterium prausnitzii										3.4974e+06				1.05149e+06			3.8702e+06					1.97713e+06
AAVYGLLAR	457393.HMPREF1007_03394	Bacteria	Bacteroidetes															1.39268e+07					2.82056e+07
AAWDALTDAQK	N049A_GL0091724	Bacteria	Firmicutes	Clostridia	Clostridiales				Sirohydrochlorin cobaltochelatase	K02190	adenosylcobalamin biosynthesis		1.66796e+06	3.9964e+06	5.98715e+06		3.64572e+06				3.91072e+06	5.93549e+06	1.23671e+07		2.00944e+06		3.54772e+06	5.20189e+06	1.60379e+06	890106					1.91486e+06
AAWDKHYDPLLAR	MH0012_GL0057137	Bacteria	Bacteroidetes	Bacteroidia	Bacteroidales	Bacteroidaceae	Bacteroides		N-acetylglucosamine-6-O-sulfatase	K01138			1.1931e+06		2.10899e+06	1.51683e+06			3.47647e+06			1.17208e+06			2.52902e+06	2.71935e+06	3.87319e+06			5.11099e+06		3.69444e+06	1.0522e+06
AAWDLMSVAK	537011.PREVCOP_06089	Bacteria	Bacteroidetes	Bacteroidia	Bacteroidales	Prevotellaceae	Prevotella	Prevotella copri	TonB-dependent receptor SusC	K21573	starch degradation	1.36939e+07						780389													7.35613e+06
AAWEEAEHAAK	MH0343_GL0041563	Bacteria							Reverse rubrerythrin-1	CKO0059		3.94991e+07	3.25729e+07	1.88351e+08	4.19019e+07	7.40907e+07	1.85629e+06	8.74529e+07	1.66382e+07	1.0107e+07	9.18746e+06	1.67088e+07	1.32363e+07	6.1867e+06	7.96273e+07	7.62372e+07		1.06662e+07	2.86689e+06	3.37927e+07	7.7211e+07	3.20606e+06	2.89596e+07	2.47382e+07	1.18162e+07
AAWEEAEHASK	O2.CD3-0-PT_GL0076586	Bacteria	Firmicutes						Reverse rubrerythrin-1	CKO0059		2.33819e+06	773905	3.36645e+06			8.47872e+07	9.08885e+06		6.02616e+06			1.87725e+06		7.93198e+06			9.23901e+06		1.16436e+07				9.18444e+06	3.26505e+07
AAWENLEEGALLHGVVR	O2.UC13-1_GL0156788	Bacteria	Firmicutes	Clostridia	Clostridiales	Ruminococcaceae	Faecalibacterium		4-hydroxy-3-methylbut-2-enyl diphosphate reductase	K02945	dimethylallyl diphosphate biosynthesis	878681	2.22419e+06					1.21923e+06		1.56747e+06	1.90782e+06		2.04745e+06		1.85384e+06			3.87804e+06		1.23532e+06				1.91924e+06
AAWGQTGNDAPLYR	MH0067_GL0071106	Bacteria	Bacteroidetes	Bacteroidia	Bacteroidales				TonB-dependent receptor SusC	K21573	starch degradation	3.52848e+06	1.0427e+07	8.80248e+06	1.69157e+06		1.69674e+06	2.27768e+07				1.56692e+06		2.01125e+06		5.43251e+06
AAYADGVLR	MH0131_GL0157526	Bacteria							18 kDa antigen 2	K13993			2.62262e+06		2.31145e+06		3.05426e+06	2.96725e+06														2.21011e+06	2.19258e+06	1.98411e+06	4.6464e+06
AAYAGESQAHVK	MH0116_GL0034815	Bacteria	Firmicutes	Negativicutes	Veillonellales	Veillonellaceae	Dialister	Dialister succinatiphilus	Rubrerythrin	K19824			472724	1.13678e+06	842255		637065	4.07377e+06	584674	524314	4.20621e+06		444560		258643	431699			6.25627e+06		304601				190855
AAYAQVLASLPALQK	MH0068_GL0004098	Bacteria	Bacteroidetes	Bacteroidia	Bacteroidales	Bacteroidaceae	Bacteroides		Toluene efflux pump outer membrane protein TtgI	K18139		536508												1.87538e+06
AAYATVLRPDEAAQLPGAVK	MH0002_GL0066424	Bacteria	Bacteroidetes	Bacteroidia	Bacteroidales	Rikenellaceae	Alistipes
AAYDTAVEK	195102.CPE1398	Bacteria	Firmicutes	Clostridia	Clostridiales	Clostridiaceae	Clostridium	Clostridium perfringens	Purine nucleoside phosphorylase DeoD-type	K03784		2.41964e+06		2.86554e+06					1.98925e+06	1.53722e+06		1.41412e+07		2.35216e+06	1.02475e+06	1.44174e+07	1.31664e+06	2.50643e+06	2.34302e+06	732922	2.94439e+06			966256
AAYEAAFNTAFLNVR	N013A_GL0038880	Bacteria	Firmicutes	Bacilli	Lactobacillales	Streptococcaceae	Streptococcus	Streptococcus oralis
AAYEEAEHAAK	MH0188_GL0092964	Bacteria							Reverse rubrerythrin-1	CKO0059		1.03784e+08	3.69724e+08	6.86675e+08	2.1294e+08	3.81773e+08	1.65688e+08	8.25965e+08	7.78278e+07	2.33755e+07	9.16238e+07	9.31375e+07	7.30413e+07	612213	2.94116e+08	8.11678e+08	4.74291e+07	1.0477e+08	2.98373e+07	1.56944e+08	5.94575e+08	4.65984e+06	3.27653e+08	2.57729e+08	1.48042e+08
AAYEEAEHAAKFAELLGEVLTDSTKK	MH0188_GL0092964	Bacteria	Firmicutes						Reverse rubrerythrin-1	CKO0059
AAYEEAEHAAKFAELLGEVVTDSTKK	158337416-stool1_revised_C1187310_1_gene26210	Bacteria							Reverse rubrerythrin-1	CKO0059		124585	7.81863e+06	371014	173340	1.49558e+06	239620	6.71984e+06	1.55526e+06	720461		325952			545511	272685				1.83256e+06	1.15009e+06			1.31606e+06
AAYEEAEHAAKFAELLGEVVTSSTKK	MH0422_GL0202399	Bacteria	Firmicutes	Clostridia	Clostridiales	Clostridiaceae	Clostridium		Reverse rubrerythrin-1	CKO0059								5.00807e+06								2.74201e+06
AAYEEAEHASK	V1.UC26-0_GL0130863	Bacteria							Reverse rubrerythrin-2	CKO0059		160016	284001	69166	217735	335312		1.92279e+06	826200		494790	415932	616746	221684	188434	1.76252e+07	4.1378e+06		82545	463241	550452	1.96786e+06	554569		453504
AAYENFGPYYLR	MH0012_GL0010821	Bacteria	Firmicutes	Clostridia	Clostridiales				Apulose-4-phosphate transketolase subunit B	K00615												896630	1.63278e+06			5.63359e+06	4.21683e+06						2.1527e+06
AAYESGKSPETLAGR	T2D-65A_GL0081754	Bacteria	Bacteroidetes	Bacteroidia	Bacteroidales	Bacteroidaceae	Bacteroides		TonB-dependent receptor SusC	K21573	starch degradation					3.24518e+06	5.65558e+06	2.61815e+06		3.11827e+06	3.7951e+06		1.56756e+06	1.83061e+06		1.63331e+06								9.09514e+06
AAYETPGPVYLR	MH0233_GL0053740	Bacteria	Firmicutes	Clostridia	Clostridiales	Ruminococcaceae	Anaerotruncus		Apulose-4-phosphate transketolase subunit B	K00615
AAYFCTNDAHTEPLLK	MH0196_GL0230740	Bacteria	Firmicutes	Clostridia	Clostridiales	Oscillospiraceae	Oscillibacter							2.53327e+06	8.28761e+06				4.26006e+06		1.30407e+07	1.93242e+07	4.43361e+06						4.74573e+06		7.99301e+06				3.6398e+06
AAYFEDVAR	MH0250_GL0114501	Bacteria										3.41171e+06	636009		8.21263e+06	5.6321e+06					3.01784e+06	5.59955e+06	5.24778e+06		8.90594e+06			1.44719e+06		2.332e+06			2.12831e+06
AAYGPAANAATNTK	411481.BIFADO_01551	Bacteria	Actinobacteria	Actinobacteria	Bifidobacteriales	Bifidobacteriaceae	Bifidobacterium		Alpha-amylase	K01176													7.00902e+06	1.27282e+06	2.75018e+06							9.11501e+06
AAYGVVLLTTK	MH0281_GL0061703	Bacteria	Bacteroidetes													1.73585e+06								1.53729e+07				1.21965e+06					2.12853e+06
AAYGVVLVK	159227541-stool2_revised_scaffold26509_1_gene79822	Bacteria	Bacteroidetes	Bacteroidia	Bacteroidales													1.27337e+06		1.82639e+07				6.93327e+06						513027
AAYLDTGVWAHK	MH0189_GL0159563	Bacteria	Bacteroidetes	Bacteroidia	Bacteroidales	Bacteroidaceae	Bacteroides	Bacteroides coprosuis	Phosphoserine aminotransferase	K00831	L-serine biosynthesis		2.112e+06		4.112e+06	1.25026e+06	915131						1.00237e+06	1.48115e+06			633845				1.56503e+06		1.27176e+06
AAYLFNALPTK	V1.UC11-0_GL0085451	Bacteria							50S ribosomal protein L10	K02864				4.85666e+06	5.27485e+06	7.57123e+06		1.46572e+07					1.15527e+07		1.19066e+07			1.25116e+07			5.68853e+06		1.48203e+06	2.97212e+06
AAYLLEGVR	MH0004_GL0020127	Bacteria	Bacteroidetes	Bacteroidia	Bacteroidales	Bacteroidaceae	Bacteroides	Bacteroides eggerthii							5.51526e+06															7.31498e+06	3.73256e+06
AAYLLTGQWAK	O2.UC36-1_GL0019405	Bacteria	Firmicutes						Phosphoserine aminotransferase	K00831	L-serine biosynthesis	5.893e+06	5.97778e+06		6.79526e+06						1.30916e+06	2.64795e+06	3.11622e+06		5.75871e+06	5.61102e+06				5.72227e+06	1.89933e+06		5.33088e+06
AAYLNSGTWAK	MH0006_GL0017377	Bacteria	Bacteroidetes	Bacteroidia	Bacteroidales	Prevotellaceae	Prevotella	Prevotella copri	Phosphoserine aminotransferase	K00831	L-serine biosynthesis	3.94171e+07	6.3743e+06	1.54108e+06			1.82877e+06			1.13013e+07	3.25881e+06	1.01032e+06				5.54105e+06	3.32953e+06			1.25569e+06			2.53452e+06	5.89829e+06	1.02252e+06
AAYLNTGTWAK	764588959-stool1_revised_scaffold9341_2_gene141948	Bacteria	Bacteroidetes						Phosphoserine aminotransferase	K00831	L-serine biosynthesis	5.34301e+06						1.14847e+07	8.02718e+06		8.22488e+06		1.30475e+07			1.02333e+07	6.90356e+06			5.14657e+06			6.83469e+06
AAYLNTGTWSTNALK	V1.UC35-0_GL0127364	Bacteria	Bacteroidetes	Bacteroidia	Bacteroidales	Porphyromonadaceae	Porphyromonas		Phosphoserine aminotransferase	K00831	L-serine biosynthesis																7.0506e+07
AAYLNTGVWAK	MH0188_GL0181618	Bacteria							Phosphoserine aminotransferase	K00831	L-serine biosynthesis	6.81818e+06	1.4164e+07		3.32448e+07	2.20676e+07	1.40158e+07	7.86648e+06	4.93114e+07	1.33196e+07	7.30085e+06	1.40636e+07	1.87009e+07	7.8751e+06	2.26731e+07	4.5427e+06	2.14469e+07	9.34797e+06	2.77806e+06	3.91062e+07	6.17976e+06			5.48861e+07	4.60351e+06
AAYLQGLVDGLGLDDTTKEGK	MH0417_GL0038254	Bacteria	Firmicutes	Clostridia	Clostridiales	Ruminococcaceae	Faecalibacterium	Faecalibacterium prausnitzii								1.16986e+07				1.36993e+06					1.35276e+06									779590	495682
AAYPDLQLLAGNLATGAAAK	V1.CD50-0_GL0122012	Bacteria	Firmicutes	Clostridia	Clostridiales				Inosine-5'-monophosphate dehydrogenase	K00088	XMP biosynthesis via de novo pathway				395972	342986														373419
AAYPDLQVLAGNLATGEAAK	MH0011_GL0056232	Bacteria							Inosine-5'-monophosphate dehydrogenase	K00088	XMP biosynthesis via de novo pathway	262440								275870		316119			450683				192714		495811
AAYQLSPAR	MH0055_GL0010577	Bacteria	Bacteroidetes	Bacteroidia	Bacteroidales							3.28819e+06						1.36611e+07	1.42489e+06	3.34982e+06			6.27994e+06	2.5059e+06	1.46323e+06	1.29847e+06		1.93746e+06						2.46587e+06
AAYTPFAPGASPSYGAEK	MH0001_GL0015204	Bacteria	Firmicutes	Clostridia	Clostridiales	Clostridiaceae	Clostridium		Formate acetyltransferase	K00656	pyruvate fermentation	1.30696e+07											6.7851e+06		8.52424e+06					2.13711e+06			3.32607e+06
AAYTPFAPGASPSYGAEQSGLLASLNSVAK	MH0104_GL0039981	Bacteria	Firmicutes	Clostridia	Clostridiales	Lachnospiraceae	Roseburia		Formate acetyltransferase	K00656	pyruvate fermentation												292858							711324
AAYVETEYLAGGAVAAQVK	MH0180_GL0011521	Bacteria	Bacteroidetes	Bacteroidia	Bacteroidales	Bacteroidaceae	Bacteroides						1.72001e+06			3.33124e+06		1.07068e+06		1.60027e+07	9.17567e+06			1.53554e+06		1.48913e+06			971737
AAYYNYYTQNR	MH0088_GL0027779	Bacteria	Firmicutes	Clostridia	Clostridiales	Ruminococcaceae	Faecalibacterium	Faecalibacterium prausnitzii				1.79938e+06	3.23757e+06			3.06294e+06		3.19387e+06							2.15176e+06		2.18026e+06			7.98782e+06			8.15381e+06
ACADDLQAR	MH0161_GL0069344	Bacteria	Actinobacteria	Coriobacteriia	Coriobacteriales	Coriobacteriaceae	Collinsella	Collinsella aerofaciens										569362		7.00008e+06					1.24807e+07										3.00666e+06
ACALSGYLLGVNPFDQPGVEAYKK	457396.CSBG_00242	Bacteria							Glucose-6-phosphate isomerase	K01810	gluconeogenesis	195194			156692			2.71739e+06							350785	603126	695521		1.50242e+06	523273	417256	895018	3.05862e+07		2.29644e+06
ACDANEDGR	V1.CD16-0_GL0102460	Bacteria	Firmicutes	Clostridia	Clostridiales	Ruminococcaceae	Ruminococcus	Ruminococcus bromii					113606	120788	150102									231701	4.205e+06			1.07157e+06	91259.5			40519.9
ACDANEDGRLSLKDATLVQK	V1.CD16-0_GL0102460	Bacteria	Firmicutes	Clostridia	Clostridiales	Ruminococcaceae	Ruminococcus	Ruminococcus bromii
ACDWLDTDLLNYDNNTK	MH0125_GL0059040	Bacteria	Bacteroidetes	Bacteroidia	Bacteroidales	Bacteroidaceae	Bacteroides		TonB-dependent receptor SusC	K21573	starch degradation
ACEALGRQPEAK	MH0340_GL0144021	Bacteria	Firmicutes	Clostridia	Clostridiales	Clostridiaceae			ATP synthase subunit c	K02110		552594	459558				378741	3.45076e+06		271074	663278	287121		1.41227e+06	343413	852386		369933			247531				232655
ACEALGRQPESK	MH0053_GL0056269	Bacteria	Firmicutes	Clostridia	Clostridiales	Ruminococcaceae		Ruminococcaceae bacterium	ATP synthase subunit c	K02110					4.81644e+06			5.08332e+06			1.96128e+06		340785		2.48484e+06			187510	2.05259e+06	1.36791e+06				2.83828e+06	424143
ACELGLEDVR	MH0013_GL0032047	Bacteria	Bacteroidetes	Bacteroidia												4.12241e+06		2.77475e+06			2.28717e+06				3.40904e+06				1.39572e+07	4.59362e+06	1.4731e+06		3.39962e+06
ACEWLNAYAEAK	MH0292_GL0023204	Bacteria	Firmicutes	Clostridia	Clostridiales	Lachnospiraceae	Dorea	Dorea longicatena	ABC transporter periplasmic-binding protein YtfQ	K02058												3.67126e+06												2.72243e+06	5.08035e+06
ACFNLANPDSEQVK	MH0305_GL0118305	Bacteria	Firmicutes	Clostridia	Clostridiales	Lachnospiraceae	Lachnospira						7.33322e+06									2.20475e+06			3.94597e+06
ACFNLANPDSEQVKK	MH0305_GL0118305	Bacteria	Firmicutes	Clostridia	Clostridiales	Lachnospiraceae	Lachnospira					5.94492e+06	2.70815e+06	1.88527e+07	2.33326e+06	2.67792e+06		2.86137e+06				4.54788e+06	9.96571e+06		1.28282e+07	2.09036e+06				1.66716e+06	877343	3.88891e+06		1.05785e+06
ACFTDPFQGVK	V1.UC38-4_GL0094576	Bacteria	Firmicutes	Clostridia	Clostridiales	Ruminococcaceae	Faecalibacterium	Faecalibacterium prausnitzii					2.1092e+06		2.07186e+06			1.48908e+06		2.3016e+06	6.47879e+06	4.22269e+06			1.58559e+06					1.45316e+06			2.16988e+06	6.32187e+06
ACFVLDALR	V1.UC6-0_GL0089170	Bacteria							50S ribosomal protein L22	K02890		7.78357e+06			4.99982e+06	1.79021e+06	1.20987e+06			6.76571e+06	5.35276e+07	3.11852e+07	9.0601e+07		3.77386e+07		1.8665e+06	9.3322e+07		2.80587e+06	1.29616e+06	1.66739e+06	1.05105e+06	1.78824e+06	2.29835e+07
ACGALTAAFTK	MH0095_GL0078445	Bacteria	Proteobacteria						Fructoselysine 6-phosphate deglycase	K10708	fructoselysine degradation	1.95877e+06	3.37773e+06	2.94567e+06	7.86335e+06	1.24472e+06	2.80785e+06		2.85157e+06	1.88544e+06		799535				939185	2.47063e+06		2.92045e+06		1.28508e+06	3.41816e+06	1.6228e+06
ACGGSDTLATGYLLSK	O2.UC32-0_GL0005427	Bacteria	Firmicutes						Electron transfer flavoprotein subunit beta	K03522		1.25016e+06		4.39296e+06			1.23185e+06					2.7569e+06							8.27144e+06						6.80971e+06
ACGLDSGSGVPNK	DOM019_GL0076426	Bacteria	Firmicutes	Clostridia	Clostridiales	Ruminococcaceae	Ruminococcus	Ruminococcus bromii	50S ribosomal protein L11	K02867			756695	1.55343e+06		460196						1.18159e+06	7.81843e+06		2.68294e+06	930555		2.1884e+06	3.73907e+06		1.22035e+06				2.47901e+06
ACGLDSGSGVPNKTK	DOM019_GL0076426	Bacteria	Firmicutes	Clostridia	Clostridiales	Ruminococcaceae	Ruminococcus	Ruminococcus bromii	50S ribosomal protein L11	K02867													2.22584e+06		1.78741e+06
ACGLESGSGVPNK	MH0151_GL0058708	Bacteria	Firmicutes	Clostridia	Clostridiales				50S ribosomal protein L11	K02867		1.42157e+06									9.66301e+06	5.08657e+06					1.71404e+06		1.03599e+06		1.10906e+06		1.69664e+07	2.7194e+06
ACHTLVEYLLHYDDPR	MH0093_GL0042294	Bacteria	Bacteroidetes	Bacteroidia	Bacteroidales	Bacteroidaceae	Bacteroides	Bacteroides plebeius				317289	526649	1.05323e+06	605923					377254	681207	622300	2.11767e+06				1.19648e+07		5.77705e+06
ACNDFLANYEK	484018.BACPLE_02963	Bacteria	Bacteroidetes	Bacteroidia	Bacteroidales	Bacteroidaceae	Bacteroides	Bacteroides plebeius															9.12989e+06
ACNDFLANYEKSPESEEVKQK	484018.BACPLE_02963	Bacteria	Bacteroidetes	Bacteroidia	Bacteroidales	Bacteroidaceae	Bacteroides	Bacteroides plebeius															8.72405e+06
ACPVCAHPQAYFQQEAK	764285508-stool1_revised_C995550_1_gene39431	Bacteria	Firmicutes	Erysipelotrichia	Erysipelotrichales	Erysipelotrichaceae	Turicibacter	Turicibacter sanguinis	Rubrerythrin	K19824															3.18228e+06
ACQNYGPLYK	MH0052_GL0036562	Bacteria							L-fucose isomerase	K01818	L-fucose degradation										2.06863e+06	717635	6.47733e+06
ACQNYGPLYKK	469613.HMPREF0864_02669	Bacteria	Proteobacteria	Gammaproteobacteria	Enterobacterales				L-fucose isomerase	K01818	L-fucose degradation				3.06148e+06	2.15619e+06	1.41155e+06		4.02537e+06	2.2362e+06	1.05123e+07	1.59519e+06		1.07219e+07	5.16761e+06		1.01825e+06	2.02385e+06		5.9448e+06		3.00974e+06		6.18686e+06	2.35436e+06
ACSDDSAADFTGDAK	MH0403_GL0016199	Bacteria	Firmicutes	Clostridia	Clostridiales	Eubacteriaceae	Eubacterium														4.73478e+06														3.5827e+06
ACSTYGPLYK	MH0002_GL0065469	Bacteria	Bacteroidetes	Bacteroidia	Bacteroidales	Bacteroidaceae	Bacteroides		L-fucose isomerase	K01818	L-fucose degradation					2.2719e+06	1.26942e+06	1.64113e+06	5.49253e+07	1.64856e+07	1.04051e+07	5.81907e+06			1.70906e+07					2.44148e+06		2.42616e+07	1.16331e+06	1.47687e+07	9.80312e+06
ACVAELYDQATADSVR	MH0021_GL0032172	Bacteria	Firmicutes	Clostridia	Clostridiales	Lachnospiraceae	Roseburia	Roseburia faecis	Triosephosphate isomerase	K01803	gluconeogenesis		4.234e+06									2.29075e+06					5.14026e+06	2.18891e+06		2.1834e+06
ACVDAGWLSADHQVGQTGK	MH0290_GL0077507	Bacteria	Firmicutes	Clostridia	Clostridiales				Acryloyl-CoA reductase electron transfer subunit beta	K03522				2.57039e+06	4.83044e+06				9.75892e+06	2.57004e+06					4.10653e+06						5.5032e+06			2.69177e+06	2.56208e+06
ACVGALAVGLAR	O2.UC48-0_GL0102815	Bacteria	Firmicutes						Acryloyl-CoA reductase	K20143		1.63379e+06	3.04428e+06		1.52619e+06	1.6696e+06		3.25206e+06	1.01852e+07	1.32441e+07	4.14223e+06	1.41677e+07	1.0308e+07	4.08864e+06	2.40327e+06	2.4308e+06	1.45719e+07	4.30556e+06				9.06357e+06			1.91825e+07
ACYVLDALR	MH0308_GL0066003	Bacteria	Firmicutes	Clostridia	Clostridiales				50S ribosomal protein L22	K02890											7.2077e+06	7.50691e+06	8.37541e+06		3.04844e+06		2.12607e+06	1.10051e+07							3.02417e+07
ACYVLDVLR	763840445-stool2_revised_C906677_1_gene54063	Bacteria	Firmicutes	Clostridia	Clostridiales				50S ribosomal protein L22	K02890		479390	834515	3.61253e+06						1.13833e+06	985680	679942	4.64037e+06	8.48456e+06	1.26107e+06	1.729e+06		2.14983e+06						1.68742e+06	1.0545e+06
ADADALGSLK	MH0037_GL0014046	Bacteria	Bacteroidetes	Bacteroidia	Bacteroidales	Bacteroidaceae	Bacteroides	Bacteroides uniformis														1.16732e+07
ADADALGSLKVDDYTTSK	MH0037_GL0014046	Bacteria	Bacteroidetes	Bacteroidia	Bacteroidales	Bacteroidaceae	Bacteroides	Bacteroides uniformis								2.43517e+06	2.93255e+06			3.09121e+06		4.13998e+07	2.2789e+06	4.1477e+06
ADADCLAVLAAGK	MH0166_GL0043430	Bacteria	Firmicutes	Clostridia	Clostridiales	Ruminococcaceae						7.3988e+06	1.72193e+07	1.68002e+06	7.83144e+06					1.61703e+07			5.47515e+06									1.7931e+06
ADADSAALLK	MH0166_GL0043430	Bacteria	Firmicutes	Clostridia	Clostridiales	Ruminococcaceae						1.28015e+07	1.7418e+07		1.97201e+07			3.29479e+07							1.49227e+07					2.96263e+07			3.64197e+07
ADAECLAVLAAGK	N064A_GL0032008	Bacteria	Firmicutes	Clostridia	Clostridiales	Ruminococcaceae	Subdoligranulum	Subdoligranulum variabile						5.34508e+06	2.91127e+06		2.76677e+06						2.2565e+06		3.60005e+07				3.02593e+06	7.13535e+06				1.90551e+06
ADAESGVNALYFGGVPYLHNTDVGGGWTPK	MH0054_GL0021304	Bacteria	Bacteroidetes	Bacteroidia	Bacteroidales	Bacteroidaceae	Bacteroides									5.74193e+06		1.67333e+06	3.10337e+06																647361
ADAEYTAAGK	NLM029_GL0061391	Bacteria	Firmicutes	Clostridia	Clostridiales	Eubacteriaceae	Eubacterium					6.58038e+07	7.62141e+06								8.14987e+07	3.98698e+07			5.29207e+06				7.41634e+06		3.20863e+06
ADAFDTSKLPADKR	NOM015_GL0059565	Bacteria	Bacteroidetes	Bacteroidia	Bacteroidales	Bacteroidaceae	Bacteroides		TonB-dependent receptor SusC	K21573	starch degradation
ADAKETPTATLVFATGVK	V1.UC48-0_GL0060046	Bacteria	Bacteroidetes	Bacteroidia	Bacteroidales	Rikenellaceae	Alistipes	Alistipes putredinis					2.92401e+06		5.0341e+06	4.60144e+06				4.86481e+06		4.66683e+06					2.75219e+06
ADALAEAQR	MH0068_GL0006563	Bacteria										335316	935339	2.94859e+06	474869	1.10601e+06	725104	582577	5.69374e+06	3.60387e+06	1.04138e+06		1.412e+06			718789		937873		3.70334e+06			1.81677e+06
ADALGHWGVAR	MH0001_GL0014308	Bacteria	Bacteroidetes	Bacteroidia	Bacteroidales	Prevotellaceae	Prevotella	Prevotella copri	Phenylalanine--tRNA ligase beta subunit	K01890		2.11705e+06												1.59472e+06
ADALLGGATYSTADTVRPALQLVK	MH0347_GL0105537	Bacteria	Firmicutes						Phosphate acetyltransferase	K00625	acetyl-CoA biosynthesis		2.3602e+06
ADALQEAQDTLQFK	T2D-51A_GL0071478	Bacteria	Firmicutes	Clostridia	Clostridiales	Lachnospiraceae	Roseburia	Roseburia faecis				9.65519e+06	4.70424e+06	5.29482e+06	1.4074e+06			2.76185e+06		5.95656e+06	4.34125e+06	3.91332e+06	5.38975e+06			5.18471e+06	2.46342e+06	4.93884e+06			871050		7.34512e+06
ADALTDDLDAR	MH0441_GL0075624	Bacteria	Firmicutes						Oligopeptide-binding protein AliB	K15580		1.05897e+06	1.51341e+06	3.54104e+06		1.9992e+06		1.63021e+06			1.4077e+06	1.90787e+06	2.13691e+06		2.92156e+06								3.1366e+06		2.67223e+06
ADALVAALTPGLK	T2D-112A_GL0062467	Bacteria	Firmicutes	Clostridia	Clostridiales	Ruminococcaceae	Faecalibacterium	Faecalibacterium prausnitzii	3-hydroxybutyryl-CoA dehydrogenase	K00074	butanoate metabolism	2.01309e+06	3.71353e+06		7.44831e+06	1.61959e+06		2.7298e+06		3.91201e+06	2.85253e+06					2.23598e+06		5.39379e+06		4.46529e+06			2.06539e+06
ADALYTELDR	V1.UC35-0_GL0127364	Bacteria	Bacteroidetes	Bacteroidia	Bacteroidales	Porphyromonadaceae	Porphyromonas		Phosphoserine aminotransferase	K00831	L-serine biosynthesis		2.38332e+06					3.06052e+06								5.85697e+06	4.80728e+07				1.03962e+06	5.40819e+06		1.86659e+06
ADALYTELDRNK	V1.UC35-0_GL0127364	Bacteria	Bacteroidetes	Bacteroidia	Bacteroidales	Porphyromonadaceae	Porphyromonas		Phosphoserine aminotransferase	K00831	L-serine biosynthesis			1.35487e+06	523356	766119	1.66594e+06	1.05301e+06								1.24239e+06	7.52727e+07		650777		8.99001e+06	2.8032e+06		1.27025e+06	1.29308e+06
ADANLDVYR	O2.UC40-1_GL0050293	Bacteria	Firmicutes	Clostridia	Clostridiales				Glucose-1-phosphate adenylyltransferase	K00975	glycogen biosynthesis		2.39972e+06				1.88577e+06	1.88937e+06				2.87262e+06				3.25041e+06	2.53437e+06				3.87255e+06	2.87452e+06
ADANMNYYYNR	457394.BSFG_01683	Bacteria	Bacteroidetes	Bacteroidia	Bacteroidales	Bacteroidaceae	Bacteroides		TonB-dependent receptor SusC	K21573	starch degradation																							2.60841e+06	1.38541e+06
ADASCLAAGDYLLYSK	MH0252_GL0113441	Bacteria	Firmicutes									3.34446e+06	4.66736e+06		4.21851e+06							1.18875e+07				9.789e+06					1.70258e+06	4.12687e+06			1.06235e+06
ADASDEATQLTYK	32:000000000-C6TVP:1:1113:5400:14855_26_355_+	Bacteria	Bacteroidetes	Bacteroidia	Bacteroidales	Prevotellaceae	Prevotella	Prevotella copri				2.61704e+06																		1.95728e+06
ADASGSVAQQATALK	MH0086_GL0023034	Bacteria	Firmicutes	Clostridia	Clostridiales				2',3'-cyclic-nucleotide 2'-phosphodiesterase/3'-nucleotidase	K01119		1.93713e+06	1.76549e+06			8.55401e+06		1.47654e+06		1.00811e+07	1.03572e+07	4.46581e+06	2.35375e+06		2.60216e+06			3.7324e+06	7.32339e+06	1.22514e+06			1.92201e+06
ADASLNHVGLLK	T2D-203A_GL0070175	Bacteria	Bacteroidetes	Bacteroidia	Bacteroidales	Bacteroidaceae	Bacteroides	Bacteroides plebeius				642383	957530		499230	5.22513e+06		3.47262e+06		705906		1.14143e+06	454317			4.41645e+06				915776					427879
ADASLSHVGLLK	MH0079_GL0009892	Bacteria	Bacteroidetes	Bacteroidia	Bacteroidales							3.31987e+06		1.72047e+07			7.16869e+06	7.28119e+06												1.70791e+06	1.05229e+07	1.40225e+06	4.6328e+06	2.03654e+06
ADAVAALWDR	MH0161_GL0107277	Bacteria	Bacteroidetes	Bacteroidia	Bacteroidales	Rikenellaceae	Alistipes		Superoxide dismutase	K04564
ADCLLGGATYSTADTVRPALQLLK	763860675-stool1_revised_C1161456_1_gene68315	Bacteria	Firmicutes	Clostridia	Clostridiales				Phosphate acetyltransferase	K00625	acetyl-CoA biosynthesis
ADDALWLFPTLVK	MH0011_GL0096730	Bacteria	Firmicutes	Clostridia	Clostridiales				N,N'-diacetylchitobiose phosphorylase	K18675			303974		57440.8								136016								528611		1.7275e+06
ADDALWLFPTVYK	MH0378_GL0090406	Bacteria							N,N'-diacetylchitobiose phosphorylase	K18675		593807	2.66123e+06		200440	427514				237176	522631	47835.6	2.29239e+06	179001	1.66222e+06	196417		303908		1.83296e+06			467356		123802
ADDFAAEVASMVK	MH0233_GL0034781	Bacteria	Firmicutes	Clostridia	Clostridiales	Ruminococcaceae	Faecalibacterium	Faecalibacterium prausnitzii	Elongation factor Ts	K02357				2.88428e+06																	1.85519e+06		2.92923e+06
ADDGWLLLR	MH0158_GL0007552	Bacteria	Bacteroidetes	Bacteroidia	Bacteroidales	Bacteroidaceae	Bacteroides					393958		9.72577e+06	1.47362e+07		1.88218e+06									373764	550543		3.07696e+06				572257		899689
ADDKAAAEQKDQPK	T2D-150A_GL0087125	Bacteria	Bacteroidetes	Bacteroidia	Bacteroidales	Prevotellaceae	Prevotella	Prevotella copri	30S ribosomal protein S2	K02967		1.24033e+06			379075			33646.3	754718	5.89147e+06		5.47664e+06	3.35817e+06				254687		142642	4.19444e+06		115470
ADDLLTALR	T2D-31A_GL0086810	Bacteria							Adenine deaminase 4	K01486		442819	1.255e+06									4.88772e+06									1.03457e+07
ADDTASGLNGLLFPAESAK	MH0275_GL0161711	Bacteria	Bacteroidetes	Bacteroidia	Bacteroidales	Bacteroidaceae	Bacteroides																								1.81035e+06
ADDVEQGDFWTGYYQK	V1.UC48-0_GL0060046	Bacteria	Bacteroidetes	Bacteroidia	Bacteroidales	Rikenellaceae	Alistipes	Alistipes putredinis					7.11518e+06		2.31078e+06	1.11809e+07	4.09846e+06				1.40171e+06	5.21059e+06												3.39735e+06	1.94967e+06
ADDYAEVAHR	MH0277_GL0012585	Bacteria	Firmicutes	Clostridia	Clostridiales	Clostridiaceae	Clostridium	Clostridium perfringens	Hyaluronoglucosaminidase	K01197		2.70849e+07					2.74201e+06		2.13148e+06			2.47174e+07		1.62925e+06	805184				736713					2.55438e+06
ADEFAVWLLK	MH0001_GL0015204	Bacteria	Firmicutes	Clostridia	Clostridiales				Formate acetyltransferase	K00656	pyruvate fermentation	114025		377021	145261		178463				57960.7	298803	2.22466e+06		362635		541046	694964		765888		1.47534e+06	288134		2.54724e+06
ADEFFDDLYAEATR	V1.UC5-3_GL0172700	Bacteria	Firmicutes	Clostridia	Clostridiales	Lachnospiraceae	Coprococcus	Coprococcus catus	Uncharacterized FAD-linked oxidoreductase MT2338	K00104			577598												441567								835758
ADELAKELPGAVLLGQFVNPANPAAHK	NLF002_GL0017997	Bacteria	Firmicutes	Clostridia	Clostridiales	Lachnospiraceae	Roseburia	Roseburia inulinivorans	O-acetylserine sulfhydrylase	K01738	L-cysteine biosynthesis	423767												376590	9.05772e+06		793727			3.23902e+06		1.70014e+06	1.0812e+06		2.59085e+07
ADELEDVKLR	MH0088_GL0108545	Bacteria	Firmicutes	Clostridia	Clostridiales	Eubacteriaceae	Eubacterium	[Eubacterium] hallii	Probable butyrate:acetyl-CoA coenzyme A-transferase	CKO0001	butanoate metabolism		3.33991e+06			1.16242e+06	1.29312e+06	1.2314e+07								925281	4.14526e+06					2.14952e+06		1.83202e+06
ADELVALLR	MH0390_GL0163925	Bacteria							3-oxoacyl-[acyl-carrier-protein] reductase FabG	K00059	fatty acid biosynthesis												1.50853e+06								601975
ADELYYYYPLLNK	MH0351_GL0040135	Bacteria	Firmicutes	Clostridia	Clostridiales	Clostridiaceae	Clostridium						905748		466010						7.41289e+06	1.75618e+06			4.01107e+06						365641
ADENATLFEGFESYEGQTSR	V1.FI06_GL0104179	Bacteria	Bacteroidetes	Bacteroidia	Bacteroidales	Prevotellaceae	Prevotella																		1.72403e+06
ADENYGKGVAK	MH0055_GL0038349	Bacteria							Catalase	K03781			1.01749e+06		6.66961e+06				1.10135e+06			332711	314538	1.20993e+06		172437				274175	256166	1.10653e+06		26112.7
ADESKMYEGLLEK	MH0145_GL0054429	Bacteria	Firmicutes	Clostridia	Clostridiales	Lachnospiraceae	Roseburia
ADESLLDEKEFLEKLPEVAK	SZEY-44A_GL0015657	Bacteria	Firmicutes	Clostridia	Clostridiales	Ruminococcaceae	Ruminococcus	Ruminococcus bromii	NADPH-dependent butanol dehydrogenase	K00100		2.79757e+06			1.60886e+06			1.30146e+06				1.1365e+06	2.82287e+06		5.25439e+06	1.50408e+06				910205	1.789e+06		1.31788e+07
ADESSSDFLK	MH0198_GL0015982	Bacteria	Firmicutes	Clostridia	Clostridiales	Ruminococcaceae	Faecalibacterium	Faecalibacterium prausnitzii									2.29166e+06												4.71167e+06		798083	3.78745e+06	2.86215e+06	2.44916e+06
ADETFDVK	DLM008_GL0033871	Bacteria	Firmicutes	Negativicutes	Selenomonadales	Sporomusaceae	Pelosinus	Pelosinus fermentans	Uronate isomerase	K01812	pentose and glucuronate interconversion	3.6703e+06	3.77209e+06					1.33049e+06						2.95028e+06			2.91438e+06	3.76926e+06	1.29094e+06		8.59424e+06	3.76502e+07	1.08306e+06
ADETGSYALFAGLNNHYYR	MH0357_GL0082806	Bacteria	Firmicutes	Clostridia	Clostridiales	Clostridiaceae	Clostridium						2.70175e+07			2.89847e+06		5.40033e+07	2.0356e+06	1.29609e+06	1.5094e+06		1.02666e+06			1.78399e+07		851112	523867		1.8467e+07		794511
ADEVVAVYSHVDR	T2D-143A_GL0061388	Bacteria	Firmicutes	Clostridia	Clostridiales				4-deoxy-L-threo-5-hexosulose-uronate ketol-isomerase	K01815	pectin degradation
ADFASTEVNLQK	MH0068_GL0021187	Bacteria	Bacteroidetes	Bacteroidia	Bacteroidales	Bacteroidaceae	Bacteroides
ADFENAVSEQEGLWLK	MH0245_GL0032479	Bacteria	Firmicutes	Clostridia	Clostridiales	Ruminococcaceae	Faecalibacterium	Faecalibacterium prausnitzii				254122	3.17986e+06		1.05053e+06	2.36495e+06	2.11983e+06				777106	493256	847146	3.11468e+06	843891	6.12067e+06	2.074e+06	1.69668e+06						1.64561e+06	838276
ADFGAAGLTVTEDR	NLF013_GL0086478	Bacteria	Firmicutes	Clostridia	Clostridiales	Lachnospiraceae			Putative glutamine transport system permease protein GlnP	K02029
ADFGAAGMTVTEDR	MH0086_GL0049581	Bacteria	Firmicutes	Clostridia	Clostridiales				Arginine-binding extracellular protein ArtP	K23059				7.3682e+06																	3.51784e+06
ADFLAPLTEYTER	MH0012_GL0150149	Bacteria	Firmicutes	Clostridia	Clostridiales							4.37215e+06	5.41827e+06		3.23532e+06	2.62834e+06					2.24215e+07	1.86394e+06			9.52739e+06								4.10319e+06	431082
ADFLDFAATTSR	MH0343_GL0112379	Bacteria	Synergistetes	Synergistia	Synergistales	Synergistaceae	Cloacibacillus	Cloacibacillus porcorum	31 kDa immunogenic protein	K07080		2.59755e+06					3.22436e+06		7.2528e+06			2.75351e+06		4.82867e+06							5.86571e+06				4.83297e+06
ADFLGLDDSKWK	411464.DESPIG_02773	Bacteria	Proteobacteria	Deltaproteobacteria	Desulfovibrionales	Desulfovibrionaceae	Desulfovibrio		Adenylylsulfate reductase subunit alpha	K00394			7.22541e+06	4.55806e+06	3.00835e+06		1.16515e+06				2.36519e+06	955046			2.50768e+06	521911					4.43072e+06			4.61632e+06	1.8388e+06
ADFLSNYWDADKTYTK	DLM009_GL0018017	Bacteria	Bacteroidetes	Bacteroidia	Bacteroidales	Bacteroidaceae	Bacteroides	Bacteroides uniformis													1.27123e+06	1.6103e+07				6.98131e+06		2.64943e+06	4.88544e+06
ADFNVPLDGTTLTDDGR	206672.BL0707	Bacteria	Actinobacteria	Actinobacteria	Bifidobacteriales	Bifidobacteriaceae			Phosphoglycerate kinase	K00927	glycolysis
ADFQEDKQVAVAGR	MH0002_GL0020655	Bacteria	Verrucomicrobia	Verrucomicrobiae	Verrucomicrobiales	Akkermansiaceae	Akkermansia	Akkermansia muciniphila	Lysine--tRNA ligase	K04567
ADFQTTVDGK	MH0309_GL0059791	Bacteria	Bacteroidetes	Bacteroidia	Bacteroidales	Tannerellaceae	Parabacteroides		Aldose 1-epimerase	K01785	hexose metabolism
ADFTSGEHSVQVEKK	V1.UC36-0_GL0014030	Bacteria	Firmicutes	Clostridia	Clostridiales	Eubacteriaceae	Eubacterium					1.09536e+07	5.46251e+06	2.57089e+06						993896	7.06701e+06	5.83904e+06			1.49988e+06								523014		1.15794e+07
ADFVACHNPSYVNK	O2.UC19-1_GL0015901	Bacteria	Firmicutes	Clostridia	Clostridiales				Pyruvate-flavodoxin oxidoreductase	K03737
ADGAHQCYLSLTCK	V1.UC9-0_GL0070770	Bacteria	Bacteroidetes	Bacteroidia	Bacteroidales																		4.45891e+06									5.47621e+06
ADGATVADLVNVYQTGSK	MH0144_GL0109087	Bacteria	Firmicutes	Clostridia	Clostridiales	Ruminococcaceae	Ruminococcus
ADGAVAADLQK	159369152-stool1_revised_C233733_1_gene25239	Bacteria	Bacteroidetes	Bacteroidia	Bacteroidales	Bacteroidaceae	Bacteroides					4.37732e+06	1.20058e+06	6.99113e+06	5.02868e+06			1.38894e+06		1.61426e+06		2.14597e+06	2.93843e+08	2.08427e+06		1.00737e+06	3.16135e+06			1.3891e+06			5.17735e+06	5.95113e+06	1.42181e+06
ADGAYNLLNSK	879243.Poras_0406	Bacteria	Bacteroidetes	Bacteroidia	Bacteroidales	Porphyromonadaceae	Porphyromonas	Porphyromonas asaccharolytica				705156	1.41127e+06								1.45269e+06						1.69933e+07		2.1477e+06		883593
ADGCSLTAVDAVNK	MH0073_GL0005555	Bacteria	Bacteroidetes	Bacteroidia	Bacteroidales	Bacteroidaceae	Bacteroides	Bacteroides plebeius				887522	2.37167e+06	2.19951e+06									4.02571e+06						4.56553e+06		5.59241e+06		4.32595e+06
ADGDDLPVSLDSK	451757.AC7_1872	Bacteria	Firmicutes	Clostridia	Clostridiales	Clostridiaceae	Clostridium	Clostridium perfringens				1.54108e+07		3.58558e+06		1.00563e+06					3.34326e+07	8.76639e+06		2.6001e+07	2.37557e+07							3.71017e+07
ADGDLLGFR	V1.FI15_GL0168284	Bacteria	Bacteroidetes	Bacteroidia	Bacteroidales	Bacteroidaceae	Bacteroides	Bacteroides thetaiotaomicron					2.25007e+07		8.61285e+06	1.60856e+06				2.35476e+06	913446				1.34697e+06				6.96282e+06	3.20232e+06	1.16203e+06
ADGEEDPQLTVK	MH0375_GL0110349	Bacteria	Bacteroidetes	Bacteroidia	Bacteroidales	Bacteroidaceae	Bacteroides	Bacteroides ovatus						7.41851e+06			4.24605e+06		7.91097e+06					1.41467e+06		884961			1.81176e+06	4.37225e+06	2.7921e+06		1.7211e+06
ADGEFNMHLR	MH0012_GL0176798	Bacteria	Firmicutes	Clostridia	Clostridiales	Ruminococcaceae	Faecalibacterium					1.75313e+06	482497		1.58998e+06			300447		4.12815e+06			4.00756e+06	1.04385e+06		3.64157e+06		5.20658e+06	8.57425e+06	285514			1.28107e+06
ADGFEWGFTALPAVK	O2.UC7-1_GL0015069	Bacteria	Firmicutes	Clostridia	Clostridiales				Probable sugar-binding periplasmic protein	K17315		48080.7						1.06408e+06		615952			252872			618258				2.87976e+06		568880		409532	1.13333e+06
ADGFEWGMTALPAVK	MH0192_GL0155431	Bacteria	Firmicutes	Clostridia	Clostridiales	Ruminococcaceae	Faecalibacterium	Faecalibacterium prausnitzii				1.01586e+06	2.73847e+06	3.02477e+06	3.88127e+06	8.92385e+06	2.06216e+06	2.77647e+06			7.68747e+06	1.54404e+06	3.03199e+06		2.49557e+06			1.26079e+07		9.1358e+06	1.75948e+06		9.15033e+06	3.57068e+06	4.09981e+06
ADGFEWGMTALPAVK	MH0192_GL0155431	Bacteria	Firmicutes	Clostridia	Clostridiales	Ruminococcaceae	Faecalibacterium	Faecalibacterium prausnitzii								582986						525851						1.94315e+06			722362
ADGFFNSQEEADAYTAK	MH0429_GL0153187	Bacteria	Bacteroidetes	Bacteroidia	Bacteroidales	Bacteroidaceae	Bacteroides	Bacteroides vulgatus	TonB-dependent receptor SusC	K21573	starch degradation																							9.86854e+06
ADGLDSTDALK	MH0037_GL0046282	Bacteria	Firmicutes	Clostridia	Clostridiales							701292		7.57966e+06							7.77901e+06	1.48657e+06				3.46275e+06		1.20707e+07		2.13844e+06			3.94081e+06
ADGLDSTDALKGTYLDNYK	MH0037_GL0046282	Bacteria	Firmicutes	Clostridia	Clostridiales									1.69573e+06	626681	1.80353e+06	1.84725e+06	1.94597e+06		4.28157e+06	7.46229e+06	991655	3.23098e+06		1.59405e+06	3.51246e+06		7.663e+06	1.365e+06	1.32274e+06			2.5983e+06	3.41067e+06
ADGLDTTDALK	MH0003_GL0099727	Bacteria												1.29349e+07	1.74226e+06	3.35244e+06	1.33273e+07			4.53299e+06	1.53337e+07				6.65039e+06	1.0814e+06	2.39898e+07	6.4189e+06	2.77628e+06		1.51801e+06		1.05523e+07	3.98926e+06
ADGLDTTDALKGTYLDNYK	MH0003_GL0099727	Bacteria	Firmicutes	Clostridia	Clostridiales	Lachnospiraceae	Coprococcus	Coprococcus eutactus									6.59239e+06				7.13736e+06		812455											2.32751e+06
ADGLDTTDALKGTYLDNYR	V1.FI30_GL0021007	Bacteria	Firmicutes	Clostridia	Clostridiales							2.21941e+06		4.50735e+06		979491	4.18765e+06		3.82514e+06	3.73416e+06		3.68386e+06	3.06541e+06		9.40037e+06	2.43912e+06			3.35466e+06		3.85869e+06	2.43716e+06	1.13662e+06
ADGLGSTDALK	O2.UC55-0_GL0149269	Bacteria	Firmicutes	Clostridia	Clostridiales							2.26442e+07	2.40868e+07	8.61649e+07	4.95617e+07	3.09623e+07	5.35424e+07	1.68732e+07		2.68588e+08	6.20577e+07	7.72064e+07	5.43771e+07		5.0826e+07	1.28866e+07	1.21751e+07	5.95913e+07	5.12574e+06	2.74553e+07	9.4612e+06	1.16527e+07	4.31465e+06	4.59591e+07	6.09921e+07
ADGLGSTDALKGTYLDNYK	O2.UC55-0_GL0149269	Bacteria	Firmicutes	Clostridia	Clostridiales							9.00073e+06	9.44163e+06	3.49214e+07	1.33258e+07	8.88564e+06	2.72866e+07	4.58469e+06	2.92214e+06	1.29555e+08	2.88731e+07	3.30593e+07	2.96191e+07		7.2097e+06			2.77177e+06		7.48776e+06	2.82295e+06			6.42577e+06
ADGLGSTDALKGTYLDNYKK	MH0199_GL0048903	Bacteria	Firmicutes	Clostridia	Clostridiales	Ruminococcaceae	Faecalibacterium	Faecalibacterium prausnitzii				2.65092e+06				1.30865e+07					5.49692e+06	5.33321e+06	6.56195e+06		4.42217e+06	1.9461e+06		1.03534e+07			1.82814e+06			1.15579e+07	1.15495e+06
ADGLGTADHSALACYYEK	DLM028_GL0031881	Bacteria							2-hydroxy-3-oxopropionate reductase	K00042	galactarate degradation											3.22657e+06	3.10366e+06			9.0742e+06					2.47279e+06				3.68976e+06
ADGLNPEELLGNSSAAAPR	1033813.ECNA114_2700	Bacteria	Proteobacteria						DNA-binding protein StpA	K11685
ADGLNSTDALKGTYLDNYK	V1.UC39-0_GL0102634	Bacteria	Firmicutes	Clostridia	Clostridiales	Clostridiaceae	Clostridium							3.16365e+06	1.73635e+06	1.30845e+06				2.27198e+06		1.88398e+06	3.31169e+06		2.26996e+06			3.46305e+06		1.69755e+06
ADGLSSTDALK	DLM014_GL0004997	Bacteria	Firmicutes	Clostridia	Clostridiales							4.22625e+06	6.19496e+06	1.3849e+07	6.27075e+06	1.1532e+08	3.77589e+06		1.4171e+08	3.01763e+07	7.24049e+07	2.26059e+07	5.62245e+07		9.34304e+07	1.10012e+07		1.0609e+08		5.66517e+06	2.06144e+07		5.1292e+07	1.31117e+07	2.26038e+07
ADGLSSTDALKGTYLDNYK	DLM014_GL0004997	Bacteria	Firmicutes	Clostridia	Clostridiales							2.12792e+06	2.1364e+06			5.16695e+07				7.56654e+06	2.6491e+07	7.18284e+06	2.23517e+07		1.66213e+07			1.70073e+07					1.30462e+07
ADGLTGEVLLQNLECR	MH0001_GL0013583	Bacteria	Bacteroidetes	Bacteroidia	Bacteroidales	Prevotellaceae	Prevotella		30S ribosomal protein S4	K02986		346472
ADGLTGEVLLQNLESR	MH0001_GL0020955	Bacteria							30S ribosomal protein S4	K02986									1.95646e+06						2.4918e+06						819917	546628	2.75065e+06
ADGLTSSPALK	MH0363_GL0154863	Bacteria	Firmicutes	Clostridia	Clostridiales							5.80669e+06	3.64675e+06		9.12397e+06			2.72944e+06	2.18687e+06	6.89516e+06	6.2671e+06	7.45984e+06	2.99279e+07		6.52391e+06					1.47308e+07			1.73322e+08		9.02752e+06
ADGLTSTDALK	NLM029_GL0061391	Bacteria	Firmicutes	Clostridia	Clostridiales							6.44521e+07	5.22256e+06	2.75414e+06	8.43597e+06	8.14605e+06	3.23265e+06	4.39803e+06	2.95832e+06	6.21336e+06	8.80621e+07	4.5039e+07	5.44161e+06	2.43106e+07	3.39653e+06			1.19699e+07	2.81204e+06	2.92245e+06	2.11238e+06		9.05741e+06		775273
ADGLTSTDALKGTYLDNYK	NLM029_GL0061391	Bacteria	Firmicutes	Clostridia	Clostridiales							1.72958e+07	1.3716e+06				1.77364e+06		3.05104e+06		2.01431e+07	1.05708e+07
ADGNLVEVK	DOM010_GL0015472	Bacteria	Bacteroidetes	Bacteroidia	Bacteroidales	Bacteroidaceae	Bacteroides	Bacteroides stercoris				2.02213e+07		1.4019e+06		964234	6.3832e+06	4.32709e+06				3.13182e+06			3.38564e+06	6.76176e+06		2.58592e+06	1.61089e+06	6.33856e+06			2.9854e+06
ADGNLVEVKDAQVGSDNVYHNVSPEVTK	DOM010_GL0015472	Bacteria	Bacteroidetes	Bacteroidia	Bacteroidales	Bacteroidaceae	Bacteroides	Bacteroides stercoris						1.58789e+06				1.73121e+06						2.19193e+06		5.03891e+06	5.01334e+06							6.70548e+06
ADGSGDWPAWQSK	O2.UC51-0_GL0086121	Bacteria	Firmicutes	Clostridia	Clostridiales	Ruminococcaceae	Ruminococcus	Ruminococcus bromii												2.45065e+06					1.24467e+07			2.74974e+06					5.69795e+06	1.96786e+06	6.27374e+06
ADGSLNPSSVDAQAK	MH0385_GL0155671	Bacteria	Verrucomicrobia	Verrucomicrobiae	Verrucomicrobiales	Akkermansiaceae	Akkermansia	Akkermansia muciniphila	4-hydroxy-tetrahydrodipicolinate synthase	K01714	L-lysine biosynthesis via DAP pathway											4.47763e+06		3.3524e+07		2.92721e+06					2.18424e+06
ADGSLTTNPTSDDLVVK	MH0185_GL0012302	Bacteria	Bacteroidetes	Bacteroidia	Bacteroidales	Bacteroidaceae	Bacteroides		TonB-dependent receptor SusC	K21573	starch degradation
ADGSSNFAR	MH0105_GL0062896	Bacteria	Bacteroidetes						TonB-dependent receptor SusC	K21573	starch degradation		4.89527e+06		3.53295e+06														2.6192e+06	1.30137e+06			971737
ADGSVAEFDHYSVVGLK	V1.CD18-0_GL0006550	Bacteria	Firmicutes	Clostridia	Clostridiales								1.69489e+06								6.401e+06			2.18037e+06				1.81786e+07			1.67988e+06		6.92997e+06
ADGTAVTKLDNLADADTNKK	MH0357_GL0156563	Bacteria	Firmicutes	Clostridia	Clostridiales	Ruminococcaceae	Ruminococcus	Ruminococcus bromii
ADGTFVALPVVLK	MH0086_GL0084021	Bacteria	Firmicutes	Clostridia	Clostridiales	Clostridiaceae	Clostridium										1.64053e+06						1.92457e+06							1.17317e+06			463787
ADGTGKWPSWQTK	BGI002A_GL0134256	Bacteria	Firmicutes	Clostridia	Clostridiales	Eubacteriaceae	Eubacterium					9.59792e+06		928947					5.10842e+06		2.44671e+07	2.36204e+07	1.71318e+08	4.03737e+06					2.01257e+06			1.38474e+06
ADGTGKWPSWQTKK	BGI002A_GL0134256	Bacteria	Firmicutes	Clostridia	Clostridiales	Eubacteriaceae	Eubacterium					562879					1.4096e+06				3.61757e+06	1.46764e+06	1.11778e+06		1.92491e+06			9.76675e+06				1.82245e+07			4.34568e+06
ADGTLLDNVLVR	MH0001_GL0003377	Bacteria							Lysine-sensitive aspartokinase 3	K00928	L-lysine biosynthesis via DAP pathway	1.88289e+07
ADGTLQSLVDKYLTAE	MH0011_GL0006168	Bacteria	Firmicutes	Clostridia	Clostridiales	Ruminococcaceae	Faecalibacterium	Faecalibacterium prausnitzii	Probable histidine-binding protein	K02030					201166	2.4662e+06		522875		286289		717236	92269.5		670943	649470	1.84749e+06	1.64304e+06	2.24328e+06		714208				157510
ADGVELSYGDKVK	V1.FI34_GL0089186	Bacteria	Firmicutes	Negativicutes	Acidaminococcales	Acidaminococcaceae	Phascolarctobacterium		S-layer protein	K12544
ADGVEVSYGDK	MH0399_GL0174473	Bacteria	Firmicutes	Negativicutes	Acidaminococcales	Acidaminococcaceae	Phascolarctobacterium		S-layer protein SlpA	K12544		1.51967e+06		4.82088e+06			1.79006e+06					2.06845e+06				1.73503e+06			2.01419e+06		4.58968e+06		1.85478e+06
ADGVVASYGK	O2.UC40-0_GL0107569	Bacteria	Firmicutes	Negativicutes	Acidaminococcales	Acidaminococcaceae	Phascolarctobacterium	Phascolarctobacterium succinatutens				8.12938e+06	1.02832e+06		2.57967e+06			1.17453e+06		9.58224e+06		8.84306e+06	671437		2.55409e+06		6.37729e+06				1.84878e+08	3.08161e+06	6.81517e+06	645221	1.16997e+06
ADGVVASYGKDVK	O2.UC40-0_GL0107569	Bacteria	Firmicutes	Negativicutes	Acidaminococcales	Acidaminococcaceae	Phascolarctobacterium	Phascolarctobacterium succinatutens																							4.83544e+07	2.79727e+06		540228
ADGYNYVNLGQK	160218816-stool1_revised_C881764_1_gene54029	Bacteria	Firmicutes	Clostridia	Clostridiales	Ruminococcaceae	Ruminococcus	Ruminococcus bicirculans
ADGYTSEEKGVAEQLK	V1.UC32-0_GL0051655	Bacteria	Firmicutes	Clostridia	Clostridiales	Clostridiaceae	Clostridium		Oligopeptide-binding protein AliB	K15580				2.05147e+06			2.54033e+06				1.37727e+06	5.0027e+06	859550			888934				797853		1.13919e+06			536324
ADHMLVDTQSSLTYDSK	MH0137_GL0027692	Bacteria	Firmicutes	Clostridia	Clostridiales	Ruminococcaceae	Ruminococcus	Ruminococcus bromii										873272								1.24914e+06				3.35938e+06
ADHMLVNAQSSLTYDSK	MH0086_GL0026091	Bacteria	Firmicutes	Clostridia	Clostridiales	Ruminococcaceae	Ruminococcus	Ruminococcus bromii
ADHVNALWDLLDWDVVEK	O2.UC28-1_GL0157233	Bacteria	Bacteroidetes	Bacteroidia	Bacteroidales	Bacteroidaceae	Bacteroides		Superoxide dismutase	K04564		20741.5	141169	109677		571756					37945.5				234595							300530		503975	378091
ADHVNALWDLLDWDVVEKR	O2.UC28-1_GL0157233	Bacteria	Bacteroidetes	Bacteroidia	Bacteroidales	Bacteroidaceae	Bacteroides		Superoxide dismutase	K04564		47701		217778		1.28688e+06	675448									90212.3			176248				185100	1.40271e+06
ADKAANEANPK	MH0318_GL0065493	Bacteria	Firmicutes	Erysipelotrichia	Erysipelotrichales	Erysipelotrichaceae	Holdemanella	Holdemanella biformis	N-acetylgalactosamine permease IIC component 1	K10985																					836156
ADKAANWLLR	MH0220_GL0234239	Bacteria	Bacteroidetes	Bacteroidia	Bacteroidales	Bacteroidaceae	Bacteroides		Starch-binding protein SusD	K21572	starch degradation
ADKDSPTVSFTDNTAAGGSDCSFK	V1.CD25-4_GL0101164	Bacteria	Bacteroidetes	Bacteroidia	Bacteroidales
ADKFVPDQSVVYGLK	MH0012_GL0061208	Bacteria	Bacteroidetes	Bacteroidia	Bacteroidales	Rikenellaceae	Alistipes					1.78054e+06			2.35244e+06					3.95553e+06											8.65012e+06	2.62663e+06
ADKGGALYNDGSLTLSDVK	521002.METSMIF1_02601	Archaea	Euryarchaeota	Methanobacteria	Methanobacteriales	Methanobacteriaceae	Methanobrevibacter	Methanobrevibacter smithii				2.29272e+06	3.90593e+06			970408	1.68502e+06	1.36291e+06		4.2031e+06		6.00533e+06	6.08255e+06	7.68828e+06		1.92854e+06		3.39762e+06		1.19677e+06	6.06225e+06		3.13323e+06		8.26827e+06
ADKYAEEANVK	T2D-175A_GL0018720	Bacteria	Firmicutes	Clostridia								364159	2.55993e+06	6.24642e+06	2.3808e+06		3.49233e+06	1.74044e+07	2.34119e+07	2.47494e+07	2.26015e+06	3.66372e+06			1.48563e+06		2.43244e+07	2.19119e+06	1.45077e+07	1.26039e+07	1.24787e+07	987443	3.37868e+06	4.80564e+06	3.69661e+07
ADLAAHYTDHGR	MH0277_GL0003296	Bacteria	Firmicutes	Clostridia	Clostridiales	Clostridiaceae	Clostridium	Clostridium celatum	Protein CotJC	K06334		228666		676893	4.95379e+06				2.24572e+06			2.0605e+06	309823	977072					1.29915e+06	190342				1.29587e+06	1.66472e+07
ADLADQLTSADALK	MH0069_GL0043651	Bacteria	Firmicutes	Clostridia	Clostridiales	Eubacteriaceae	Eubacterium					1.77138e+06				1.81425e+06	2.77893e+06			7.64039e+06	4.02494e+06		4.34759e+06		1.28888e+06	1.50193e+06			942938	1.38176e+06			766175
ADLALPSATQNELNEEAAK	MH0005_GL0014795	Bacteria	Bacteroidetes	Bacteroidia	Bacteroidales	Prevotellaceae	Prevotella		NAD(P)-specific glutamate dehydrogenase	K00262		8.62554e+06
ADLAVYDLNPNELDPSR	MH0104_GL0126683	Archaea	Euryarchaeota	Methanobacteria	Methanobacteriales	Methanobacteriaceae	Methanobrevibacter							663714	1.99066e+06		1.95076e+06				1.21928e+06	4.48659e+06							910115					1.67703e+06	1.83145e+06
ADLDKAVHEAAK	MH0090_GL0061476	Bacteria							Maltodextrin import ATP-binding protein MsmX	K10112		813049	885781		1.65051e+06										3.31701e+06					2.2834e+06
ADLDLAFR	MH0012_GL0193627	Bacteria							Methylmalonyl-CoA mutase	K01847	propanoyl-CoA degradation				2.12685e+06														2.80131e+06	1.28872e+07		2.49253e+06	820556
ADLDLPAAGDYYFK	MH0047_GL0005005	Bacteria	Bacteroidetes	Bacteroidia	Bacteroidales	Prevotellaceae	Prevotella														1.63081e+06
ADLDYALVEALTK	O2.UC24-2_GL0083916	Bacteria	Bacteroidetes	Bacteroidia					30S ribosomal protein S3	K02982				538826	363125			440270					322869		210705	201950	839186				206354	597171		716622
ADLDYAQTGALTK	879243.Poras_0363	Bacteria	Bacteroidetes	Bacteroidia	Bacteroidales	Porphyromonadaceae	Porphyromonas		30S ribosomal protein S3	K02982
ADLDYGFAEAATTYGR	NOM001_GL0043112	Bacteria	Firmicutes	Clostridia	Clostridiales				30S ribosomal protein S3	K02982			6.37309e+06		4.55326e+06	8.24341e+06		3.73062e+06			2.55563e+06		1.12863e+06			6.8247e+06				7.83666e+06	2.71567e+06		7.44809e+06	3.29172e+06
ADLDYGFAEADTTYGK	O2.UC53-2_GL0096661	Bacteria							30S ribosomal protein S3	K02982		4.58208e+06	4.14349e+06		6.05567e+06							2.57531e+06	2.71549e+06							7.79314e+06	6.0185e+06		3.14779e+06
ADLDYGFAEAK	MH0012_GL0166260	Bacteria							30S ribosomal protein S3	K02982											1.84409e+06										5.32351e+06
ADLDYGFAEANTTYGK	MH0277_GL0012858	Bacteria							30S ribosomal protein S3	K02982		6.07461e+06	4.33895e+06		4.16639e+06			5.34417e+06				3.29864e+06	4.62584e+06		5.92573e+06	2.38191e+06		1.83681e+06			4.4449e+06			1.06622e+06
ADLDYNTSEAHTTYGVLGVK	V1.CD3-0-PT_GL0020093	Bacteria							30S ribosomal protein S3	K02982																						9.33849e+06			1.02596e+07
ADLEAFGEK	MH0080_GL0070263	Bacteria	Firmicutes	Negativicutes	Selenomonadales	Selenomonadaceae	Megamonas	Megamonas funiformis	Glucose-6-phosphate isomerase	K01810	gluconeogenesis		4.79884e+06					1.79313e+06	1.96148e+06		775769				966657		960301	5.3618e+06	1.05834e+07	1.23444e+06				2.56851e+06	1.66966e+06
ADLFAAGDKVDASALSK	O2.UC21-1_GL0021993	Bacteria	Firmicutes	Clostridia	Clostridiales				50S ribosomal protein L3	K02906		2.90958e+06	2.42608e+06	2.4815e+06			1.33557e+06						2.99144e+06		3.82988e+06			9.80133e+06		2.33391e+06
ADLFAAGDKVDATALSK	MH0188_GL0193233	Bacteria							50S ribosomal protein L3	K02906		1.31214e+06			4.399e+06	2.27133e+06						5.87339e+06	3.8989e+06					4.9866e+06		3.15666e+06	1.58229e+06
ADLFAEGDKVDVTALSK	O2.UC1-0_GL0025713	Bacteria	Firmicutes	Clostridia	Clostridiales				50S ribosomal protein L3	K02906		835572	2.25284e+06	4.25289e+06			4.46622e+06		2.37657e+06	6.62158e+06	1.32303e+06				598043			4.34803e+06				1.35498e+06	1.66084e+06
ADLGAYQNR	MH0189_GL0119061	Bacteria							Flagellar filament 31.3 kDa core protein	K02406		1.17014e+06		3.53768e+06		4.05886e+06		2.69384e+06	7.9117e+06	5.92616e+06	4.76699e+06		1.39294e+06		3.59708e+06	1.52064e+06		2.62678e+06	4.18885e+07		1.00667e+07	2.19637e+07		3.11755e+07
ADLGEENLEALEK	MH0002_GL0054713	Bacteria	Firmicutes						Formate--tetrahydrofolate ligase	K01938	tetrahydrofolate interconversion		7.6676e+06			2.3158e+06	1.96208e+06					2.48553e+06	935140
ADLGENVYELSTK	MH0114_GL0068642	Bacteria	Bacteroidetes	Bacteroidia	Bacteroidales	Tannerellaceae	Parabacteroides	Parabacteroides distasonis					2.95134e+06				3.02469e+06			1.61466e+06	1.52698e+06			4.70257e+06			2.67656e+06		1.77803e+06		5.77729e+07			5.71518e+06
ADLGLHAVFFER	V1.CD53-0_GL0038153	Bacteria	Bacteroidetes	Bacteroidia	Bacteroidales	Bacteroidaceae	Bacteroides		TonB-dependent receptor SusC	K21573	starch degradation					5.58469e+06																		3.38139e+06
ADLGLTDADLAGQYQYTK	MH0085_GL0001759	Bacteria	Firmicutes	Clostridia	Clostridiales	Ruminococcaceae	Faecalibacterium	Faecalibacterium prausnitzii
ADLGLTDDDLAGQYQYTK	MH0227_GL0091096	Bacteria	Firmicutes	Clostridia	Clostridiales	Ruminococcaceae	Faecalibacterium	Faecalibacterium prausnitzii					2.99995e+06				1.20835e+07				7.37147e+06	5.69553e+06			5.02111e+06
ADLGLTDDDLSGQYQYTK	MH0060_GL0052085	Bacteria	Firmicutes	Clostridia	Clostridiales	Ruminococcaceae	Faecalibacterium	Faecalibacterium prausnitzii															4.50539e+06
ADLGLTDEDLAGQYK	V1.FI31_GL0124242	Bacteria	Firmicutes	Clostridia	Clostridiales	Ruminococcaceae	Faecalibacterium							6.97979e+06							1.00189e+07		850363				3.35796e+06				8.19919e+06	7.69619e+06
ADLGLTDEDLGGQYK	V1.FI01_GL0115313	Bacteria	Firmicutes	Clostridia	Clostridiales	Ruminococcaceae	Faecalibacterium																1.1971e+08
ADLGLTDEDLGGQYKYTQELATSADGK	V1.FI01_GL0115313	Bacteria	Firmicutes	Clostridia	Clostridiales	Ruminococcaceae	Faecalibacterium																9.51259e+06									2.27343e+06
ADLGLTDEDLGGQYKYTQELATSADGKLK	V1.FI01_GL0115313	Bacteria	Firmicutes	Clostridia	Clostridiales	Ruminococcaceae	Faecalibacterium
ADLGLTDSDLAGQYQYTK	MH0410_GL0054374	Bacteria	Firmicutes	Clostridia	Clostridiales	Ruminococcaceae	Faecalibacterium								3.53873e+06						3.98089e+06		4.40766e+06
ADLKDVDDSNLGLK	MH0323_GL0127396	Bacteria	Firmicutes	Clostridia	Clostridiales				Electron transfer flavoprotein subunit beta	K03521		3.91012e+06	3.05134e+06	4.61991e+06		2.20093e+06										4.73818e+06				3.92305e+06	3.4322e+06		9.41021e+06
ADLKDVDDSNLGLKGSPTK	MH0323_GL0127396	Bacteria	Firmicutes	Clostridia	Clostridiales				Electron transfer flavoprotein subunit beta	K03521		2.73823e+06	841513						8.60715e+06	2.82738e+06			2.19067e+06							1.2826e+06	2.0821e+06	8.49454e+06
ADLLAASPAYSDQSGVDWK	MH0026_GL0059954	Bacteria	Bacteroidetes	Bacteroidia	Bacteroidales	Bacteroidaceae	Bacteroides												4.36894e+06																1.67417e+06
ADLLEELLYQK	MH0011_GL0042115	Bacteria										366460	2.98822e+06			2.64733e+06		1.70016e+06			3.38273e+06		936664			918323					2.30836e+06			904252	1.27232e+06
ADLLEELLYQKR	MH0011_GL0042115	Bacteria											2.10245e+06			1.68161e+06					2.60652e+06										1.20114e+06
ADLLGSEEYKR	V1.CD3-0-PT_GL0031066	Bacteria							Uncharacterized protein YgfM	K12529		1.20497e+06		2.00012e+06		2.35461e+06								3.47099e+06					1.63844e+06	625803	526143
ADLLLSSVLLPGAK	NLF015_GL0025871	Bacteria	Firmicutes	Negativicutes	Selenomonadales	Selenomonadaceae	Megamonas		Alanine dehydrogenase	K00259	L-alanine degradation via dehydrogenase pathway	230617	3.27539e+06				720628
ADLLTTHPAK	DOM017_GL0047009	Bacteria	Bacteroidetes	Bacteroidia	Bacteroidales	Bacteroidaceae	Bacteroides	Bacteroides fragilis				463822		1.56217e+06	1.18239e+06		7.63423e+06		636651		1.0697e+06	1.45302e+06			1.06118e+06	1.45799e+08	3.00508e+06		579122	935690					336572
ADLNEENLEALEK	O2.UC30-1_GL0127814	Bacteria							Formate--tetrahydrofolate ligase	K01938	tetrahydrofolate interconversion	1.50074e+06			3.82624e+06	2.97405e+06						7.03363e+06	1.41565e+06											3.14065e+06
ADLNGDDSREQR	N047A_GL0051881	Bacteria	Bacteroidetes	Bacteroidia	Bacteroidales	Bacteroidaceae	Bacteroides					43454.3	74909.1	94666.8	169569	2.49774e+06				224359			393258	3.35712e+06			1.07778e+06	868869	102454	88795.9	261361		1.11345e+06	950007	218179
ADLNKSENYFGNNTSFDAYDWSR	158883629-stool1_revised_scaffold322_2_gene11837	Bacteria	Bacteroidetes	Bacteroidia	Bacteroidales	Bacteroidaceae	Bacteroides					1.1201e+06	4.34655e+06		1.66396e+06											4.16626e+06								6.73522e+06
ADLNNENLEALEK	O2.UC6-1_GL0057183	Bacteria	Firmicutes	Clostridia	Clostridiales				Formate--tetrahydrofolate ligase	K01938	tetrahydrofolate interconversion	5.28406e+06	4.2686e+07	1.20597e+07	1.43237e+07		2.5747e+06	1.07508e+07			3.16017e+06	1.40897e+07			7.42608e+06	1.48959e+07			5.79028e+07	5.72559e+06	1.59515e+07		1.08486e+07	7.8953e+06	9.63574e+06
ADLNNENLEALEKGLPNLLK	O2.CD3-0-PT_GL0120905	Bacteria	Firmicutes	Clostridia	Clostridiales				Formate--tetrahydrofolate ligase	K01938	tetrahydrofolate interconversion		1.62235e+06													334436				1.43096e+06		1.42417e+06	680681
ADLNQENLEALEK	O2.CD3-0-PT_GL0061075	Bacteria	Firmicutes	Clostridia	Clostridiales				Formate--tetrahydrofolate ligase 2	K01938	tetrahydrofolate interconversion		3.802e+06										3.41501e+06							1.34315e+06	1.48799e+06
ADLNQPNLEAVK	MH0266_GL0109794	Bacteria	Firmicutes	Clostridia	Clostridiales	Ruminococcaceae	Faecalibacterium	Faecalibacterium prausnitzii	Formate--tetrahydrofolate ligase 2	K01938	tetrahydrofolate interconversion	1.53936e+06	6.98898e+06	9.1491e+06									2.25878e+06			990548					1.93083e+06
ADLPAGDLTYGQLLK	MH0191_GL0129018	Bacteria	Firmicutes						Mannosylglucosyl-3-phosphoglycerate phosphatase	K11751
ADLPSLMGFQAPLR	MH0013_GL0000542	Bacteria	Bacteroidetes	Bacteroidia	Bacteroidales	Bacteroidaceae	Bacteroides	Bacteroides caccae				418359		1.19579e+06				3.05476e+06					1.02485e+06	574549						1.53931e+06	727649	3.29926e+06
ADLSAPLTTYELK	MH0011_GL0010382	Bacteria	Bacteroidetes	Bacteroidia	Bacteroidales	Prevotellaceae	Prevotella							7.49879e+06	1.67564e+06	1.23254e+06	1.38314e+06		1.9419e+06								3.93849e+06						1.63382e+06	2.16894e+06
ADLSEFDTFVK	V1.FI19_GL0104436	Bacteria	Firmicutes	Clostridia	Clostridiales	Lachnospiraceae			Lipoprotein LipO	K17318		389741	1.12458e+06				744715	1.37002e+06		940432	690212			634271		879831		4.29452e+06	679562		802135	2.87182e+06			1.1279e+06
ADLSNYLAVDKNGYVNVTK	MH0206_GL0138130	Bacteria	Firmicutes	Clostridia	Clostridiales	Lachnospiraceae	Blautia	Blautia obeum						1.59584e+07			3.12755e+06		3.68643e+06	3.59099e+06													5.77917e+06
ADLSQPNLEAVK	MH0264_GL0029815	Bacteria	Firmicutes	Clostridia	Clostridiales	Ruminococcaceae	Faecalibacterium	Faecalibacterium prausnitzii	Formate--tetrahydrofolate ligase 2	K01938	tetrahydrofolate interconversion
ADLTFTSLEK	O2.UC15-0_GL0000635	Bacteria	Firmicutes	Clostridia	Clostridiales									1.70072e+06							3.49632e+06		607213	1.7751e+06		1.12824e+06	2.2708e+06	1.67625e+06	3.52178e+06		935579
ADLTGGTVSLLDEKDDDGVVTK	MH0089_GL0055845	Bacteria	Firmicutes	Clostridia	Clostridiales	Ruminococcaceae	Ruminococcus						3.78856e+06		2.3956e+06	3.11649e+06							5.93403e+06		1.78773e+06								3.33452e+06
ADLTNLLLDK	MH0064_GL0018815	Bacteria	Bacteroidetes	Bacteroidia	Bacteroidales	Bacteroidaceae	Bacteroides		Beta-galactosidase	K01190		462161			1.94763e+06	4.36312e+06		731034		5.69282e+06	1.68259e+06	1.09969e+07	543330			1.55726e+06			2.55773e+06	3.72101e+06				2.58387e+06	2.84351e+06
ADLTPNFSQDNK	MH0006_GL0033510	Bacteria	Bacteroidetes	Bacteroidia	Bacteroidales	Prevotellaceae	Prevotella	Prevotella copri	30S ribosomal protein S3	K02982		1.10435e+07		3.29462e+06			3.06067e+06												2.96754e+06		2.18705e+07				3.42089e+06
ADLTQQATK	MH0074_GL0030149	Bacteria	Bacteroidetes	Bacteroidia	Bacteroidales				TonB-dependent receptor SusC	K21573	starch degradation	263218	258521	899489	997699	405431	3.48618e+06	696812				579504		1.04043e+06	251810	699219	860931			380625	2.15795e+06
ADLTSGELFR	NOM026_GL0032427	Bacteria	Firmicutes	Clostridia	Clostridiales	Clostridiaceae	Clostridium	Clostridium celatum				1.76426e+06	1.35913e+06		1.82292e+06	5.28995e+06	1.03175e+07	1.16227e+07	9.59623e+06		1.31795e+06				2.66079e+06	4.70881e+06		1.54087e+06		1.8773e+06		1.07369e+07	1.45591e+06
ADLTTGELFR	NOM026_GL0005748	Bacteria	Firmicutes	Clostridia	Clostridiales	Clostridiaceae	Clostridium		Endo-alpha-N-acetylgalactosaminidase	K17624
ADLVFGSNSVLR	199310.c4900	Bacteria							Catalase-peroxidase	K03782		392943			1.59648e+07						982293	4.08577e+06					4.7233e+06	3.11026e+06			734738				1.78333e+07
ADLVNELTK	MH0409_GL0105970	Bacteria							Integration host factor subunit alpha	K04764			1.26311e+06	1.9513e+06	7.08943e+06		2.63559e+06			4.00256e+06	2.48321e+07				1.03401e+07	570345	3.48008e+07	4.27008e+06	1.79242e+06	7.88295e+06	2.06883e+06		2.77686e+06
ADLVYSELDR	MH0107_GL0024980	Bacteria	Bacteroidetes	Bacteroidia	Bacteroidales	Prevotellaceae	Prevotella		Phosphoserine aminotransferase	K00831	L-serine biosynthesis			1.29933e+07				902323	8.31527e+06						1.02034e+07	1.3823e+07		2.60307e+07	3.31197e+06		623162	1.08114e+06	1.53548e+06
ADLYEAVK	MH0212_GL0044772	Bacteria														778316		2.63415e+07				2.52514e+06				9.87503e+06				1.03785e+06	1.02557e+07	3.0014e+06	1.23929e+06
ADLYNSNPFTGEATQGVER	MH0179_GL0034172	Bacteria	Bacteroidetes	Bacteroidia	Bacteroidales	Bacteroidaceae	Bacteroides	Bacteroides plebeius									4.76175e+06						3.72433e+06						1.1698e+07				1.44806e+06
ADMFDLDGK	O2.UC16-1_GL0058924	Bacteria	Firmicutes										1.9483e+06	3.35716e+06								9.1425e+06	776632	992881
ADMFDLDGK	O2.UC16-1_GL0058924	Bacteria	Firmicutes									3.96876e+06	7.88513e+06		1.25475e+07	938290						7.8304e+06	1.2798e+06			1.12769e+07				5.3948e+06	2.06347e+06
ADMGHPAPFNLK	MH0008_GL0037140	Bacteria	Bacteroidetes						Extracellular exo-alpha-L-arabinofuranosidase	K01209		9.29811e+06			1.81442e+06	1.19015e+06		2.14743e+06							3.28445e+06					9.03513e+06				2.93434e+06
ADMLYAELDRNK	MH0188_GL0181618	Bacteria							Phosphoserine aminotransferase	K00831	L-serine biosynthesis	4.90905e+06	1.74962e+06	2.24657e+06	1.23524e+07	1.10208e+07	1.39727e+07	8.97995e+06		4.52275e+06	9.50221e+06		3.64903e+06		1.03369e+07	1.49977e+06	6.22218e+06		3.2947e+06	2.72295e+07	2.54691e+06	2.49507e+07		2.64185e+07	1.88583e+06
ADNAYGGNMAETK	MH0148_GL0002483	Bacteria	Bacteroidetes	Bacteroidia	Bacteroidales	Rikenellaceae	Alistipes	Alistipes shahii										1.02329e+06															159783
ADNDNEAFLGFDVEKK	V1.UC51-0_GL0109881	Bacteria	Bacteroidetes	Bacteroidia	Bacteroidales	Prevotellaceae	Prevotella							7.44465e+06			1.84513e+06		4.2266e+06		1.66852e+06	807148		1.39269e+06					1.62423e+06
ADNDWALNFGGADGR	MH0403_GL0101572	Bacteria	Bacteroidetes	Bacteroidia	Bacteroidales	Rikenellaceae	Alistipes							1.12843e+06																					4.54079e+06
ADNQLTLLPAK	MH0290_GL0020178	Bacteria	Bacteroidetes	Bacteroidia	Bacteroidales	Bacteroidaceae	Bacteroides	Bacteroides eggerthii						4.20354e+06													3.07557e+06			3.97795e+06					5.87798e+06
ADNYFLLYDLPDYVDTK	MH0003_GL0044262	Bacteria	Firmicutes	Clostridia	Clostridiales	Ruminococcaceae	Ruminococcus	Ruminococcus bromii	Glycogen phosphorylase	K00688								787881					219643							609582			529513
ADNYLESLAALEK	V1.CD46-0_GL0072562	Bacteria	Firmicutes	Clostridia	Clostridiales	Lachnospiraceae	Dorea		Erythritol/L-threitol-binding protein	K02027
ADNYSLSANANNNHYYQWENFANFNK	NOM015_GL0059565	Bacteria	Bacteroidetes	Bacteroidia	Bacteroidales	Bacteroidaceae	Bacteroides	Bacteroides eggerthii	TonB-dependent receptor SusC	K21573	starch degradation
ADPSFTEDWAR	MH0060_GL0006370	Bacteria	Firmicutes	Clostridia	Clostridiales	Ruminococcaceae	Faecalibacterium	Faecalibacterium prausnitzii	Uncharacterized oxidoreductase YeiQ	CKO0016
ADPSFYGLYPSAK	O2.UC19-1_GL0081112	Bacteria	Bacteroidetes	Bacteroidia	Bacteroidales	Bacteroidaceae	Bacteroides						2.82948e+06			2.82102e+06						325472	1.44208e+06	2.39757e+06							2.55231e+07			978234	1.61543e+07
ADPYFVNDETHVK	MH0407_GL0096077	Bacteria							Meso-diaminopimelate D-dehydrogenase	K03340	L-lysine biosynthesis via DAP pathway
ADQAPLPLVLR	MH0438_GL0072359	Bacteria	Firmicutes	Clostridia	Clostridiales	Ruminococcaceae	Faecalibacterium	Faecalibacterium prausnitzii														800672	3.60427e+06
ADQSGANYTASDLLVAVK	MH0419_GL0053169	Bacteria	Bacteroidetes	Bacteroidia	Bacteroidales	Rikenellaceae	Alistipes
ADQYAQAADDTYALYSEK	MH0268_GL0163377	Bacteria	Firmicutes	Clostridia	Clostridiales	Eubacteriaceae	Eubacterium
ADQYHYTPR	MH0026_GL0059954	Bacteria	Bacteroidetes	Bacteroidia	Bacteroidales	Bacteroidaceae	Bacteroides							2.23319e+06	1.31876e+06							1.11869e+07	2.98977e+06		1.19096e+06			1.49191e+07				3.47482e+06			2.23974e+06
ADRPNLDVR	MH0011_GL0100221	Archaea	Euryarchaeota	Methanobacteria	Methanobacteriales							3.36221e+06	1.60252e+07		5.26257e+06		1.16438e+06	9.08308e+06				523723	636709			1.15029e+07				3.26963e+06	4.76477e+06		1.43107e+07		405293
ADRTPEQTEAVK	MH0006_GL0169048	Bacteria	Firmicutes	Clostridia	Clostridiales	Ruminococcaceae	Faecalibacterium																2.01158e+07
ADSAAASLPAGTK	O2.UC8-0_GL0116801	Bacteria	Actinobacteria	Actinobacteria	Bifidobacteriales	Bifidobacteriaceae	Bifidobacterium	Bifidobacterium bifidum							814715			1.31135e+06								4.60787e+06		2.28993e+06					2.66915e+06	2.50209e+06
ADSDDKYLVVDK	MH0087_GL0031294	Bacteria	Firmicutes	Clostridia	Clostridiales	Clostridiaceae	Clostridium					639911	1.61966e+07	1.38023e+07			2.27804e+07	971485		1.24895e+07	1.38268e+07	1.54255e+06	4.71662e+06		2.43102e+07	1.25495e+06		2.89763e+07		2.33044e+06			1.4684e+07	4.2041e+07	5.0522e+06
ADSDDKYLVVDKATK	MH0087_GL0031294	Bacteria	Firmicutes	Clostridia	Clostridiales	Clostridiaceae	Clostridium						3.22946e+06				6.08659e+06								9.17997e+06				1.12884e+08
ADSDDKYLVVEK	O2.CD2-0-PT_GL0087161	Bacteria	Firmicutes	Clostridia	Clostridiales								1.48927e+06			775271	838676	2.72248e+06		2.28955e+06	3.53395e+06				891249	1.27085e+06	3.95257e+06			1.00377e+06		1.09623e+07
ADSDLQTEADLAGK	MH0147_GL0053894	Bacteria	Firmicutes														1.71028e+06				2.49396e+06				708453	1.37796e+06				1.48642e+06		1.23295e+06
ADSEGRPGPFTYGR	MH0003_GL0089792	Bacteria							Xylan alpha-(1->2)-glucuronosidase	K01235			2.50134e+06			5.15744e+06	1.11555e+06	1.35259e+06		1.87602e+06	911881	2.45934e+06				6.6825e+06	1.90059e+07	1.09464e+06		1.47422e+06	848642	2.67702e+06	781210
ADSGLELAALK	V1.CD18-3_GL0024582	Bacteria	Firmicutes	Clostridia	Clostridiales				Glycerol kinase	K00864	glycerol degradation via glycerol kinase pathway		823816														1.72236e+07			1.88288e+06					5.80607e+06
ADSQLADAEKLR	MH0017_GL0042534	Bacteria	Firmicutes	Clostridia	Clostridiales	Ruminococcaceae	Faecalibacterium	Faecalibacterium prausnitzii	ATP synthase subunit b	K02109		618120	682881		695588										623631				1.07022e+06				2.16893e+06	1.8239e+06
ADSQLADATK	MH0340_GL0028401	Bacteria	Firmicutes	Clostridia	Clostridiales	Ruminococcaceae	Faecalibacterium	Faecalibacterium prausnitzii	ATP synthase subunit b	K02109		856495		666449	1.24824e+06	5.56625e+06				1.48883e+06	4.98851e+06	929881	866894	1.07599e+06	4.56519e+06		3.78369e+07	4.75022e+06		581198	1.321e+06	1.34963e+08	4.23786e+06	948066	1.48075e+06
ADSVANYLVAK	SZEY-81A_GL0081962	Bacteria	Proteobacteria	Gammaproteobacteria	Pasteurellales	Pasteurellaceae			Outer membrane protein P5	K03286		1.59633e+07	1.98848e+06	3.14425e+06	1.26623e+07				1.41406e+06	3.7377e+07		7.80328e+06	1.29071e+07		1.0893e+07		6.94157e+06	4.99366e+06			3.5373e+06	1.72588e+07	4.25183e+06
ADSYKDSDGHGR	V1.CD4-0_GL0012211	Bacteria	Bacteroidetes	Bacteroidia	Bacteroidales	Bacteroidaceae	Bacteroides		Uncharacterized protein aq_1259	CKO0063					75192.5			37241.7	39135.2		97395.4	429910			95470.8			514695		151535
ADTAAAPTAPNR	MH0197_GL0090003	Bacteria	Firmicutes												1.93571e+06						2.56415e+06	1.27541e+06	3.84033e+06
ADTDDKYSVVQR	V1.CD37-4_GL0095205	Bacteria	Firmicutes	Clostridia	Clostridiales							3.81154e+07	1.5726e+07	2.57793e+07		1.49571e+07	4.28068e+07			4.19465e+07	5.21049e+07	1.78981e+07	1.32436e+07		2.8491e+07			3.08219e+07	2.20498e+06	520763		4.65219e+07	1.3157e+07		4.06892e+07
ADTLEELAAK	910311.HMPREF9404_3124	Bacteria							3-oxosteroid 1-dehydrogenase	K05898
ADTLEELAEKVGLPVDAFK	MH0206_GL0216720	Bacteria	Firmicutes	Clostridia	Clostridiales	Ruminococcaceae	Faecalibacterium		Uncharacterized protein TP_0572	CKO0069			1.98315e+06													249253	343144	86864.1				400947	354687		63722.2
ADTVEELAK	MH0193_GL0026587	Bacteria							Fumarate reductase flavoprotein subunit	K00244			9.95093e+06	2.63644e+06	7.69823e+06		1.48188e+07	1.80693e+06			1.40451e+07	2.94102e+06	6.265e+06		3.81986e+06	5.79915e+06		5.05923e+06	7.17237e+06		1.98661e+06		1.21267e+06		1.03652e+06
ADTVNPFTDVSKDSVYYNALLWAVEK	MH0250_GL0243952	Bacteria	Firmicutes										168237		107205										97573					661112				180775	135875
ADTVVAGENSLTVDGK	MH0035_GL0049035	Bacteria	Firmicutes						Glyceraldehyde-3-phosphate dehydrogenase	K00134	glycolysis											1.62746e+06									3.0153e+06				1.78841e+06
ADVAANAEQLGK	V1.FI15_GL0168284	Bacteria	Bacteroidetes	Bacteroidia	Bacteroidales	Bacteroidaceae	Bacteroides						6.47873e+07		3.44418e+07			4.04398e+06		2.48605e+06						4.90523e+06		1.33937e+06		819451	2.17433e+06		2.79721e+06
ADVAANAEQLGKNK	V1.FI15_GL0168284	Bacteria	Bacteroidetes	Bacteroidia	Bacteroidales	Bacteroidaceae	Bacteroides						5.08766e+06		2.1129e+06		2.32067e+06		8.11115e+06		476732					700507							2.12986e+06	1.07998e+06
ADVAPSNLALVGR	585054.EFER_1719	Bacteria	Proteobacteria						UTP--glucose-1-phosphate uridylyltransferase	K00963					3.86827e+06							2.71412e+06						3.80766e+06		1.32566e+06					2.15405e+06
ADVFAAGDKVDVAGVSK	MH0108_GL0070756	Bacteria	Firmicutes	Clostridia	Clostridiales	Ruminococcaceae	Faecalibacterium	Faecalibacterium prausnitzii	50S ribosomal protein L3	K02906		2.45078e+06	7.35448e+06	7.11929e+06	8.33684e+06		3.0716e+06			2.21892e+06	1.56007e+07	2.99657e+06	1.09258e+07	4.28522e+06				2.59986e+06		5.70064e+06			4.42828e+06
ADVFAAGDKVDVVGVSK	SZEY-90A_GL0012745	Bacteria	Firmicutes	Clostridia	Clostridiales	Ruminococcaceae	Faecalibacterium	Faecalibacterium prausnitzii	50S ribosomal protein L3	K02906
ADVFATGDKVDVLGTSK	T2D-203A_GL0072550	Bacteria	Firmicutes	Clostridia	Clostridiales	Ruminococcaceae	Ruminococcus		50S ribosomal protein L3	K02906
ADVFTPGDKLDVTGK	ED9A_GL0030837	Bacteria	Firmicutes	Clostridia	Clostridiales				50S ribosomal protein L3	K02906		4.00664e+07	6.4028e+06	2.62629e+06	4.35304e+06		3.70673e+06	7.45649e+06			2.57321e+07	8.58054e+06	1.77843e+07		2.44143e+07		1.09033e+07	3.80924e+06			1.2629e+07	4.98814e+06	1.87663e+07		3.29608e+06
ADVGVQGGSEK	MH0360_GL0141023	Bacteria	Bacteroidetes	Bacteroidia	Bacteroidales	Tannerellaceae	Parabacteroides	Parabacteroides johnsonii	TonB-dependent receptor SusC	K21573	starch degradation
ADVHLEADLHAVEGNK	DLM020_GL0066308	Bacteria	Proteobacteria	Gammaproteobacteria	Enterobacterales	Enterobacteriaceae			UPF0423 protein BAB2_0840	K07230		1.47913e+06	720984	2.88095e+06					2.47324e+06							1.37031e+06			1.93544e+06						3.67112e+06
ADVLEVDHR	MH0068_GL0026693	Bacteria	Bacteroidetes	Bacteroidia	Bacteroidales	Bacteroidaceae	Bacteroides																	9.71015e+06			3.75871e+06			1.32326e+06			1.60952e+06
ADVLHYSVDGLSNFGFR	N013A_GL0085238	Bacteria	Bacteroidetes	Bacteroidia	Bacteroidales	Bacteroidaceae	Bacteroides									3.66778e+06																411391		1.93069e+06	1.49653e+06
ADVLKEWYQVYPER	MH0003_GL0044262	Bacteria	Firmicutes	Clostridia	Clostridiales	Ruminococcaceae	Ruminococcus	Ruminococcus bromii	Glycogen phosphorylase	K00688				2.09827e+06	599809	795319	1.11057e+06		1.57416e+06	2.61811e+06	1.94771e+06		3.308e+06	6.41159e+06		1.69487e+06	2.839e+06	3.6445e+06	4.45801e+06		3.19535e+06	4.30898e+06	2.36369e+06	2.16098e+06	2.63125e+06
ADVNAYQLYSYDEAAKENK	O2.UC55-0_GL0012777	Bacteria	Bacteroidetes	Bacteroidia	Bacteroidales	Bacteroidaceae	Bacteroides	Bacteroides uniformis
ADVNGDGVLNLVDATLLQK	MH0148_GL0025076	Bacteria	Firmicutes	Clostridia	Clostridiales	Ruminococcaceae	Ruminococcus	Ruminococcus bromii							206027								203784						258342			660635
ADVNHDGVLNVVDATELQK	MH0100_GL0119383	Bacteria	Firmicutes	Clostridia	Clostridiales	Ruminococcaceae	Ruminococcus					1.77693e+06			1.1749e+06							2.88485e+06	829030	1.3247e+07	1.6188e+07								7.27864e+06
ADVNPFTSNAFVAKPLNK	MH0188_GL0154167	Bacteria	Bacteroidetes	Bacteroidia	Bacteroidales	Tannerellaceae	Parabacteroides														1.3968e+07	5.66255e+07			2.48169e+07
ADVPAGAWSFK	O2.UC22-1_GL0093104	Bacteria	Firmicutes	Clostridia	Clostridiales	Ruminococcaceae	Faecalibacterium		Mannosylglucosyl-3-phosphoglycerate phosphatase	K11751					4.3326e+06	3.1434e+06			1.31907e+06						4.26618e+07	1.62295e+06			3.26529e+06		1.34505e+06	2.08401e+07		1.71445e+06
ADVPAGDWTFK	O2.UC53-2_GL0065826	Bacteria	Firmicutes	Clostridia	Clostridiales	Ruminococcaceae	Faecalibacterium	Faecalibacterium prausnitzii	Mannosylglucosyl-3-phosphoglycerate phosphatase	K11751		3.63048e+06	7.1322e+06	5.50249e+06			1.57852e+06			1.22847e+07	6.04816e+06	1.49426e+07	6.24473e+06
ADVPGAWTLEDGALK	V1.UC53-0_GL0131851	Bacteria	Bacteroidetes	Bacteroidia	Bacteroidales								967049	2.34259e+07			7.73423e+06												1.0597e+06		1.45373e+06	1.8829e+06
ADVQGSAEAVK	O2.UC47-0_GL0136173	Bacteria							Translation initiation factor IF-2	K02519
ADVQQAKDEAAR	V1.CD3-0-PT_GL0084706	Bacteria							Major outer membrane lipoprotein Lpp	K06078			162415		236268	309860				398500	125363						4.24443e+07	864953							211830
ADVTPFNVGDTLK	MH0002_GL0031687	Bacteria	Verrucomicrobia	Verrucomicrobiae	Verrucomicrobiales	Akkermansiaceae	Akkermansia	Akkermansia muciniphila	50S ribosomal protein L19	K02884								1.69537e+06	5.68375e+06		1.31213e+06		2.97371e+06	1.09701e+06		7.91623e+06		1.59261e+06			1.33566e+07	2.41881e+06
ADVVATETTTSK	MH0267_GL0005581	Bacteria	Bacteroidetes	Bacteroidia	Bacteroidales	Bacteroidaceae	Bacteroides	Bacteroides vulgatus									1.13273e+07
ADVVSALTAYTAGEGEWDAVK	V1.UC4-0_GL0099373	Bacteria	Firmicutes	Clostridia	Clostridiales	Lachnospiraceae	Roseburia	Roseburia faecis					335393			5.21673e+06	308477		1.83869e+06		497343				974317	173073		3.87992e+06		1.92657e+06
ADWVLGLDAVGR	457391.HMPREF0105_1616	Bacteria	Bacteroidetes	Bacteroidia	Bacteroidales	Bacteroidaceae	Bacteroides					222916	677837			4.84024e+06					753029	547605			492246										1.73402e+06
ADYKGTGENGALTDADLKELSVK	O2.UC35-1_GL0102523	Bacteria	Firmicutes	Clostridia	Clostridiales	Ruminococcaceae	Ruminococcus					1.78433e+07	3.89891e+07		1.23609e+07	1.44799e+08	3.9515e+06	3.09708e+07	2.35819e+08	7.38103e+07	3.22808e+07	3.46406e+07	9.65856e+06	5.16174e+07	3.16911e+07	3.96492e+07		7.07873e+07		1.6559e+07			5.46044e+06	3.9768e+07	7.2343e+06
ADYLASEEGQR	MH0245_GL0082637	Bacteria	Verrucomicrobia	Verrucomicrobiae	Verrucomicrobiales	Akkermansiaceae	Akkermansia	Akkermansia muciniphila	Cation efflux system protein CusC	K07796
ADYLLTGQWAK	O2.UC11-2_GL0074956	Bacteria							Phosphoserine aminotransferase	K00831	L-serine biosynthesis	7.69702e+06	3.01151e+06	1.57995e+06			3.54297e+06				5.22306e+06	5.75082e+06							3.81923e+06				1.05334e+06
ADYSYFEYYK	MH0095_GL0019476	Bacteria	Firmicutes	Clostridia	Clostridiales	Lachnospiraceae	Roseburia													3.27953e+06			1.41811e+06												3.2066e+06
ADYTALFNALK	MH0016_GL0057783	Bacteria	Bacteroidetes	Bacteroidia	Bacteroidales	Tannerellaceae	Parabacteroides	Parabacteroides johnsonii														442717		1.3407e+06		4.13692e+06	1.82251e+06					435892		884377
ADYTGLSVPNVAK	MH0002_GL0020242	Bacteria	Bacteroidetes	Bacteroidia	Bacteroidales	Rikenellaceae	Alistipes					1.44748e+06	1.49954e+06	1.90161e+06		1.94735e+06		8.20384e+06	1.99833e+06			1.46381e+06	975381		1.19708e+06	2.32284e+06				1.78628e+06	6.97277e+06		5.24525e+06	1.14938e+07	3.169e+06
ADYTNQAYSLK	MH0211_GL0070170	Bacteria	Firmicutes	Clostridia	Clostridiales				Endo-alpha-N-acetylgalactosaminidase	K17624			2.34168e+06	3.27737e+06				2.27713e+06		2.33075e+06										4.48592e+06					3.97692e+06
ADYVLTGQWAK	MH0003_GL0042613	Bacteria							Phosphoserine aminotransferase	K00831	L-serine biosynthesis
AEAAAELGTLTQTDLNETLNKLR	484018.BACPLE_02963	Bacteria	Bacteroidetes	Bacteroidia	Bacteroidales	Bacteroidaceae	Bacteroides	Bacteroides plebeius												2.68001e+06			2.45909e+06				630196
AEAAGLPVLFFNR	763840445-stool2_revised_scaffold16330_1_gene115246	Bacteria	Firmicutes	Clostridia	Clostridiales	Lachnospiraceae	Coprococcus	Coprococcus comes				265547								5.94423e+06		1.79596e+06	2.93213e+06		1.02603e+06	1.18476e+06	779881	1.85384e+06		669265	561227	1.97202e+06			510547
AEAASLFYR	MH0196_GL0152466	Bacteria	Firmicutes						Cell surface glycoprotein 2	K12544		3.42942e+07		1.59946e+06	7.05735e+07				1.94491e+06		1.20352e+06	2.23153e+07		1.79362e+06		1.34612e+08				9.42982e+06
AEAASLLMNAK	V1.UC17-2_GL0016659	Bacteria	Firmicutes						Cellulosome-anchoring protein	CKO0042		9.38912e+06	2.40063e+06		1.60647e+06	1.50168e+06		899448	1.87092e+06						2.15685e+06	792698	7.39486e+06		2.20088e+06	3.08031e+06	1.63278e+06	6.21229e+06	1.83188e+07	5.81454e+06
AEADGVLAPQK	MH0203_GL0239587	Archaea	Euryarchaeota	Methanobacteria	Methanobacteriales	Methanobacteriaceae	Methanobrevibacter					4.65131e+06	1.68147e+07		5.13638e+06			4.65682e+06	3.29162e+06					1.98011e+06		5.37983e+06	1.49281e+06			8.63344e+06	1.24201e+07	5.91309e+06	6.5371e+06
AEADKTKWENEK	MH0435_GL0150483	Bacteria	Bacteroidetes	Bacteroidia	Bacteroidales	Bacteroidaceae	Bacteroides						65037.9	153418						150591												314045	5.99735e+06	2.54764e+06
AEAEALEASGHPLKER	MH0367_GL0053207	Bacteria	Bacteroidetes	Bacteroidia	Bacteroidales	Bacteroidaceae			Adenylosuccinate synthetase	K01939	AMP biosynthesis via de novo pathway				2.78653e+06	2.21827e+06		1.48188e+06	4.46643e+06										2.29201e+06	7.62441e+06		2.3784e+06		2.81755e+06
AEAEAWSGDVAGAK	V1.UC35-0_GL0026791	Bacteria	Bacteroidetes	Bacteroidia	Bacteroidales	Porphyromonadaceae	Porphyromonas	Porphyromonas asaccharolytica					878135	9.1034e+06								590845	845301		851758		1.0083e+08	2.08714e+06	2.79682e+07			2.77808e+06	1.57075e+06	4.88564e+06	929632
AEAEDGLLDLGGK	V1.CD4-0-PT_GL0015627	Bacteria	Firmicutes	Clostridia	Clostridiales
AEAEQTLAALTEK	DLF002_GL0011013	Bacteria	Proteobacteria						UPF0381 protein YfcZ						4.88584e+06				1.84401e+06			2.32383e+06		1.41962e+06		7.35127e+06		3.15852e+06
AEAKPYAADFNVFLPGVTAATK	MH0266_GL0053930	Bacteria	Bacteroidetes	Bacteroidia	Bacteroidales	Rikenellaceae	Alistipes
AEALAQQNDEGNAAK	T2D-41A_GL0049902	Bacteria	Bacteroidetes	Bacteroidia	Bacteroidales	Bacteroidaceae	Bacteroides	Bacteroides caccae
AEALKAAQDEVAK	MH0267_GL0005581	Bacteria	Bacteroidetes	Bacteroidia	Bacteroidales	Bacteroidaceae	Bacteroides	Bacteroides vulgatus					491827				1.10858e+07									326786	650671	737687		390191			1.57458e+06
AEALLSVAHPDFREDLLKEAEK	MH0086_GL0091040	Bacteria	Firmicutes	Clostridia	Clostridiales	Ruminococcaceae	Faecalibacterium	Faecalibacterium prausnitzii	Probable butyrate:acetyl-CoA coenzyme A-transferase	CKO0001	butanoate metabolism
AEAMATDLLNNHGLALMK	O2.UC18-1_GL0085322	Bacteria	Bacteroidetes	Bacteroidia	Bacteroidales	Bacteroidaceae	Bacteroides	Bacteroides plebeius	TonB-dependent receptor SusC	K21573	starch degradation							4.24286e+06
AEANQLVAR	159268001-stool2_revised_scaffold31272_1_gene122605	Bacteria	Firmicutes	Clostridia	Clostridiales	Ruminococcaceae	Faecalibacterium	Faecalibacterium prausnitzii	ATP synthase subunit b	K02109							552931	3.30636e+06			3.22094e+06		5.05564e+06		3.4489e+06	5.13723e+06	7.27242e+06	2.5963e+06		5.19401e+06	826208	1.10394e+07
AEANVQLNK	V1.CD18-0_GL0083577	Bacteria	Bacteroidetes	Bacteroidia	Bacteroidales	Bacteroidaceae	Bacteroides	Bacteroides vulgatus					4.86057e+06				2.17413e+06			1.33118e+07	1.52643e+06	2.23857e+07	2.2767e+06		1.20787e+07			3.31324e+06		9.3337e+06	800342			6.73092e+07
AEANVQLNKLNEAK	V1.CD18-0_GL0083577	Bacteria	Bacteroidetes	Bacteroidia	Bacteroidales	Bacteroidaceae	Bacteroides	Bacteroides vulgatus					3.30411e+06							2.48166e+06		6.5792e+06			8.3388e+06	1.35706e+06				5.94029e+06				4.70226e+07
AEAPAAAPAAK	MH0014_GL0033931	Bacteria							Dihydrolipoyllysine-residue acetyltransferase component of pyruvate dehydrogenase complex	K00627			708836		2.83474e+06	180602	404989	2.90369e+06	1.06369e+06			1.97388e+06	2.27969e+07					3.62207e+06					379479
AEAQGFEVFTAAEAAK	MH0092_GL0047048	Bacteria	Firmicutes	Clostridia	Clostridiales				Ketol-acid reductoisomerase	K00053	L-isoleucine biosynthesis	2.92535e+06	3.36876e+06				3.40792e+06	1.6997e+06	4.0954e+06			1.08531e+07	2.26718e+07	780463		1.99778e+06		5.1573e+06	1.11037e+06		1.92242e+06		4.30431e+06	1.87399e+06	1.25354e+07
AEAQGFEVYTAAEAAK	O2.UC15-0_GL0048229	Bacteria							Ketol-acid reductoisomerase	K00053	L-isoleucine biosynthesis
AEAQGLTVMTTAEAAK	T2D-110A_GL0046028	Bacteria	Firmicutes	Clostridia	Clostridiales	Ruminococcaceae	Ruminococcus		Ketol-acid reductoisomerase	K00053	L-isoleucine biosynthesis					2.66452e+06				2.73933e+07	4.10992e+06	1.77424e+06		6.45266e+06	2.31676e+06	1.22066e+06	8.02836e+06	2.1194e+07			4.31998e+06		2.00137e+06		3.23779e+06
AEAQLAQGDATGALATLNQLR	873513.HMPREF6485_1439	Bacteria	Bacteroidetes	Bacteroidia	Bacteroidales	Prevotellaceae	Prevotella	Prevotella buccae
AEASSADEFSALDLALDKLTLR	MH0131_GL0033687	Bacteria	Actinobacteria	Actinobacteria	Bifidobacteriales	Bifidobacteriaceae	Bifidobacterium		Ribosome hibernation promotion factor	K05808			142568			219854		478843
AEAVLYQLATGDAK	MH0140_GL0115828	Bacteria	Bacteroidetes	Bacteroidia	Bacteroidales	Bacteroidaceae	Bacteroides
AEAYDQLDGAPEEKER	MH0059_GL0099792	Bacteria	Firmicutes	Erysipelotrichia	Erysipelotrichales	Erysipelotrichaceae	Holdemanella	Holdemanella biformis	Elongation factor Tu	K02358		743498				2.01364e+06	5.54164e+06										1.80012e+06		2.18758e+06	863762	6.69255e+06	1.34276e+06			1.54878e+06
AEAYGDKTYAAR	MH0247_GL0095124	Bacteria	Firmicutes	Clostridia	Clostridiales	Ruminococcaceae	Ruminococcus		Cellulose 1,4-beta-cellobiosidase	K20829		185171		3.54106e+06	1.75591e+06								379319	326274	2.1783e+06					322635	458139		1.28475e+06
AEAYGPVTQGLAKPVNDLSR	SZEY-10A_GL0062917	Bacteria	Firmicutes	Clostridia	Clostridiales				Phosphate acetyltransferase	K00625	acetyl-CoA biosynthesis		3.11785e+06		1.64076e+06	3.24251e+06							4.01113e+06							3.00357e+06
AEAYNYADKTLLDAK	158337416-stool2_revised_C1044594_1_gene29435	Bacteria	Bacteroidetes	Bacteroidia	Bacteroidales	Bacteroidaceae	Bacteroides	Bacteroides caccae	TonB-dependent receptor SusC	K21573	starch degradation				2.69661e+06			3.75431e+06								1.06904e+06			5.72267e+06
AECPLVSNNSAHR	T2D-178A_GL0005836	Bacteria	Firmicutes	Clostridia	Clostridiales				Aspartate-semialdehyde dehydrogenase	K00133	L-lysine biosynthesis via DAP pathway	262342	872824	1.75069e+06		854843			2.0484e+06	4.74341e+06		636595	822436		1.61527e+06			1.54189e+06		405235			948740
AEDALYGFVVEDFSNLGNR	MH0079_GL0015201	Bacteria	Firmicutes	Clostridia	Clostridiales	Clostridiaceae	Clostridium		PI-type proteinase	K01361			243161			297942		2.6421e+06								72998.6				369176
AEDDTMMDAFK	MH0376_GL0072048	Bacteria	Firmicutes									2.50058e+06	4.48511e+06		3.78664e+06				3.32993e+06			2.59499e+06	725524
AEDDYLSANALNTLWNK	MH0170_GL0043136	Bacteria	Bacteroidetes	Bacteroidia	Bacteroidales	Bacteroidaceae	Bacteroides									1.11467e+07											1.35116e+06			411285	900529		6.24759e+06	1.4774e+07
AEDFPEHLEHEGYDFK	MH0399_GL0017116	Bacteria	Firmicutes	Clostridia	Clostridiales	Clostridiaceae	Clostridium																			3.4086e+06
AEDGDGALVR	MH0071_GL0018535	Bacteria	Firmicutes	Clostridia	Clostridiales
AEDGTNVTYQELAWK	ED9A_GL0090835	Bacteria	Bacteroidetes	Bacteroidia	Bacteroidales	Bacteroidaceae	Bacteroides	Bacteroides vulgatus				1.74928e+07			1.93716e+07		5.08145e+06	3.62771e+06	3.9217e+06	5.84469e+06	8.97768e+06				2.27285e+06			2.1991e+07				3.91703e+06	3.00396e+06
AEDLAQYLTR	MH0428_GL0060624	Bacteria	Firmicutes	Clostridia	Clostridiales	Ruminococcaceae	Faecalibacterium	Faecalibacterium prausnitzii	Orotidine 5'-phosphate decarboxylase	K01591	UMP biosynthesis via de novo pathway			3.31602e+07			3.46662e+07	1.50291e+06									2.91463e+06		3.05677e+07			4.4664e+06	3.15893e+06	3.83517e+06
AEDLKLALK	MH0011_GL0046022	Archaea	Euryarchaeota									1.4511e+06	7.33673e+06					1.479e+07								7.96817e+06					3.7373e+06				698783
AEDLKTYDDYYNMLLK	V1.UC52-0_GL0146062	Bacteria	Firmicutes	Clostridia	Clostridiales	Clostridiaceae	Clostridium															615152													3.88658e+06
AEDLLGKDLFLVNR	MH0041_GL0019848	Bacteria	Firmicutes						Probable M18 family aminopeptidase 2	K01267		290618			1.20449e+06							612134								1.17991e+06	2.24234e+06	2.20311e+06	1.4788e+06		846953
AEDLLQQLTLEEK	O2.UC34-2_GL0099410	Bacteria	Bacteroidetes	Bacteroidia	Bacteroidales	Bacteroidaceae	Bacteroides		Xylan 1,4-beta-xylosidase	K05349	xylan degradation		936356	966973		1.57247e+06	2.50548e+06									375488							1.4795e+06
AEDLQQDEEGVR	MH0003_GL0099443	Bacteria	Firmicutes
AEDNPWEQLK	MH0003_GL0014469	Bacteria	Firmicutes	Clostridia	Clostridiales	Ruminococcaceae	Faecalibacterium	Faecalibacterium prausnitzii	4-hydroxy-3-methylbut-2-enyl diphosphate reductase	K02945	dimethylallyl diphosphate biosynthesis		1.6575e+06	2.26028e+06	2.43605e+06	1.55042e+06				1.97613e+06	1.69524e+06	2.65352e+06				1.02463e+06			4.63604e+06	1.90591e+06		3.36426e+06
AEDNPWEQLKNNYPLGSTFHAPVVSLTK	MH0003_GL0014469	Bacteria	Firmicutes	Clostridia	Clostridiales	Ruminococcaceae	Faecalibacterium	Faecalibacterium prausnitzii	4-hydroxy-3-methylbut-2-enyl diphosphate reductase	K02945	dimethylallyl diphosphate biosynthesis					2.86471e+06
AEDPSRACQYEQAR	MH0064_GL0018815	Bacteria	Bacteroidetes	Bacteroidia	Bacteroidales	Bacteroidaceae	Bacteroides		Beta-galactosidase	K01190									3.32067e+06			1.58503e+06
AEDSFELR	MH0246_GL0129256	Bacteria	Firmicutes	Clostridia	Clostridiales	Oscillospiraceae	Oscillibacter					558472	3.06264e+06		646110	3.38365e+06		1.74172e+06				718238			1.84517e+06		9.55203e+06					1.54986e+06
AEDYLKEAGMEVK	SZEY-68A_GL0081974	Bacteria	Firmicutes						NADPH-dependent butanol dehydrogenase	K00100		2.64167e+06			7.48561e+06						1.67102e+06		4.20037e+06		1.04585e+07
AEEAKDPQPTPSQR	MH0086_GL0073407	Bacteria	Firmicutes	Clostridia	Clostridiales	Ruminococcaceae	Faecalibacterium	Faecalibacterium prausnitzii								700512			1.62325e+06														580450
AEEAVVGNDK	V1.UC62-0_GL0000809	Bacteria	Firmicutes	Clostridia	Clostridiales	Ruminococcaceae	Ruminococcus	Ruminococcus bromii					246128	2.66302e+07	1.19061e+06		1.91889e+06	2.22632e+06				1.3633e+06	184336		407338	311189	366500			1.0382e+06	778411		284870		590847
AEEELVAAR	DLM018_GL0012097	Bacteria	Actinobacteria	Actinobacteria					Inorganic pyrophosphatase	K01507		1.56994e+06	2.10145e+06	3.93828e+06		4.26162e+06		9.96059e+06	3.83171e+06	4.2219e+06	1.94808e+06			1.27066e+06	2.74525e+06	1.42382e+06			4.71129e+06		1.52292e+06			4.28626e+06
AEEFKANEELTK	V1.UC35-0_GL0026791	Bacteria	Bacteroidetes	Bacteroidia	Bacteroidales	Porphyromonadaceae	Porphyromonas	Porphyromonas asaccharolytica					3.88937e+07	4.91572e+06		2.98232e+06	1.84089e+06	786986	3.77429e+06			391460		1.08103e+06			1.34886e+08		5.68556e+06	2.2424e+06	1.02831e+06	2.81904e+07	1.63663e+06	4.90067e+06
AEEGAELEEVQR	MH0003_GL0013068	Bacteria	Firmicutes						PTS-dependent dihydroxyacetone kinase 1, dihydroxyacetone-binding subunit DhaK	K05878	glycerol degradation	5.88666e+06	5.37455e+07	1.82324e+06	2.201e+07	680474						7.76874e+06				734150				2.68114e+06			1.01042e+06
AEEGKLFGTVTATDLAEALAAK	158337416-stool2_revised_scaffold1925_5_gene103950	Bacteria	Bacteroidetes	Bacteroidia	Bacteroidales	Rikenellaceae	Alistipes		50S ribosomal protein L9	K02939
AEELGLEGHK	O2.UC50-2_GL0158034	Bacteria	Bacteroidetes	Bacteroidia	Bacteroidales	Bacteroidaceae	Bacteroides		TonB-dependent receptor SusC	K21573	starch degradation	1.15807e+06						6.2144e+06					3.96292e+06			5.38874e+06					1.32588e+06
AEELGYEVK	MH0354_GL0111034	Bacteria	Firmicutes						Xylitol-binding protein	K10439
AEELHKELADSFLPEQFENPANPAAHKK	MH0069_GL0029868	Bacteria	Firmicutes	Clostridia	Clostridiales	Lachnospiraceae	Roseburia	Roseburia faecis	O-acetylserine sulfhydrylase	K01738	L-cysteine biosynthesis	2.97384e+06				4.12233e+06			2.6382e+06
AEELTTVKDANFVNSLVGK	MH0008_GL0009656	Bacteria	Bacteroidetes	Bacteroidia	Bacteroidales	Rikenellaceae	Alistipes						3.99638e+06												2.34522e+06					3.22381e+06				1.03853e+06
AEEQGFEVFTAADAAK	MH0203_GL0157754	Bacteria	Firmicutes	Clostridia	Clostridiales	Eubacteriaceae	Eubacterium		Ketol-acid reductoisomerase	K00053	L-isoleucine biosynthesis		3.88672e+06										2.75868e+06			5.07125e+06					1.3792e+06
AEEQGFEVFTAAEAAK	MH0021_GL0023737	Bacteria	Firmicutes						Ketol-acid reductoisomerase	K00053	L-isoleucine biosynthesis	1.96546e+06			5.44286e+06	5.50326e+06		2.08573e+06				6.07723e+06	6.5375e+06		2.88015e+06					3.00542e+06					5.7414e+06
AEESGTMSGELLLDYFK	445972.ANACOL_00335	Bacteria	Firmicutes	Clostridia	Clostridiales	Ruminococcaceae	Anaerotruncus	Anaerotruncus colihominis	D-galactose-binding periplasmic protein	K10540
AEETGKEFYK	MH0003_GL0103219	Bacteria	Bacteroidetes	Bacteroidia	Bacteroidales	Bacteroidaceae	Bacteroides	Bacteroides uniformis	TonB-dependent receptor SusC	K21573	starch degradation	3.96203e+06	2.47259e+06		640703			1.22408e+06	6.45427e+06	2.15108e+06		6.335e+06	879276			3.65615e+06			8.23038e+06	353948	2.20067e+06		2.33445e+06	1.60574e+06	2.20408e+06
AEEVEQYYLDKVPLKR	SZEY-40A_GL0034001	Bacteria	Proteobacteria	Gammaproteobacteria	Enterobacterales				Sorbitol-6-phosphate 2-dehydrogenase	K00068	D-sorbitol degradation
AEEWLPGFLGK	O2.CD2-0-PT_GL0069482	Bacteria	Firmicutes	Clostridia	Clostridiales							157348	2.10917e+06				2.52964e+06				642823	295828			767612				482074		520042		2.59731e+06		1.12367e+06
AEFADAASK	MH0006_GL0080392	Bacteria	Bacteroidetes	Bacteroidia	Bacteroidales	Bacteroidaceae	Bacteroides	Bacteroides dorei				985425	2.29326e+06	8.2466e+06	1.03471e+07	2.16252e+06		2.05524e+06		9.25633e+06	3.4384e+06				4.01209e+06	6.00008e+06			1.50659e+07	1.73351e+06	947698				1.88229e+07
AEFASDKLLLDTLTLAK	MH0007_GL0036352	Bacteria	Firmicutes	Clostridia	Clostridiales	Ruminococcaceae									435514		2.38892e+06			2.04782e+06								657229		1.91879e+06				1.60894e+06
AEFATELEDYWK	MH0211_GL0103037	Bacteria	Firmicutes	Clostridia	Clostridiales	Lachnospiraceae	Lachnospira						1.20574e+06	690001			182860				172781	890902							468566			562857	2.43306e+06
AEFDMLDTFLADHALR	MH0343_GL0118269	Bacteria							Glycerol dehydratase large subunit	K06120														870727				924118			4.21357e+06
AEFLEFFEK	MH0044_GL0014615	Bacteria	Firmicutes	Clostridia	Clostridiales	Lachnospiraceae	Coprococcus	Coprococcus eutactus	Diaminobutyrate--2-oxoglutarate transaminase	K00836	ectoine biosynthesis			3.58011e+06	1.9732e+06		401020			738225			592233		3.4046e+06			422012					650417
AEFLEFFEKK	MH0044_GL0014615	Bacteria	Firmicutes	Clostridia	Clostridiales	Lachnospiraceae	Coprococcus	Coprococcus eutactus	Diaminobutyrate--2-oxoglutarate transaminase	K00836	ectoine biosynthesis
AEFTDQYLAEAGLR	MH0131_GL0105124	Bacteria	Actinobacteria	Coriobacteriia	Coriobacteriales	Coriobacteriaceae	Collinsella	Collinsella aerofaciens	Arginine deiminase	K01478	L-arginine degradation via ADI pathway	2.65801e+06	1.97421e+06		1.04097e+06			1.92159e+06	1.76912e+06	2.36955e+06	1.1336e+06	1.01437e+06								2.18124e+06	1.65672e+06				1.68736e+06
AEFYSEGTLPLQTLR	159753524-stool2_revised_scaffold20082_1_gene23579	Bacteria	Firmicutes	Clostridia	Clostridiales				30S ribosomal protein S3	K02982
AEGALYACK	MH0058_GL0075109	Bacteria	Firmicutes	Clostridia	Clostridiales				50S ribosomal protein L24	K02895					2.76908e+06	289563		1.83407e+07		1.02445e+07	1.44875e+06	6.85548e+06	5.22955e+06		2.51214e+06				2.95278e+06	745403	736093				3.13161e+06
AEGAMYASK	MH0148_GL0009448	Bacteria	Firmicutes	Clostridia	Clostridiales				50S ribosomal protein L24	K02895						1.5794e+06		2.76275e+06
AEGEAFGK	V1.FI28_GL0116604	Bacteria							Short-chain-enoyl-CoA hydratase	K01715	butanoate metabolism	1.27165e+07	1.33881e+07	3.33233e+06	3.25866e+07	2.03364e+07	8.84448e+06	7.83929e+06		5.62341e+06	1.43494e+07	9.29942e+06	5.36154e+06		1.17793e+07	7.69081e+06		4.38619e+06		2.07089e+07	4.44269e+06		4.71616e+07	4.81974e+06	1.03758e+06
AEGGGLTLNKWDENR	MH0002_GL0014846	Bacteria	Bacteroidetes	Bacteroidia	Bacteroidales	Bacteroidaceae	Bacteroides					1.99084e+06	2.28811e+06		1.42912e+06					5.15504e+06	2.80801e+06	4.26657e+06			3.08602e+06				9.03108e+06		5.92364e+06		2.11642e+06	1.01111e+07
AEGGTVDNNATER	MH0181_GL0008650	Bacteria	Bacteroidetes	Bacteroidia	Bacteroidales	Bacteroidaceae	Bacteroides		TonB-dependent receptor SusC	K21573	starch degradation	159105			360159		471185	1.92551e+06			849069				321948				3.54781e+06	983070
AEGKNPFTLTSK	T2D-110A_GL0005811	Bacteria							Pyruvate:ferredoxin oxidoreductase	K03737		537687	8.48962e+06		1.75845e+07	2.13329e+06	1.81246e+06	2.1512e+06		2.837e+06	2.53887e+06	3.79867e+06	2.03045e+06		6.50533e+06	4.07622e+06			1.05303e+06	8.98966e+06	2.30884e+06		1.95738e+06
AEGKPAPSVSAGGR	MH0343_GL0118271	Bacteria	Synergistetes	Synergistia	Synergistales	Synergistaceae	Cloacibacillus	Cloacibacillus porcorum	Propanediol dehydratase small subunit	K13920	1,2-propanediol degradation	203181	388552		964911		677745	467721			1.01634e+07	206156			468400	309494			1.61438e+07	754685	5.7613e+06
AEGLSGASASNK	MH0003_GL0001431	Bacteria										287826	1.99503e+06	458026	48316.4		4.68124e+06	574433			183472		1.28378e+06		1.15076e+06	7.47342e+06	1.17517e+06			2.28622e+06	2.72466e+06			8.85008e+06
AEGLTYNR	SZEY-24A_GL0028836	Bacteria							50S ribosomal protein L20	K02887		3.45057e+06			8.20105e+06	6.25586e+06	2.5089e+06	1.15212e+07				794111	1.08373e+07		1.35387e+07			1.18744e+07		2.78019e+06	6.59649e+06	9.70506e+06	7.36147e+06	2.49087e+06	681706
AEGNLGPNK	MH0110_GL0035441	Bacteria	Firmicutes	Clostridia	Clostridiales	Lachnospiraceae	Roseburia	Roseburia faecis				453059	1.81471e+06	120146	2.53389e+06	7.94915e+06				1.01453e+06		2.10485e+06			467825	191410	1.68312e+06		5.20836e+06			644250	364830		244382
AEGNLGPNKVTLTAVDQAVVNGFDVR	V1.FI09_GL0160283	Bacteria	Firmicutes	Clostridia	Clostridiales	Lachnospiraceae	Roseburia	Roseburia faecis								1.7974e+07	673450
AEGNLTVNPDNWDYQK	665953.HMPREF1016_02145	Bacteria	Bacteroidetes	Bacteroidia	Bacteroidales	Bacteroidaceae	Bacteroides	Bacteroides eggerthii	TonB-dependent receptor SusC	K21573	starch degradation															3.01399e+06
AEGSQEEKDFLKAEALTFR	MH0038_GL0047020	Bacteria	Bacteroidetes	Bacteroidia	Bacteroidales	Bacteroidaceae	Bacteroides	Bacteroides stercoris										4.08511e+06			956920		882653
AEGVDSVLHFAAR	MH0188_GL0043950	Bacteria	Actinobacteria	Actinobacteria	Bifidobacteriales	Bifidobacteriaceae	Bifidobacterium		UDP-glucose 4-epimerase	K01784	galactose metabolism
AEGVDVSLTGNSTNPTR	V1.UC54-0_GL0102986	Bacteria
AEGVEVSLTGNSTNPTR	O2.UC44-1_GL0081139	Bacteria	Firmicutes	Clostridia	Clostridiales	Ruminococcaceae						950983	4.34457e+06	2.2089e+06	6.33691e+06	4.17839e+06				3.54794e+06		5.2319e+06	3.79854e+06			2.34205e+06				4.10644e+06	4.75524e+06		3.68009e+06
AEGVLDGDSLGLK	O2.UC46-1_GL0024778	Bacteria	Firmicutes	Clostridia	Clostridiales	Eubacteriaceae	Eubacterium	[Eubacterium] hallii							3.73897e+06	994031						1.25674e+06	693695		977978	3.50119e+06	3.27154e+06	1.90851e+06					3.36839e+06	2.10887e+06	1.85058e+06
AEGVPQELVDGLR	MH0012_GL0231760	Bacteria	Firmicutes	Clostridia	Clostridiales	Ruminococcaceae	Faecalibacterium	Faecalibacterium prausnitzii	Reverse rubrerythrin-2	CKO0059		1.50459e+07	9.4888e+07	5.52254e+07	2.78058e+07	1.74839e+08	2.91323e+07	7.33889e+07		1.86645e+07	2.96397e+07	3.0026e+07	2.85334e+07		4.36003e+07	8.90924e+07		8.56072e+07		7.6802e+07	2.91022e+07		1.88857e+08	4.58946e+07
AEGVVYLFDLAR	MH0318_GL0094400	Bacteria	Bacteroidetes	Bacteroidia	Bacteroidales	Bacteroidaceae	Bacteroides					506155	592536				775855				352434		268264				387707			1.29065e+06
AEGVYDKHR	MH0321_GL0077566	Bacteria	Proteobacteria	Gammaproteobacteria	Aeromonadales	Succinivibrionaceae			Malate dehydrogenase	K00024						128145		124944					73293.3		207298		55345.7			40569			12001.7	36327.3
AEGYDDQLYFLLR	MH0068_GL0035032	Bacteria							Fragilysin	K19959				691349	1.30498e+06	1.31272e+06	456489	1.63313e+06	1.2671e+06	1.07581e+06	401652	521819	3.06468e+07	2.96158e+06		249915	451124			1.30748e+06				800684	279150
AEGYSEGTVPLHTLR	O2.UC4-2_GL0006770	Bacteria							30S ribosomal protein S3	K02982		3.9079e+06			2.32853e+06							1.29073e+06								1.60249e+06			2.1938e+06		1.12375e+06
AEHWSFLDAVR	MH0230_GL0067235	Bacteria	Firmicutes	Clostridia	Clostridiales	Clostridiaceae	Butyricicoccus	Butyricicoccus pullicaecorum	Inosose dehydratase	K03335	myo-inositol degradation into acetyl-CoA
AEKDADWDFLVK	MH0052_GL0036562	Bacteria	Bacteroidetes	Bacteroidia	Bacteroidales	Bacteroidaceae	Bacteroides	Bacteroides plebeius	L-fucose isomerase	K01818	L-fucose degradation										2.11005e+06		1.97024e+06	1.02697e+06								1.25789e+06
AEKDLLAGQLYFFR	MH0009_GL0068138	Bacteria	Bacteroidetes	Bacteroidia	Bacteroidales							1.33321e+06				2.19265e+06	2.51531e+06	1.83835e+06						2.5947e+06			4.28678e+06		493910	1.07885e+06		4.18033e+06
AEKPQFNVGDTVR	MH0138_GL0049866	Bacteria	Firmicutes	Clostridia	Clostridiales	Ruminococcaceae	Faecalibacterium	Faecalibacterium prausnitzii	50S ribosomal protein L19	K02884		4.64614e+06	6.05085e+06		1.77052e+07	2.12441e+07	1.15018e+06	5.63631e+06			7.25801e+06				4.20636e+06	3.15842e+06		2.57443e+06		1.55286e+07	2.8891e+06		9.46778e+06	3.45523e+06
AEKSLELVVK	MH0013_GL0017693	Bacteria	Firmicutes	Clostridia	Clostridiales	Clostridiaceae	Clostridium
AEKVADELVK	MH0064_GL0025357	Bacteria	Bacteroidetes	Bacteroidia	Bacteroidales	Prevotellaceae	Prevotella					1.59215e+07			461489	434004									1.24949e+06				772360	302228
AELADELYDKLLNLVVVQK	MH0120_GL0075127	Bacteria	Bacteroidetes	Bacteroidia	Bacteroidales	Bacteroidaceae	Bacteroides																							337399
AELADELYDKLLNLVVVQKK	MH0120_GL0075127	Bacteria	Bacteroidetes	Bacteroidia	Bacteroidales	Bacteroidaceae	Bacteroides									537591									73381.5					1.19695e+06
AELADPFNYGEVLK	T2D-57A_GL0030620	Bacteria	Firmicutes	Clostridia	Clostridiales	Ruminococcaceae	Ruminococcus	Ruminococcus bromii
AELAKPYYYK	MH0002_GL0069477	Bacteria	Bacteroidetes						Uncharacterized glycosidase Rv0584	CKO0014									1.39817e+06	2.51314e+06		2.1388e+06												5.97756e+06	2.61386e+06
AELASTSAYK	MH0036_GL0014487	Bacteria	Candidatus Melainabacteria		Candidatus Gastranaerophilales				Putative propionyl-CoA carboxylase beta chain	K01966	propanoyl-CoA degradation	3.88186e+06	1.08251e+06					1.1152e+06			1.83e+06	1.62646e+06	1.54772e+06		1.65861e+06	1.60456e+06			1.80571e+06		2.89831e+06	2.73983e+06	1.85794e+06		1.22721e+06
AELDGEMGDNHVGLQAR	MH0126_GL0091954	Bacteria	Actinobacteria	Actinobacteria	Bifidobacteriales	Bifidobacteriaceae	Scardovia	Scardovia inopinata	Protein RecA	K03553
AELDKAVHEAAK	MH0407_GL0003293	Bacteria	Firmicutes	Clostridia	Clostridiales	Eubacteriaceae	Eubacterium	[Eubacterium] eligens	Maltodextrin import ATP-binding protein MsmX	K10112		4.36924e+06		4.68581e+06	1.50468e+07	1.11613e+07	757497	440316			2.41431e+06	1.6968e+06	3.62756e+06		1.52021e+06		1.02133e+07			1.17362e+07		2.32808e+06		635441
AELDKLVHEAAK	N032A_GL0073352	Bacteria	Firmicutes	Clostridia	Clostridiales	Lachnospiraceae	Lachnospira		Maltodextrin import ATP-binding protein MsmX	K10112		2.20234e+06	8.37952e+06	4.78763e+06	5.49256e+06	1.45449e+07		4.5671e+06	5.434e+06		2.71637e+06	5.85332e+06	7.19555e+06		4.50471e+06					1.13217e+07	2.10854e+06		1.84522e+07
AELDKLVHSAAK	MH0011_GL0079320	Bacteria	Firmicutes	Clostridia	Clostridiales	Lachnospiraceae	Butyrivibrio		Maltodextrin import ATP-binding protein MsmX	K10112		8.43112e+06											9.6948e+06								1.17243e+07
AELDLVEAK	MH0275_GL0162361	Bacteria							Formate--tetrahydrofolate ligase	K01938	tetrahydrofolate interconversion		4.56055e+06							854879		994291		2.77987e+06		1.05531e+06			1.53368e+06		4.95757e+06	2.52484e+06			770105
AELDQLTSELNR	MH0369_GL0102815	Bacteria	Firmicutes	Clostridia	Clostridiales				Flagellin	K02406		1.70973e+07											2.54997e+07							7.19933e+06
AELEAALDSKFEAEKEALAK	MH0267_GL0005581	Bacteria	Bacteroidetes	Bacteroidia	Bacteroidales	Bacteroidaceae	Bacteroides	Bacteroides vulgatus									5.51831e+06						3.09078e+06
AELEALHFFDR	160582958-stool1_revised_C658182_1_gene96272	Bacteria	Bacteroidetes	Bacteroidia	Bacteroidales				N-acetylneuraminate lyase	K01639	N-acetylneuraminate degradation	783841	1.71271e+06	561900			3.80241e+06			1.13178e+06	1.04992e+06			2.027e+07	920019	1.02757e+06	9.20983e+06	1.34449e+06		1.02939e+06	1.45071e+06	6.38605e+06			2.50394e+06
AELEALNFFDR	SZEY-101A_GL0021373	Bacteria	Bacteroidetes	Bacteroidia	Bacteroidales				N-acetylneuraminate lyase	K01639	N-acetylneuraminate degradation									473784			2.08143e+06			1.8256e+06		440884	875333		549270			631660
AELEGDMGDNKVGLQAR	MH0415_GL0044087	Bacteria							Protein RecA	K03553					1.46048e+06	1.47168e+06								2.33418e+06	1.7622e+06					2.54395e+06
AELEGEMGEAKMGLQAR	MH0450_GL0283658	Bacteria	Bacteroidetes	Bacteroidia	Bacteroidales	Rikenellaceae	Alistipes	Alistipes indistinctus	Protein RecA	K03553
AELEKGAAEWK	O2.UC44-1_GL0166896	Bacteria	Actinobacteria	Actinobacteria	Bifidobacteriales	Bifidobacteriaceae			Probable phosphoketolase	K01621		8.97804e+06	896461	3.3393e+06	1.72292e+06		816039	9.00401e+06	1.28289e+07		3.42523e+06		6.97104e+06	3.68943e+06	2.50993e+06		8.07292e+06	1.30223e+06	9.9421e+06		3.74408e+06	5.64943e+06	5.12506e+06	955999
AELEKTNNVDAAAK	MH0128_GL0006258	Bacteria	Firmicutes	Clostridia	Clostridiales				50S ribosomal protein L18	K02881		1.55951e+06	400084		1.04152e+06						767787				1.71504e+06			1.95355e+06					1.52623e+06
AELELTPAYK	MH0410_GL0108675	Bacteria	Firmicutes	Clostridia	Clostridiales	Ruminococcaceae	Faecalibacterium	Faecalibacterium prausnitzii	Probable M18 family aminopeptidase 1	K01267			7.74627e+06		3.23364e+06			2.48288e+06		2.264e+06						2.18135e+06						7.09947e+06	3.97227e+06
AELELVPAYK	MH0161_GL0152524	Bacteria	Firmicutes	Clostridia	Clostridiales	Ruminococcaceae	Faecalibacterium	Faecalibacterium prausnitzii	Probable M18 family aminopeptidase 1	K01267			4.02927e+06			3.465e+06		1.8383e+06			2.4502e+06		1.93251e+06					5.31115e+06		1.31775e+06				9.46661e+06
AELENELNGPAAAAPYLTK	MH0016_GL0000835	Bacteria	Bacteroidetes	Bacteroidia	Bacteroidales	Bacteroidaceae	Bacteroides													5.23909e+06
AELENTDSDYDREK	MH0188_GL0126744	Bacteria							60 kDa chaperonin	K04077						1.46059e+06																	2.54658e+06
AELGDHDENLSYEK	159611913-stool1_revised_scaffold4627_1_gene69704	Bacteria	Firmicutes	Clostridia	Clostridiales				Phosphoribosylaminoimidazole-succinocarboxamide synthase	K01923	IMP biosynthesis via de novo pathway		1.46899e+06	1.01598e+07	1.3775e+06	4.29884e+06		2.61096e+06							3.33571e+06	1.44452e+06	1.4525e+06	2.54332e+06	1.75356e+07	1.731e+06	1.81771e+06		2.79964e+06		1.23722e+06
AELGEGNKKPELLEK	MH0137_GL0031871	Bacteria	Firmicutes	Clostridia	Clostridiales	Lachnospiraceae	Roseburia	Roseburia faecis				4.03252e+06	7.94792e+06	1.74114e+07	1.90436e+06	2.58744e+07	2.90241e+06	2.29306e+06	9.60437e+06	1.14173e+06					7.98463e+06	5.04449e+06		1.54758e+07		574223	2.05559e+06		7.45515e+06
AELGQFEPADFEK	MH0404_GL0106381	Bacteria	Bacteroidetes	Bacteroidia	Bacteroidales	Prevotellaceae	Prevotella		SusD-like protein BACOVA_02651	K21572	xyloglucan degradation			2.78952e+06					3.70499e+06			1.34626e+06	1.87683e+06	1.38892e+06	1.58102e+06				2.97618e+06		5.77536e+06		3.62232e+06		926686
AELGTLTQADLNK	MH0133_GL0022161	Bacteria	Bacteroidetes									1.41641e+06	5.66379e+06		2.98e+06		3.35327e+06			4.57573e+06			2.10856e+06	4.64795e+07		5.12962e+06		2.61823e+06		2.81085e+06
AELKDEAEEAR	V1.CD16-0_GL0077671	Bacteria							Elongation factor G	K02355
AELLALAEELETK	DLM015_GL0069021	Bacteria							Propanediol dehydratase small subunit	K13920	1,2-propanediol degradation
AELLSLAELAK	MH0123_GL0051701	Bacteria	Firmicutes	Clostridia	Clostridiales				Acetolactate synthase small subunit	K01653	L-isoleucine biosynthesis	1.57699e+06					6.00467e+06			2.53079e+06							4.89488e+06								1.18138e+06
AELLTALQPALAK	NLM015_GL0025229	Bacteria	Firmicutes
AELNAENLEALEK	MH0450_GL0224331	Bacteria	Firmicutes	Clostridia	Clostridiales	Lachnospiraceae	Blautia		Formate--tetrahydrofolate ligase	K01938	tetrahydrofolate interconversion	1.71638e+06	4.44147e+06	2.55786e+06	1.7913e+06	1.52064e+06	2.84241e+06	2.25781e+06					2.17027e+06						3.82163e+06						1.00779e+06
AELNGENLEALEK	V1.UC40-1_GL0166114	Bacteria	Firmicutes	Clostridia	Clostridiales	Lachnospiraceae			Formate--tetrahydrofolate ligase	K01938	tetrahydrofolate interconversion	2.3232e+06	1.43934e+07	4.11582e+06	2.77279e+06	2.48094e+06	4.65369e+06	1.93903e+06		3.48754e+06				2.085e+06		3.22849e+06			2.05214e+07		1.86951e+06		2.03372e+06
AELNHENLEALEK	MH0275_GL0162361	Bacteria	Firmicutes	Clostridia	Clostridiales	Clostridiaceae	Clostridium		Formate--tetrahydrofolate ligase	K01938	tetrahydrofolate interconversion					685646										1.2824e+06				922595	5.4162e+06	2.49939e+06
AELNSENLEALEK	MH0262_GL0117812	Bacteria	Firmicutes						Formate--tetrahydrofolate ligase 2	K01938	tetrahydrofolate interconversion
AELNSSLVNNR	O2.UC19-1_GL0081112	Bacteria	Bacteroidetes	Bacteroidia	Bacteroidales	Bacteroidaceae	Bacteroides							5.24768e+06		3.27817e+06		5.10085e+06													1.21921e+08				8.52854e+07
AELPKPWGTTGEELAAYGK	MH0055_GL0057717	Bacteria	Bacteroidetes	Bacteroidia	Bacteroidales	Bacteroidaceae	Bacteroides	Bacteroides plebeius	Intracellular endo-alpha-(1->5)-L-arabinanase	K06113	L-arabinan degradation	1.5831e+06	1.55089e+06				1.01549e+06	1.29358e+06	1.36219e+06		2.20824e+06					9.19717e+06		5.18187e+06
AELPLYAEAVQADLKK	866778.HMPREF9684_0923	Bacteria	Firmicutes	Negativicutes					Nickel-binding periplasmic protein	K15584
AELQEADKAGLAALEEK	V1.FI15_GL0168284	Bacteria	Bacteroidetes	Bacteroidia	Bacteroidales	Bacteroidaceae	Bacteroides						8.22817e+06		3.45943e+06									4.18294e+06		4.2844e+06					2.07392e+06			6.37067e+06
AELQSLCDEAEKYGLK	MH0176_GL0087662	Bacteria	Firmicutes	Clostridia	Clostridiales	Ruminococcaceae	Ruminococcus	Ruminococcus bromii	Alpha-amylase	K01176													4.54292e+06				2.33835e+06	949862					1.37154e+06
AELRNNDTELWLK	T2D-57A_GL0107451	Bacteria	Bacteroidetes	Bacteroidia	Bacteroidales	Bacteroidaceae	Bacteroides	Bacteroides uniformis
AELSKYPVSTR	NLM002_GL0011864	Bacteria							Fumarate hydratase class I, aerobic	K01676	tricarboxylic acid cycle	1.67884e+07			1.14749e+06										653821	526371
AELTKYDNPTK	O2.UC15-1_GL0076084	Bacteria	Bacteroidetes	Bacteroidia	Bacteroidales							974632	5.42256e+06		4.82119e+06								1.6736e+06		4.52529e+06			1.74756e+06		5.87386e+06			1.66282e+06
AELVSNVATATGLTKK	V1.CD40-0_GL0115283	Bacteria							DNA-binding protein HU	K03530		4.43112e+06	2.34633e+06		5.26542e+06	2.78866e+06				4.33764e+06	797441							2.01078e+06			1.55891e+06
AELVYGELDRNK	ED12A_GL0087148	Bacteria	Bacteroidetes	Bacteroidia	Bacteroidales	Prevotellaceae	Prevotella		Phosphoserine aminotransferase	K00831	L-serine biosynthesis			2.70455e+06	2.04027e+06					3.54177e+06	1.92165e+06			3.64854e+06	4.0594e+06		3.64471e+07	2.48384e+07		2.72893e+06	3.50105e+06		8.02449e+06	1.4688e+06	1.17273e+06
AELYPEVAPNTVNNFLSLVK	MH0004_GL0016573	Bacteria	Firmicutes						Peptidyl-prolyl cis-trans isomerase B	K03768					148011	1.14111e+06											411124	129416				657247
AEMVAQALFNWAVK	MH0340_GL0072603	Bacteria	Firmicutes	Clostridia	Clostridiales	Ruminococcaceae	Ruminococcus	Ruminococcus bromii					634687			1.24842e+06							1.32386e+06		2.98955e+06		809384			1.23004e+06			1.19991e+06		434503
AENAQQGLELSK	764285508-stool1_revised_scaffold42145_1_gene57934	Bacteria	Firmicutes	Erysipelotrichia	Erysipelotrichales	Erysipelotrichaceae	Turicibacter	Turicibacter sanguinis	2-dehydro-3-deoxy-6-phosphogalactonate aldolase	K01631	D-galactonate degradation	3.7596e+06	6.26311e+06	1.01112e+07	1.16236e+07	3.22544e+06	3.7436e+06	1.8066e+07		1.22723e+07	1.86735e+07	1.79662e+07	1.70905e+07		2.46474e+07	2.22548e+06	7.29516e+07	2.57282e+07	1.45433e+07	9.50682e+06	9.44658e+06		1.4211e+07	4.65246e+07	5.36149e+06
AENAYTNYNVR	MH0400_GL0058374	Bacteria	Bacteroidetes	Bacteroidia	Bacteroidales	Prevotellaceae	Prevotella		4-deoxy-L-threo-5-hexosulose-uronate ketol-isomerase 2	K01815	pectin degradation	1.41316e+07	1.20587e+07	7.56906e+06									3.63765e+06								1.5159e+06		3.70321e+06	4.45082e+06
AENDNTTLDR	MH0393_GL0041702	Bacteria	Proteobacteria	Deltaproteobacteria	Desulfovibrionales	Desulfovibrionaceae	Bilophila	Bilophila wadsworthia							722496		302088			156818											489551		804855		631867
AENFDDALAK	MH0028_GL0008814	Bacteria	Firmicutes	Clostridia	Clostridiales				Aldehyde-alcohol dehydrogenase	K04072		3.47252e+06		1.95876e+06	1.44984e+06			2.06806e+06			1.10225e+06	983757				4.87465e+06					2.92551e+06	3.91861e+06	1.61698e+06
AENLYVAECYANK	V1.UC6-0_GL0089170	Bacteria	Firmicutes	Clostridia	Clostridiales	Lachnospiraceae	Roseburia		50S ribosomal protein L22	K02890					2.08315e+06										1.9118e+06			7.80309e+06					2.88382e+06
AENPKEALLDLVSKL	MH0011_GL0056745	Archaea	Euryarchaeota	Methanobacteria	Methanobacteriales	Methanobacteriaceae	Methanobrevibacter	Methanobrevibacter smithii					382970														90209.9					159737	148053
AENSGFAGR	DLM019_GL0008136	Bacteria	Actinobacteria	Coriobacteriia	Coriobacteriales	Coriobacteriaceae	Collinsella	Collinsella aerofaciens	Dihydroorotase	K01465	UMP biosynthesis via de novo pathway		658152		912158		2.7331e+06	5.05525e+06					219647		1.09863e+06					642807	1.229e+06		952745	251739
AENTANKGLYDLTLK	O2.UC44-0_GL0073494	Bacteria	Bacteroidetes	Bacteroidia	Bacteroidales	Bacteroidaceae	Bacteroides	Bacteroides caccae				1.3664e+06	1.63598e+06		653697	1.55525e+06		1.45368e+06		1.7705e+06	1.61843e+06			2.77136e+06	4.47064e+06	923668								2.96339e+06	7.06623e+06
AENWQNVSTNVLK	O2.UC31-1_GL0062290	Bacteria	Firmicutes	Clostridia	Clostridiales	Ruminococcaceae	Faecalibacterium	Faecalibacterium prausnitzii
AENYYTLYGYTAENQLR	V1.CD45-0_GL0042096	Bacteria	Bacteroidetes	Bacteroidia	Bacteroidales										2.09398e+06		2.08061e+06			4.90376e+06					4.2057e+06	1.76663e+06									1.05942e+07
AEPFAVEFAK	MH0041_GL0071777	Bacteria	Firmicutes										4.35425e+06															7.79221e+06		1.58501e+06	4.03105e+06	1.06896e+07
AEPLAATLYQK	MH0010_GL0044839	Bacteria	Bacteroidetes	Bacteroidia	Bacteroidales	Bacteroidaceae	Bacteroides								3.11962e+06	5.60212e+06	4.33291e+06				1.02835e+07		2.06883e+07		2.44757e+08	4.34665e+07	5.94101e+06	4.38179e+06			3.20978e+06		3.55079e+06	3.28873e+06	5.90061e+06
AEPLAATLYQKDSESTGVK	MH0010_GL0044839	Bacteria	Bacteroidetes	Bacteroidia	Bacteroidales	Bacteroidaceae	Bacteroides															1.16789e+06			7.26516e+06									1.70804e+06
AEPQPLEALGGK	MH0006_GL0176047	Bacteria	Bacteroidetes	Bacteroidia	Bacteroidales							4.3361e+06	5.57235e+06	3.51979e+06	5.09325e+06		3.5909e+07	3.03714e+06				2.51008e+06	4.71712e+06		1.26612e+07	6.08779e+06			7.7609e+06		6.68092e+06				9.78073e+06
AEPQPLEALGGKVPVTLNATFPAK	MH0006_GL0176047	Bacteria	Bacteroidetes	Bacteroidia	Bacteroidales																		1.39867e+06								3.84403e+06				1.58425e+06
AEQEQLVASAK	MH0080_GL0047549	Bacteria	Firmicutes	Negativicutes	Acidaminococcales	Acidaminococcaceae	Phascolarctobacterium		ATP synthase subunit b	K02109											1.31305e+06		528978	1.20358e+06	1.38964e+06	1.99501e+06					776350
AEQLGLAEK	V1.FI05_GL0096654	Bacteria	Firmicutes	Clostridia	Clostridiales	Ruminococcaceae	Gemmiger					1.21145e+07	6.67774e+06	1.40117e+07	9.45361e+06	1.19098e+07	7.47535e+06	4.82878e+06		1.05722e+07	6.78676e+06	1.84106e+06	2.29312e+06	1.20859e+07	1.743e+07	5.03531e+06		7.49638e+06	7.21255e+06	8.09838e+06			1.55316e+07		1.75002e+06
AEQNAAAADPNWK	MH0002_GL0008444	Bacteria	Bacteroidetes	Bacteroidia	Bacteroidales	Rikenellaceae	Alistipes	Alistipes onderdonkii								2.35565e+06		3.37762e+06	9.8912e+06	1.34413e+06					1.32772e+06	2.46669e+06				942592					1.57072e+06
AEQQGLNAEKLTK	MH0014_GL0079345	Bacteria	Proteobacteria						Maltodextrin phosphorylase	K00688					4.26679e+06										726509	8.21825e+06	2.53637e+06	583664				1.91618e+06			3.03723e+06
AEQSGTQSGELLADYFK	764285508-stool1_revised_C915237_1_gene2642	Bacteria	Firmicutes	Clostridia	Clostridiales	Clostridiaceae	Clostridium		Glucose/galactose-binding lipoprotein	K10540		897705	3.52845e+06					2.26824e+06	5.54838e+06	2.74686e+06			4.9548e+06								2.85005e+06			2.2775e+06	1.38223e+07
AEQSGTQSGELLVDYFK	MH0277_GL0043402	Bacteria	Firmicutes	Clostridia	Clostridiales	Clostridiaceae	Clostridium		D-galactose-binding periplasmic protein	K10540										673939				1.14447e+06				1.56514e+06		1.50243e+06			3.08317e+06		2.5192e+06
AESAAATLFYFLQMSHDK	DLF007_GL0009651	Bacteria	Bacteroidetes	Bacteroidia	Bacteroidales	Bacteroidaceae	Bacteroides						224271	335968					359141		141979						440081					2.85059e+06
AESELDGQTAK	763840445-stool2_revised_scaffold15294_1_gene136660	Bacteria	Bacteroidetes	Bacteroidia	Bacteroidales	Rikenellaceae	Alistipes	Alistipes putredinis					3.07034e+06	1.34885e+06	1.80581e+06			985856							516331	708655	8.31112e+06				1.2581e+06
AESGELFVTK	MH0221_GL0068882	Bacteria							50S ribosomal protein L22	K02890		1.6281e+06	2.96893e+06							2.64454e+06		918978	2.98599e+06	4.61949e+06	2.36436e+06		2.11485e+06		782889	1.27294e+06		4.86314e+06			775227
AESGEYTLVTPLSAAR	MH0002_GL0073198	Bacteria	Bacteroidetes	Bacteroidia	Bacteroidales	Rikenellaceae	Alistipes		TonB-dependent receptor SusC	K21573	starch degradation
AESGVLGTNSGNLTVK	MH0039_GL0055871	Bacteria	Bacteroidetes	Bacteroidia	Bacteroidales	Bacteroidaceae	Bacteroides	Bacteroides massiliensis	Outer membrane protein SusE	K21571	starch degradation		1.85225e+06				7.97634e+06			7.94655e+06						1.89339e+06							2.92411e+06
AESQGDVEDGALNLENYK	V1.CD24-0_GL0137237	Bacteria	Firmicutes	Clostridia	Clostridiales	Ruminococcaceae	Faecalibacterium																4.69321e+06
AESQWLWLEK	MH0145_GL0085935	Bacteria	Firmicutes	Clostridia	Clostridiales								3.25537e+06	7.76262e+06			2.6203e+06			4.37819e+06	7.834e+06	6.27001e+06	1.37872e+06		2.64061e+06			9.40037e+06			1.13327e+07		2.59767e+06	4.97436e+06
AESSNGLWTLALDSK	O2.UC6-1_GL0157896	Bacteria	Bacteroidetes	Bacteroidia	Bacteroidales	Bacteroidaceae	Bacteroides												1.10056e+06	944826	2.88969e+06				662738		2.31406e+06			3.0584e+06			1.30473e+06	2.13077e+06
AESVEGTLDKYTLGK	MH0444_GL0010150	Bacteria	Firmicutes	Clostridia	Clostridiales	Oscillospiraceae	Oscillibacter						935699		1.07157e+06										4.43691e+06
AESVEGTVTK	V1.FI10_GL0010806	Bacteria	Firmicutes	Clostridia	Clostridiales		Lawsonibacter	Lawsonibacter asaccharolyticus	Cell surface glycoprotein 1	K12544		437569			6.68068e+06	2.5515e+07	6.99819e+06	6.44637e+06	3.51537e+06	1.78228e+06	1.05538e+06		1.44233e+06	2.12806e+06		1.61145e+06				4.34552e+06	4.44766e+06	8.48068e+06	1.64942e+06	7.88837e+06
AETGKENLEALEK	MH0372_GL0071962	Bacteria	Firmicutes						Formate--tetrahydrofolate ligase 2	K01938	tetrahydrofolate interconversion
AETGNENLEALEK	O2.UC48-0_GL0278979	Bacteria	Firmicutes						Formate--tetrahydrofolate ligase	K01938	tetrahydrofolate interconversion		3.47318e+06	1.67563e+06	1.30038e+06		2.02195e+06				2.16989e+06								1.51114e+06			1.65321e+08		1.67233e+06
AETLYYLVK	MH0397_GL0133335	Bacteria							cAMP-activated global transcriptional regulator CRP	K10914			1.52803e+06		2.4738e+06					3.99945e+06	1.48534e+06	2.99164e+06		1.3444e+07				1.46872e+07	2.7209e+06				7.19436e+07		2.25981e+06
AETVALLNR	MH0356_GL0026344	Bacteria	Firmicutes	Clostridia	Clostridiales	Clostridiaceae	Butyricicoccus		Cell surface glycoprotein 2	K12544
AETVEDLKK	MH0097_GL0073954	Bacteria							L-lysine 2,3-aminomutase	K01843	L-lysine degradation via acetate pathway
AETWDGSLFQR	MH0003_GL0042773	Bacteria	Bacteroidetes	Bacteroidia	Bacteroidales	Bacteroidaceae	Bacteroides						8.74706e+06									5.73295e+06			7.38323e+06				1.00315e+07	4.93126e+06	1.45075e+07	9.0022e+06			2.17615e+07
AEVAALLYR	MH0305_GL0081341	Bacteria							Middle cell wall protein	CKO0043			6.65005e+06	3.03153e+06	6.35622e+06	3.01791e+06	1.23372e+07	3.73315e+06		5.05652e+06	4.60936e+06	2.12013e+06		8.36733e+06	1.16799e+06	2.2493e+07	4.59707e+06		4.32416e+06	3.19844e+06	1.96005e+06		1.48382e+06
AEVAKPYYYK	NOF006_GL0061184	Bacteria	Bacteroidetes						Uncharacterized glycosidase Rv0584	CKO0014
AEVATLFFR	MH0193_GL0101947	Bacteria	Firmicutes	Clostridia	Clostridiales				Cell surface glycoprotein 2	K12544		4.69352e+06	8.94114e+06		6.4331e+06			2.31185e+06							1.04461e+06	9.03704e+06				7.11026e+06	1.84159e+07		603783
AEVATLLDR	MH0184_GL0001534	Bacteria	Proteobacteria	Betaproteobacteria	Burkholderiales	Burkholderiaceae	Cupriavidus		Cell surface glycoprotein 2	K12544		1.0362e+06			2.74733e+06							2.14984e+06			7.66465e+06		4.08781e+06								4.35473e+06
AEVATLLYR	MH0007_GL0025428	Bacteria	Firmicutes						Cell surface glycoprotein 2	K12544		4.14258e+07			1.44198e+08						2.1091e+07		1.19352e+07			9.69714e+06				6.4776e+07
AEVDALTSSAR	MH0144_GL0157521	Bacteria	Firmicutes	Clostridia	Clostridiales	Ruminococcaceae	Ruminococcus							2.37004e+06		667028		1.07707e+06	1.56454e+06							879357		3.12216e+06		921053		6.19418e+06	3.63852e+06	1.50749e+06
AEVEGTNNAMLR	O2.UC11-2_GL0021069	Bacteria	Actinobacteria	Actinobacteria	Bifidobacteriales	Bifidobacteriaceae	Bifidobacterium	Bifidobacterium bifidum	Endo-alpha-N-acetylgalactosaminidase	K17624					1.17159e+06			6.42062e+06								2.95877e+06		4.93731e+06			2.16128e+06		1.09583e+07
AEVGGEDVQTLSSGGLR	MH0020_GL0069515	Bacteria	Bacteroidetes	Bacteroidia	Bacteroidales	Tannerellaceae	Parabacteroides															7.66488e+06
AEVGGEDVQTSTPSKR	SZEY-44A_GL0095957	Bacteria	Bacteroidetes	Bacteroidia	Bacteroidales	Bacteroidaceae	Bacteroides	Bacteroides massiliensis				1.27646e+06			3.29333e+06	475756		3.57594e+06			866183	452451				6.91431e+06					6.28839e+06
AEVLGSADGADLYSLTNVK	V1.FI06_GL0171100	Bacteria	Firmicutes	Clostridia	Clostridiales	Lachnospiraceae	Roseburia	Roseburia faecis
AEVLNYNPGFTPNNR	MH0002_GL0002736	Bacteria	Firmicutes	Clostridia	Clostridiales	Clostridiaceae	Clostridium		Protein FixB	K03522
AEVLYAELDR	MH0006_GL0017377	Bacteria	Bacteroidetes	Bacteroidia	Bacteroidales	Prevotellaceae	Prevotella	Prevotella copri	Phosphoserine aminotransferase	K00831	L-serine biosynthesis
AEVLYAELDRNK	MH0006_GL0017377	Bacteria	Bacteroidetes	Bacteroidia	Bacteroidales	Prevotellaceae	Prevotella	Prevotella copri	Phosphoserine aminotransferase	K00831	L-serine biosynthesis	6.64198e+06
AEVNCYGADDVR	O2.UC19-2_GL0062932	Bacteria	Actinobacteria	Coriobacteriia	Coriobacteriales																						2.0328e+06		2.76127e+06
AEVPAFNTGDTVR	V1.UC53-0_GL0126466	Bacteria	Firmicutes	Clostridia	Clostridiales				50S ribosomal protein L19	K02884
AEVPSGASTGENEAVELR	T2D-122A_GL0051909	Bacteria							Enolase 3	K01689	glycolysis	3.18507e+06		2.46653e+06															2.48196e+06		1.07689e+06
AEVPSGASTGENEAVELRDGGSR	T2D-122A_GL0051909	Bacteria							Enolase 3	K01689	glycolysis	5.52264e+06		1.94093e+07	1.81373e+07	2.53963e+07		2.28999e+07				9.15838e+06						1.39527e+07						3.51176e+07	7.34451e+06
AEVPVVSNNSANR	O2.UC3-0_GL0162915	Bacteria							Aspartate-semialdehyde dehydrogenase	K00133	L-lysine biosynthesis via DAP pathway
AEVSLTGQNLGYLTGAK	158256496-stool1_revised_scaffold157_1_gene175064	Bacteria	Bacteroidetes	Bacteroidia	Bacteroidales	Bacteroidaceae	Bacteroides		TonB-dependent receptor SusC	K21573	starch degradation	2.86902e+06	3.86519e+06		7.40797e+06	6.01731e+06		1.14609e+07	9.26698e+06	1.25378e+07	1.13973e+07	1.44583e+07		1.92929e+07	7.0545e+06	8.25528e+06		1.14235e+07	1.02382e+07	4.15779e+06	3.71057e+06		6.64047e+06	4.12193e+06	4.25265e+06
AEVVAHGRGEK	V1.UC39-4_GL0016701	Bacteria							50S ribosomal protein L21	K02888		41014			2.09782e+06		120189	26614.9	181273	31981.8	1.21291e+06	318514	60040.8	704612	55523.6		36121	1.29573e+06		241376		18056.9	306983		931493
AEVVKLPFLQQK	NOM017_GL0005565	Bacteria	Bacteroidetes	Bacteroidia	Bacteroidales	Rikenellaceae	Alistipes	Alistipes putredinis	Aminomethyltransferase	K00605		715270	1.45776e+06								1.3602e+06	6.64022e+06	1.93056e+06										2.41872e+06
AEVVNDEAKGPK	V1.CD1-3-PN_GL0123771	Bacteria	Actinobacteria	Actinobacteria	Bifidobacteriales	Bifidobacteriaceae	Bifidobacterium		50S ribosomal protein L21	K02888			964751		1.27791e+06	1.98982e+06		7.97197e+06	294760				2.11968e+06		1.30489e+06	424591		635213		257375	938713		121398
AEWLADANSLWYDSEHK	MH0031_GL0034128	Bacteria	Firmicutes	Clostridia	Clostridiales	Clostridiaceae	Clostridium		D-galactose-binding periplasmic protein	K10540			1.76513e+07		621248																		2.87134e+07	2.335e+06
AEYGGWQGWQEK	NOM022_GL0002429	Bacteria	Fusobacteria	Fusobacteriia	Fusobacteriales	Fusobacteriaceae	Fusobacterium	Fusobacterium mortiferum
AEYGHLGSSK	MH0048_GL0017057	Bacteria	Bacteroidetes	Bacteroidia	Bacteroidales	Bacteroidaceae	Bacteroides	Bacteroides stercoris				633229		1.26514e+06	318522			5.89913e+06	717768	513679	8.9864e+06	2.28313e+06	331576	6.50293e+06	433609	634992		2.54866e+06	2.57981e+06		455985		111575
AEYGHLGSSKDGR	MH0048_GL0017057	Bacteria	Bacteroidetes	Bacteroidia	Bacteroidales	Bacteroidaceae	Bacteroides	Bacteroides stercoris				172317	107590					2.09621e+06		392774															136829
AEYTPHVDTGDYLLVLNADK	NODE_202450_length_286_cov_1.856643_2_211_-	Bacteria							50S ribosomal protein L13	K02871						2.14585e+06		2.20535e+06		2.05126e+06		576697		1.73431e+06		1.75256e+06	4.98048e+06	4.04096e+06				3.30392e+06			9.25908e+06
AFAAALEDAK	MH0008_GL0033516	Bacteria							Phosphoglycerate kinase	K00927	glycolysis	3.83458e+06	741290			2.50179e+06									4.91735e+06	1.39191e+06	1.06662e+07			5.62312e+06		1.53444e+06	3.09083e+06	1.72586e+06	1.22623e+06
AFAAEYAQK	MH0193_GL0107031	Bacteria	Firmicutes	Clostridia	Clostridiales				Glycine reductase complex component B subunit gamma	K10672		1.52544e+06	2.72064e+07	2.70414e+06		1.30426e+07		1.28479e+06								2.12634e+07					4.15046e+06		1.0457e+06
AFAAQMEQR	MH0159_GL0001056	Bacteria	Bacteroidetes	Bacteroidia	Bacteroidales	Odoribacteraceae	Butyricimonas	Butyricimonas synergistica					315610								378330			508798					1.92979e+06	2.5983e+06	651491				961577
AFADELEKNLK	MH0147_GL0120111	Bacteria	Firmicutes						Lactoyl-CoA dehydratase subunit alpha	K20626		818265	2.72283e+06		1.14713e+06		2.8376e+06			2.07234e+06	4.20086e+06		647376		1.75763e+06					6.96735e+06			724425
AFADKNLEDFAARPWSGYTDWKDVLFR	MH0012_GL0232564	Bacteria	Bacteroidetes	Bacteroidia	Bacteroidales	Bacteroidaceae	Bacteroides		TonB-dependent receptor SusC	K21573	starch degradation					1.31786e+06
AFAEDNSLEFSYFKPAGDNTADR	MH0415_GL0228791	Bacteria	Firmicutes																			3.19859e+06
AFAEELLEFLR	160502038-stool1_revised_scaffold49035_1_gene126481	Bacteria	Verrucomicrobia	Verrucomicrobiae	Verrucomicrobiales	Akkermansiaceae	Akkermansia	Akkermansia muciniphila				29153.9	176340						622268							139654		121631		149208
AFAEEYAQK	O2.UC14-1_GL0091402	Bacteria	Firmicutes	Clostridia	Clostridiales	Lachnospiraceae	Coprococcus	Coprococcus comes	Glycine reductase complex component B subunit gamma	K10672		9.44255e+06	3.87147e+06	1.02854e+07	3.83873e+06	2.38336e+06	1.09887e+06			7.73023e+06		6.2341e+06	6.76722e+06		1.52876e+06		6.39938e+06	4.03919e+06		8.87074e+06	2.05666e+06	1.8222e+07
AFAEGDVETAR	MH0385_GL0155671	Bacteria	Verrucomicrobia	Verrucomicrobiae	Verrucomicrobiales	Akkermansiaceae	Akkermansia	Akkermansia muciniphila	4-hydroxy-tetrahydrodipicolinate synthase	K01714	L-lysine biosynthesis via DAP pathway	1.13208e+06		1.33752e+06			998932	2.83966e+06		2.63126e+06						1.32899e+07			2.51265e+06		1.17173e+07
AFAEQLVNLTVK	MH0429_GL0143119	Bacteria							50S ribosomal protein L7/L12	K02935						6.60134e+06				5.42108e+06							8.37867e+06				3.38471e+06	1.20171e+07	7.21167e+06
AFAEYAHK	MH0264_GL0013144	Bacteria	Bacteroidetes	Bacteroidia	Bacteroidales	Prevotellaceae	Prevotella	Prevotella copri	TonB-dependent receptor SusC	K21573	starch degradation	4.98622e+07						749914		886946						330307		530498		208919			2.31228e+06	656437	392572
AFAGLLAR	MH0002_GL0001708	Bacteria							Reverse rubrerythrin-1	CKO0059		8.1027e+06	3.82029e+07		2.23147e+07	2.79595e+07		1.32763e+07		5.17901e+06	1.70447e+07	2.39578e+07	4.48979e+06		3.24545e+07	2.50783e+07	1.16305e+07	1.49403e+07		1.39179e+07	6.74784e+06		6.49389e+06	2.7321e+07	2.47995e+06
AFAGLLERYFGK	V1.CD11-0_GL0036296	Bacteria							Reverse rubrerythrin-2	CKO0059							1.63556e+06
AFAGLLERYFGKK	V1.CD11-0_GL0036296	Bacteria	Fusobacteria	Fusobacteriia	Fusobacteriales	Fusobacteriaceae	Fusobacterium	Fusobacterium mortiferum	Reverse rubrerythrin-2	CKO0059						815859	7.68398e+06										5.42246e+06	2.21027e+06							1.19002e+06
AFAGLNPLTFFK	MH0203_GL0149234	Bacteria	Firmicutes						Proton/sodium-glutamate symport protein	K11102			263070	143827	93690.5	298507				212284		262890	210653				131583			310631
AFAGPYTLTAFK	MH0188_GL0071819	Bacteria	Actinobacteria	Actinobacteria	Bifidobacteriales	Bifidobacteriaceae	Bifidobacterium	Bifidobacterium longum	Oligopeptide-binding protein OppA	K15580					3.06104e+06		993666								2.11399e+06									3.77575e+06
AFAGTAFESLTK	T2D-20A_GL0030954	Bacteria	Firmicutes	Clostridia	Clostridiales	Lachnospiraceae			50S ribosomal protein L10	K02864		571853		3.69776e+06	2.20193e+06				2.14981e+06		989526				4.02855e+06				3.547e+06
AFAGTANLGK	MH0061_GL0015145	Bacteria	Bacteroidetes	Bacteroidia	Bacteroidales	Bacteroidaceae	Bacteroides	Bacteroides vulgatus				1.905e+07	4.3864e+06		1.6708e+07	8.45233e+06	2.38277e+06	6.61673e+06		2.10696e+07	1.15577e+07	8.85584e+06	3.6283e+06		7.09956e+06		5.73345e+07			7.83015e+06			1.41591e+07	1.97022e+07	3.8589e+06
AFAGTFNVANYGK	MH0012_GL0144181	Bacteria	Firmicutes	Clostridia	Clostridiales	Clostridiaceae	Clostridium						944389			2.31773e+06		6.10677e+07					1.387e+07	2.56816e+06	2.4413e+06			3.19897e+06				5.17066e+06			4.91889e+06
AFALVLTGER	DOM001_GL0054389	Bacteria	Proteobacteria						L-fucose mutarotase	K02431	L-fucose metabolism
AFANDCLASEFLK	MH0117_GL0045518	Bacteria	Bacteroidetes	Bacteroidia	Bacteroidales	Prevotellaceae	Prevotella	Prevotella copri	Glycerol-3-phosphate dehydrogenase	K00057	glycerophospholipid metabolism	731629	1.7125e+06	5.07572e+06	1.246e+06					1.62515e+06	2.19128e+06	1.15462e+06	1.41555e+06	4.60064e+06	1.7705e+06			5.51777e+06		1.51426e+06	1.10397e+06			997299
AFANVYDAAK	HT25A_GL0053121	Bacteria	Firmicutes	Negativicutes	Acidaminococcales	Acidaminococcaceae	Acidaminococcus	Acidaminococcus intestini	NAD-specific glutamate dehydrogenase	K00262		1.0613e+06		4.21467e+06	1.55004e+06		1.85723e+06	987829			1.15782e+06		1.24396e+06		1.42083e+07	1.11558e+07				1.04819e+06				1.30498e+06	846828
AFAQVDGYEVALCDLKQEWAEGGKDK	MH0305_GL0026573	Bacteria	Firmicutes	Clostridia	Clostridiales				3-hydroxybutyryl-CoA dehydrogenase	K00074	butanoate metabolism												535228		1.86325e+06									812955
AFAQVEGNTVALCDLK	MH0244_GL0087777	Bacteria	Firmicutes	Clostridia	Clostridiales	Ruminococcaceae	Faecalibacterium	Faecalibacterium prausnitzii	3-hydroxybutyryl-CoA dehydrogenase	K00074	butanoate metabolism
AFAQVEGNTVALCDLKQEWAENGLAK	MH0244_GL0087777	Bacteria	Firmicutes	Clostridia	Clostridiales	Ruminococcaceae	Faecalibacterium	Faecalibacterium prausnitzii	3-hydroxybutyryl-CoA dehydrogenase	K00074	butanoate metabolism												4.18481e+06		2.02894e+06
AFAQVEGNTVALCDLKQEWAENGLKK	SZEY-41A_GL0029790	Bacteria	Firmicutes	Clostridia	Clostridiales	Ruminococcaceae	Faecalibacterium	Faecalibacterium prausnitzii	3-hydroxybutyryl-CoA dehydrogenase	K00074	butanoate metabolism										560757			1.55639e+06										5.8371e+06
AFAQVEGYEVALCDLKQEWAEGGKEK	MH0124_GL0120108	Bacteria	Firmicutes	Clostridia	Clostridiales	Lachnospiraceae	Roseburia	Roseburia intestinalis	3-hydroxybutyryl-CoA dehydrogenase	K00074	butanoate metabolism		1.24713e+06												2.48444e+06
AFASTSEANVDGFLSK	O2.UC40-2_GL0071047	Bacteria	Bacteroidetes	Bacteroidia	Bacteroidales	Bacteroidaceae	Bacteroides					2.17523e+06		1.79917e+06	3.80883e+06	2.30799e+07		1.94543e+06		4.89115e+06					2.66879e+06					4.26041e+06				1.89056e+06
AFATPELANLDGFLSK	MH0106_GL0105163	Bacteria	Bacteroidetes	Bacteroidia	Bacteroidales	Bacteroidaceae	Bacteroides	Bacteroides coprocola				63155.5	1.72662e+06	207966	238334	391950		7.18603e+06			86088.6	237013	626568	245286	172818	507789			117534	5.91733e+06			854476
AFATVLAAYR	MH0343_GL0064049	Bacteria	Firmicutes	Clostridia	Clostridiales	Oscillospiraceae	Oscillibacter					2.13099e+06	1.75991e+07		9.63397e+06			1.63095e+06								2.53874e+07				3.32424e+07	1.6529e+07
AFCDDDFKGFDR	MH0419_GL0153970	Bacteria	Firmicutes	Clostridia	Clostridiales				2,3-bisphosphoglycerate-independent phosphoglycerate mutase	K15633	glycolysis		3.6789e+06									1.63181e+06	8.34632e+06										1.10987e+07		3.42412e+06
AFCDDKFTGFDRPFLK	MH0083_GL0029700	Bacteria	Firmicutes	Clostridia	Clostridiales	Lachnospiraceae	Roseburia	Roseburia faecis	2,3-bisphosphoglycerate-independent phosphoglycerate mutase	K15633	glycolysis	920279								2.12809e+06			1.13903e+06		2.63647e+06	3.32751e+06	1.59653e+06	4.43692e+06			3.65759e+06		2.10487e+06	5.07023e+06
AFCDEEAYKNLFR	DOF004_GL0090568	Bacteria	Firmicutes	Clostridia	Clostridiales	Clostridiaceae	Clostridium	Clostridium disporicum	Mannan endo-1,4-beta-mannosidase	K01218									6.71141e+06
AFCEANGVDFNYFKPTGDSDAER	O2.UC29-2_GL0114320	Bacteria	Firmicutes	Clostridia	Clostridiales	Ruminococcaceae	Faecalibacterium																1.32937e+07
AFDDLLKEAEKDLR	MH0113_GL0119292	Bacteria	Firmicutes	Clostridia	Clostridiales				Phosphoserine aminotransferase	K00831	L-serine biosynthesis																						1.61313e+06
AFDDQSVVSAYLAQVASSK	MH0006_GL0057815	Bacteria	Bacteroidetes	Bacteroidia	Bacteroidales	Bacteroidaceae	Bacteroides						798705			3.31869e+06		721432							1.11374e+06					1.20898e+06					990273
AFDDQSVVSAYLAQVASSKETFLK	MH0006_GL0057815	Bacteria	Bacteroidetes	Bacteroidia	Bacteroidales	Bacteroidaceae	Bacteroides						542851			1.37185e+06										137692
AFDEALQLLDGR	MH0086_GL0005531	Bacteria	Firmicutes	Clostridia	Clostridiales	Ruminococcaceae	Faecalibacterium	Faecalibacterium prausnitzii	2-dehydro-3-deoxy-D-gluconate 5-dehydrogenase	K00065	pectin degradation
AFDEALQLLDGRLDVLVPAAGLQR	MH0086_GL0005531	Bacteria	Firmicutes	Clostridia	Clostridiales	Ruminococcaceae	Faecalibacterium	Faecalibacterium prausnitzii	2-dehydro-3-deoxy-D-gluconate 5-dehydrogenase	K00065	pectin degradation					318926																			42888.9
AFDEETTDWNGGLYR	V1.FI03_GL0021058	Bacteria	Bacteroidetes	Bacteroidia	Bacteroidales	Bacteroidaceae	Bacteroides		Neopullulanase SusA	K21575	starch degradation									2.87038e+06					2.99014e+06			2.70875e+06						4.87404e+06
AFDGYWGTKPK	MH0014_GL0117401	Bacteria	Proteobacteria	Gammaproteobacteria	Enterobacterales				Periplasmic dipeptide transport protein	K12368							1.7156e+06											2.08183e+06			973477				1.43017e+07
AFDPDAWLPK	MH0343_GL0055476	Bacteria	Synergistetes	Synergistia	Synergistales	Synergistaceae	Cloacibacillus	Cloacibacillus porcorum	Sialic acid-binding periplasmic protein SiaP	CKO0004		192506				654368	611566	1.01461e+06		353651		1.00744e+06		461450							3.93647e+06		1.03168e+06
AFDTGALTLK	MH0274_GL0121562	Bacteria	Firmicutes	Clostridia	Clostridiales	Clostridiaceae	Clostridium		Flagellin	K02406							1.50325e+06				972130		1.04562e+07								3.78212e+06	6.80373e+07	1.85863e+06
AFDVKETQDALATLESK	O2.UC14-1_GL0002376	Bacteria	Bacteroidetes	Bacteroidia	Bacteroidales	Bacteroidaceae	Bacteroides	Bacteroides massiliensis						773710	2.10522e+06		1.12476e+06						1.29416e+06		2.67904e+06					2.32042e+06				1.23881e+06	2.03284e+06
AFDYLNEEALKEYR	MH0004_GL0008410	Bacteria	Bacteroidetes	Bacteroidia	Bacteroidales	Bacteroidaceae	Bacteroides	Bacteroides eggerthii				431834		1.63643e+06					2.60466e+06				1.54174e+06	4.65539e+06				4.5046e+06	2.158e+06				2.00926e+06
AFDYVGVDRETGAAQFR	NOM015_GL0059565	Bacteria	Bacteroidetes	Bacteroidia	Bacteroidales	Bacteroidaceae	Bacteroides	Bacteroides eggerthii	TonB-dependent receptor SusC	K21573	starch degradation		5.92581e+06				1.70491e+06		1.26962e+06	4.53254e+06	1.28311e+06	980267	8.81608e+06			6.57499e+06			1.49701e+06	2.27992e+07					2.71809e+06
AFDYVGVDSETGAPR	MH0095_GL0060053	Bacteria	Bacteroidetes	Bacteroidia	Bacteroidales	Bacteroidaceae	Bacteroides		TonB-dependent receptor SusC	K21573	starch degradation
AFEANPSEELYR	MH0003_GL0024826	Bacteria	Firmicutes						30S ribosomal protein S20	K02968
AFEDALGGR	158337416-stool2_revised_C1048758_1_gene93898	Bacteria	Bacteroidetes	Bacteroidia	Bacteroidales	Bacteroidaceae	Bacteroides	Bacteroides uniformis				3.89984e+06			1.45663e+07	1.27009e+06				1.21896e+07	2.04026e+06	3.81734e+06		993251	861082	4.24907e+06		1.57995e+06		1.20694e+06		1.40923e+07	766016
AFEDGKLTLEDLR	MH0012_GL0159924	Bacteria	Bacteroidetes						Xylose isomerase	K01805
AFEEGTTKLDR	V1.UC35-4_GL0023370	Bacteria	Firmicutes	Clostridia	Clostridiales	Ruminococcaceae	Faecalibacterium	Faecalibacterium prausnitzii	Uncharacterized oxidoreductase YdhV	CKO0062		696513	5.98529e+06	1.12668e+07	1.58083e+06			4.75364e+06				4.14988e+06		2.27764e+06		1.19482e+07					7.15278e+06		2.79199e+06
AFEGLLNRYFGK	MH0110_GL0063322	Bacteria	Firmicutes						Reverse rubrerythrin-1	CKO0059		605470	2.48548e+06	2.66616e+06		2.82067e+06	1.11695e+06		2.16309e+07						2.21582e+06	5.97884e+06					1.14067e+06
AFEGLLPDELVWR	MH0028_GL0091672	Bacteria	Firmicutes	Clostridia	Clostridiales				Asparagine synthetase	K01953	L-asparagine biosynthesis				60057.3			803604			256102		245142		89150.1	229276				1.19126e+06	100995
AFEGLLQR	160502038-stool1_revised_C944706_1_gene94519	Bacteria											754774		741023	598980	6.00255e+06	3.16717e+06	782008		1.1085e+06			489944			2.24414e+06	1.40409e+06		674786	2.31464e+06			543718
AFEKENPNVTLK	MH0188_GL0055295	Bacteria	Actinobacteria	Actinobacteria	Bifidobacteriales	Bifidobacteriaceae	Bifidobacterium	Bifidobacterium longum	Putative binding protein BAB2_0491	K02027		2.92282e+06	5.07831e+06				3.04669e+06									3.26967e+06							4.58217e+06		1.164e+07
AFELAPGQELLAQK	MH0144_GL0139277	Bacteria	Firmicutes	Clostridia	Clostridiales	Lachnospiraceae	Roseburia	Roseburia faecis
AFELAPGQELVAQK	763860675-stool2_revised_scaffold30344_1_gene173338	Bacteria	Firmicutes	Clostridia	Clostridiales	Lachnospiraceae	Roseburia	Roseburia faecis				3.42558e+06						3.45755e+06								2.67717e+06							3.48843e+06
AFENANALTSLSLGK	879243.Poras_0754	Bacteria	Bacteroidetes	Bacteroidia	Bacteroidales	Porphyromonadaceae	Porphyromonas	Porphyromonas asaccharolytica							1.15096e+06												6.08381e+06
AFENLGDTSNDFVR	O2.UC4-1_GL0002906	Bacteria	Firmicutes	Clostridia	Clostridiales	Ruminococcaceae	Ruminococcus		Phosphoenolpyruvate carboxykinase	K01596	gluconeogenesis							1.48152e+06		2.3067e+06	2.36071e+06								2.63873e+06				2.26872e+07
AFENSLAGK	O2.UC1-2_GL0161392	Bacteria	Bacteroidetes	Bacteroidia	Bacteroidales							2.06978e+06	3.5571e+06	2.74359e+06			1.57975e+06			1.73844e+06	1.98898e+07		856119		9.99184e+06	1.65336e+06	3.7927e+07			2.15593e+06
AFENSYNER	O2.UC1-2_GL0156227	Bacteria	Bacteroidetes	Bacteroidia	Bacteroidales	Porphyromonadaceae	Porphyromonas	Porphyromonas asaccharolytica	Probable zinc protease PqqL	K07263							4.23661e+06										1.92082e+07					2.43936e+06			2.45875e+06
AFEPDWLVAMGGGSPLDAAK	SZEY-69A_GL0010997	Bacteria	Firmicutes	Clostridia	Clostridiales				NADPH-dependent butanol dehydrogenase	K00100						1.33965e+06	2.0709e+06											991422					1.09552e+06	1.62005e+06
AFESDEVNNLLTALGVR	NLM015_GL0049131	Bacteria	Bacteroidetes	Bacteroidia	Bacteroidales	Bacteroidaceae	Bacteroides		DNA gyrase subunit B	K02470																				504552		247921
AFFAFFDDKL	MH0346_GL0014734	Bacteria	Firmicutes	Clostridia	Clostridiales	Eubacteriaceae	Eubacterium		Probable M18 family aminopeptidase 1	K01267			668340
AFFANPVLTGAVDK	MH0415_GL0016922	Bacteria	Proteobacteria	Gammaproteobacteria	Enterobacterales	Enterobacteriaceae			2,3-bisphosphoglycerate-independent phosphoglycerate mutase	K15633	glycolysis				6.37988e+06	1.56991e+07	2.55787e+06					1.06491e+06			1.19965e+06	5.50908e+06	3.34803e+06	3.4324e+06			4.05007e+06			2.72844e+06
AFFANPVLTGAVDKAK	MH0415_GL0016922	Bacteria	Proteobacteria	Gammaproteobacteria	Enterobacterales	Enterobacteriaceae			2,3-bisphosphoglycerate-independent phosphoglycerate mutase	K15633	glycolysis	1.58253e+06			2.55503e+06				2.76187e+06	5.10637e+06				621234						1.3746e+06	693429	2.46108e+06		2.23037e+06	772648
AFFDENGLGYAK	MH0006_GL0219013	Bacteria	Bacteroidetes	Bacteroidia	Bacteroidales	Prevotellaceae	Prevotella	Prevotella copri	Phosphoribosylformylglycinamidine synthase	K01952	IMP biosynthesis via de novo pathway	6.84991e+06		1.945e+06	885561	1.5933e+06			1.42833e+06						3.70034e+06	1.19193e+06	3.40167e+06	2.34984e+06					1.84203e+06	2.88037e+06
AFFELLNWNK	264199.stu0720	Bacteria	Firmicutes	Bacilli	Lactobacillales	Streptococcaceae	Streptococcus		Superoxide dismutase	K04564			209123	185828	1.97897e+06					2.6841e+06	137463	499422	225742		330803					4.14219e+06		814165	225802	428341	1.7252e+06
AFFTFFDAKD	763496533-stool1_revised_scaffold42234_1_gene35130	Bacteria	Firmicutes	Clostridia	Clostridiales	Ruminococcaceae	Ruminococcus	Ruminococcus bromii	Probable M18 family aminopeptidase 1	K01267													2.5617e+06
AFFTFFDTKD	MH0012_GL0119203	Bacteria	Firmicutes	Clostridia	Clostridiales	Ruminococcaceae	Ruminococcus	Ruminococcus bromii	Probable M18 family aminopeptidase 1	K01267					285686			3.49663e+06			203625				2.03329e+06	917187		144942		723134	1.52882e+06				931642
AFFTNYGSTK	MH0012_GL0153087	Bacteria	Bacteroidetes	Bacteroidia	Bacteroidales	Bacteroidaceae	Bacteroides						1.57285e+07		7.53511e+06	9.24159e+06	3.2132e+07	5.24181e+06		1.98056e+07	6.39908e+07	1.56596e+07	2.3596e+07	4.66598e+07	1.12416e+07			4.18372e+07	3.96988e+07	3.17354e+06			4.80209e+06	1.42789e+07	1.35712e+07
AFGAEEEDR	MH0012_GL0193627	Bacteria							Methylmalonyl-CoA mutase	K01847	propanoyl-CoA degradation			1.35846e+07	762115						2.00311e+06			2.49285e+06	1.31734e+07				2.82048e+06	8.35064e+06				3.12247e+06
AFGALTNQNLHDALTAQGVEVDRR	T2D-59A_GL0086803	Bacteria	Verrucomicrobia	Verrucomicrobiae	Verrucomicrobiales	Akkermansiaceae	Akkermansia	Akkermansia muciniphila	50S ribosomal protein L9	K02939
AFGDNTHNKSESELNELFLLNER	MH0087_GL0004591	Bacteria	Bacteroidetes	Bacteroidia	Bacteroidales	Bacteroidaceae	Bacteroides		Starch-binding protein SusD	K21572	starch degradation
AFGETVEVASSEKEGYTYLPK	MH0055_GL0024953	Bacteria	Bacteroidetes	Bacteroidia	Bacteroidales	Bacteroidaceae	Bacteroides	Bacteroides plebeius	Phosphoserine aminotransferase	K00831	L-serine biosynthesis												3.81188e+06			2.13125e+06
AFGEVPLVTFK	N085A_GL0076102	Bacteria	Bacteroidetes	Bacteroidia	Bacteroidales	Bacteroidaceae	Bacteroides		SusD-like protein BACOVA_02651	K21572	xyloglucan degradation			683252	618776		1.37023e+06						396314	1.16808e+07
AFGEVVEVASSAEATYTYLPK	T2D-135A_GL0080151	Bacteria	Bacteroidetes	Bacteroidia	Bacteroidales	Bacteroidaceae	Bacteroides		Phosphoserine aminotransferase	K00831	L-serine biosynthesis					1.3706e+06			1.10765e+06									675429			2.42809e+06			672628
AFGEVVEVASSAESTYTYLPK	MH0073_GL0043518	Bacteria							Phosphoserine aminotransferase	K00831	L-serine biosynthesis
AFGFLLTPK	MH0026_GL0054109	Bacteria	Firmicutes	Negativicutes	Acidaminococcales	Acidaminococcaceae	Phascolarctobacterium																	1.08929e+06											3.6269e+06
AFGGADTWATSSTLAAALK	V1.CD54-0_GL0011500	Bacteria	Firmicutes	Clostridia	Clostridiales				Electron transfer flavoprotein subunit beta	K03521					604615	866210	959715									1.35425e+06	1.55687e+07							1.27121e+06
AFGGALGGFTTGR	O2.UC52-2_GL0017805	Bacteria							2-amino-3-ketobutyrate coenzyme A ligase	K00639	L-threonine degradation via oxydo-reductase pathway	1.44334e+06	2.13624e+06		6.94433e+06	2.55426e+06	1.95858e+07			4.17545e+06	1.43369e+07	3.86004e+06		1.62171e+07	4.47588e+06		6.03211e+06		5.4127e+06					4.45866e+06	9.23586e+06
AFGGAMGGFTTGKK	MH0161_GL0009565	Bacteria	Bacteroidetes						2-amino-3-ketobutyrate coenzyme A ligase	K00639	L-threonine degradation via oxydo-reductase pathway					1.34223e+06	2.01494e+06							5.24334e+06		348796				5.53839e+06
AFGGAMGGFTTGR	MH0006_GL0022397	Bacteria	Bacteroidetes	Bacteroidia	Bacteroidales				2-amino-3-ketobutyrate coenzyme A ligase	K00639	L-threonine degradation via oxydo-reductase pathway	1.62313e+06	1.25085e+06		3.92026e+06	1.25362e+06					3.15291e+06	6.06098e+06	2.9554e+06	2.98667e+06			1.85964e+06				1.42703e+06
AFGGAVGGFTAGPK	O2.UC44-2_GL0195944	Bacteria	Bacteroidetes	Bacteroidia	Bacteroidales	Porphyromonadaceae	Porphyromonas	Porphyromonas asaccharolytica	2-amino-3-ketobutyrate coenzyme A ligase	K00639	L-threonine degradation via oxydo-reductase pathway			2.04822e+06		1.33212e+06		2.0649e+06	2.09756e+06		2.59003e+06		1.19312e+06		4.92984e+06	1.89301e+06	2.94986e+07		973784		1.37533e+06		1.39233e+06		3.79983e+06
AFGGAVGGFTTGR	BGI-33A_GL0000778	Bacteria							2-amino-3-ketobutyrate coenzyme A ligase	K00639	L-threonine degradation via oxydo-reductase pathway	1.21859e+07	1.01832e+07	1.81349e+07	7.97262e+06	1.04962e+07	2.3062e+07			1.63936e+07	1.45289e+07	9.33523e+06	9.90898e+06		1.45096e+07	2.72841e+06	3.64383e+06			2.64678e+06	894432		2.57365e+06		4.59185e+06
AFGGFVVNK	MH0197_GL0032095	Bacteria	Firmicutes	Clostridia	Clostridiales	Lachnospiraceae	Roseburia														1.29886e+07								8.6408e+06			1.84783e+06	8.56404e+06
AFGLDTNHFR	MH0343_GL0127351	Bacteria	Synergistetes	Synergistia	Synergistales	Synergistaceae			Aspartate aminotransferase	K00812				1.30513e+06						966154	936263			5.91518e+06			5.10118e+06	1.03019e+07	1.62249e+06		4.28788e+06	2.9796e+06	381236
AFGLTVGAPSGLGLVLADTASK	O2.UC2-2_GL0122387	Bacteria	Firmicutes	Clostridia	Clostridiales	Eubacteriaceae	Eubacterium	[Eubacterium] hallii	Propanediol utilization protein PduB	CKO0010
AFGNVYDAAKK	MH0118_GL0101685	Bacteria	Firmicutes	Negativicutes	Acidaminococcales	Acidaminococcaceae	Acidaminococcus	Acidaminococcus fermentans	NAD-specific glutamate dehydrogenase	K00262						672993		4.29763e+06		3.95829e+06		5.08843e+06				1.72858e+06		1.88874e+06		577568
AFGPDWLVAMGGGSPLDAAK	O2.CD2-0-PT_GL0028338	Bacteria	Firmicutes	Clostridia	Clostridiales	Lachnospiraceae	Coprococcus		NADPH-dependent butanol dehydrogenase	K00100
AFGPFWTDAK	MH0003_GL0054201	Bacteria	Bacteroidetes	Bacteroidia	Bacteroidales	Bacteroidaceae	Bacteroides		Starch-binding protein SusD	K21572	starch degradation	492087		912150	686288	951884	844793						627365			2.54292e+06	1.94747e+06	530642	814356				1.20886e+06	1.8179e+06
AFGSPLLTNDGVTLAK	O2.UC17-1_GL0043982	Bacteria							60 kDa chaperonin	K04077		939372	1.19149e+06									1.21719e+06	3.65777e+06		1.25119e+06					5.01107e+06			2.50181e+06		998904
AFGYGTATPDPR	MH0004_GL0029295	Bacteria	Bacteroidetes	Bacteroidia	Bacteroidales	Bacteroidaceae	Bacteroides	Bacteroides coprocola	Starch-binding protein SusD	K21572	starch degradation		4.64627e+06										5.22974e+06						6.37311e+07	9.84936e+06				3.07375e+06
AFHLYADNDR	NLM031_GL0012311	Bacteria	Firmicutes	Clostridia	Clostridiales	Ruminococcaceae	Faecalibacterium	Faecalibacterium prausnitzii	Galactokinase	K00849	galactose metabolism
AFHYFDLLR	160400887-stool1_revised_C1525397_1_gene39377	Bacteria	Bacteroidetes	Bacteroidia	Bacteroidales
AFLAADNQPTTALR	DLM022_GL0087529	Bacteria	Bacteroidetes	Bacteroidia	Bacteroidales	Tannerellaceae	Parabacteroides	Parabacteroides goldsteinii
AFLATGEQPER	MH0120_GL0004229	Bacteria	Bacteroidetes	Bacteroidia	Bacteroidales				Aminopeptidase	K05994		1.25211e+06	1.92936e+06	6.12427e+06	3.49528e+06	6.483e+06	2.78526e+06		1.01972e+07	4.6263e+06	3.39996e+06	3.31274e+06			6.26692e+06	4.02944e+06				4.90107e+06				1.22528e+07	2.6888e+06
AFLATGQQPER	T2D-135A_GL0092941	Bacteria	Bacteroidetes	Bacteroidia	Bacteroidales				Aminopeptidase	K05994							6.71886e+06
AFLDEASTAYNSGTYK	MH0323_GL0183772	Bacteria	Firmicutes	Clostridia	Clostridiales
AFLDEVLEQR	T2D-8A_GL0046609	Bacteria	Firmicutes	Clostridia	Clostridiales	Ruminococcaceae			Uncharacterized oxidoreductase YdfI			993069	3.52291e+06		1.10936e+06	1.29729e+06		2.71989e+06					2.37234e+06	1.71555e+06	6.32531e+06	2.33496e+06	4.26259e+06			2.98261e+06	3.94869e+06	4.20837e+06	4.55587e+06	1.45002e+06
AFLDTKLER	T2D-142A_GL0080215	Bacteria	Bacteroidetes	Bacteroidia	Bacteroidales	Prevotellaceae	Prevotella	Prevotella copri							773269									2.03091e+06						3.34714e+06					1.09915e+06
AFLFFAYPTK	765034022-stool1_revised_scaffold1005_1_gene11980	Bacteria							Na(+)-translocating NADH-quinone reductase subunit B	K00347					853205	1.75397e+06				1.99182e+06	546506	456354	1.17116e+06							1.34731e+06					1.32477e+06
AFLGEDPVEELNAVR	MH0006_GL0129178	Bacteria	Bacteroidetes	Bacteroidia	Bacteroidales	Bacteroidaceae	Bacteroides
AFLLVPGYGAQGGK	MH0124_GL0021316	Bacteria	Firmicutes	Clostridia	Clostridiales				Orotidine 5'-phosphate decarboxylase	K01591	UMP biosynthesis via de novo pathway	1.23859e+06					547073	762857																	1.01511e+06
AFLNDLGLVLK	MH0131_GL0112216	Archaea	Euryarchaeota	Methanobacteria	Methanobacteriales	Methanobacteriaceae	Methanobrevibacter						2.49018e+06						2.74748e+06						704899	5.84165e+06				509332
AFLNELTDEELNR	MH0168_GL0049153	Bacteria	Firmicutes	Clostridia	Clostridiales										3.27645e+06			1.85004e+06							2.52676e+06	6.80812e+06	4.12665e+06				1.81802e+06	4.47871e+06		1.64639e+07
AFLNSLGGR	MH0026_GL0026359	Bacteria	Bacteroidetes	Bacteroidia	Bacteroidales	Bacteroidaceae	Bacteroides	Bacteroides xylanisolvens				614047																		3.23064e+06			3.43173e+06		6.67421e+07
AFLPASQLSTK	V1.FI17_GL0096866	Bacteria	Firmicutes	Clostridia	Clostridiales	Clostridiaceae	Clostridium	Clostridium magnum	4-hydroxy-3-methylbut-2-enyl diphosphate reductase	K02945	dimethylallyl diphosphate biosynthesis		3.73051e+06				1.48034e+06
AFLQNLETASVFAK	765094712-stool1_revised_scaffold1755_2_gene43053	Bacteria							Rubrerythrin	K19824			1.27625e+07		3.12791e+06	2.19908e+06		5.46441e+06				7.52462e+06			7.37185e+06	8.7735e+06				8.31728e+06	1.37525e+06			2.39102e+07	2.57628e+06
AFLQTGNPLGSNR	MH0009_GL0050856	Bacteria	Bacteroidetes	Bacteroidia	Bacteroidales	Rikenellaceae	Alistipes					2.31511e+06	1.29342e+06	2.96025e+06	1.42303e+06	2.41538e+06				1.3892e+06	1.44493e+06	3.23196e+06	3.41152e+06	2.20434e+06	1.19572e+06	3.37477e+06					3.31922e+07		9.26201e+06		2.58892e+06
AFLTAQNPFLLSK	MH0196_GL0035099	Bacteria	Bacteroidetes	Bacteroidia	Bacteroidales	Bacteroidaceae	Bacteroides		TonB-dependent receptor SusC	K21573	starch degradation									4.0223e+07		4.1204e+06	4.01114e+06
AFLTDDKVDELLLNAQK	MH0199_GL0129258	Bacteria	Firmicutes	Clostridia	Clostridiales	Clostridiaceae	Clostridium		Heme-binding protein A	K12368
AFLTDEKVDELLLAAQK	MH0087_GL0046133	Bacteria	Firmicutes	Clostridia	Clostridiales	Clostridiaceae	Clostridium		Glutathione-binding protein GsiB	K13889						608073							660455		544926						534685			1.30799e+06	1.10917e+06
AFLVPSDDQVGPYGAK	V1.CD3-0-PT_GL0031067	Bacteria							Probable hypoxanthine oxidase XdhD	K12528
AFLVTDPGLAK	T2D-120A_GL0077369	Bacteria	Proteobacteria	Deltaproteobacteria	Desulfovibrionales	Desulfovibrionaceae	Bilophila	Bilophila wadsworthia	Ethanolamine utilization protein EutG	K04022	ethanolamine degradation
AFLVTDPVLLETGTAEK	518634.BIFBRE_04548	Bacteria	Actinobacteria	Actinobacteria	Bifidobacteriales	Bifidobacteriaceae	Bifidobacterium		Lactaldehyde reductase	K00048	L-fucose degradation																				1.1303e+06
AFLVTDPVLLETGTVK	V1.FI28_GL0009969	Bacteria	Actinobacteria	Actinobacteria	Bifidobacteriales	Bifidobacteriaceae	Bifidobacterium		Lactaldehyde reductase	K00048	L-fucose degradation							2.2897e+06
AFLVTDPVLLETGTVKK	V1.UC11-5_GL0000968	Bacteria	Actinobacteria	Actinobacteria	Bifidobacteriales	Bifidobacteriaceae	Bifidobacterium		Lactaldehyde reductase	K00048	L-fucose degradation							1.91745e+06
AFLVTDQFLYK	MH0398_GL0182658	Bacteria							Aldehyde-alcohol dehydrogenase	K04072			4.64475e+06		1.37834e+06			1.9905e+06		962428	2.14671e+06				1.6951e+06		681671		708238	1.73258e+06	2.37739e+06		3.00377e+06
AFLVTDSFLYK	MH0026_GL0025727	Bacteria							Aldehyde-alcohol dehydrogenase	K04072		2.37742e+06	3.57029e+06			754806	1.94568e+06	2.59781e+06			2.98281e+06	1.0722e+06	2.22318e+06		4.72432e+06	2.77928e+06		1.02265e+06		4.20633e+06	1.5142e+06		4.31837e+06	712113
AFMVSDELLGR	339860.Msp_1269	Archaea	Euryarchaeota	Methanobacteria	Methanobacteriales	Methanobacteriaceae			Cell division protein FtsZ	K03531		1.3538e+06		2.02909e+07		4.65971e+06	1.76744e+06			1.84415e+06			1.72661e+06			4.37395e+06		1.59387e+06	2.34018e+06		1.80469e+06		2.14099e+06	1.29027e+06
AFNANPTEEAYR	T2D-107A_GL0002020	Bacteria	Firmicutes	Bacilli	Lactobacillales	Streptococcaceae	Streptococcus		30S ribosomal protein S20	K02968		3.79449e+06		9.14058e+06						5.7228e+06		1.01993e+06												1.939e+06
AFNDANETPTK	MH0092_GL0076241	Bacteria	Bacteroidetes	Bacteroidia	Bacteroidales	Bacteroidaceae	Bacteroides	Bacteroides fragilis								6.64625e+06		359423								1.18875e+06				511682	788565
AFNDLKADALK	MH0257_GL0135635	Bacteria	Firmicutes	Clostridia	Clostridiales	Lachnospiraceae	Coprococcus	Coprococcus eutactus				318173													5.2789e+06	609392									301136
AFNDPNLAENTELTLK	158337416-stool2_revised_C1048758_1_gene93898	Bacteria	Bacteroidetes	Bacteroidia	Bacteroidales	Bacteroidaceae	Bacteroides	Bacteroides uniformis				1.49886e+06		8.67209e+06	2.55437e+06					4.22805e+06			1.81273e+06				4.78514e+06								2.8065e+06
AFNDPNLAKDTELTLK	V1.FI18_GL0068494	Bacteria
AFNENEYYYSK	195103.CPF_1163	Bacteria	Firmicutes	Clostridia	Clostridiales	Clostridiaceae	Clostridium	Clostridium perfringens						1.24899e+06		1.69169e+06	1.91774e+07			4.09722e+06		4.09819e+06		5.27677e+06										6.01954e+06
AFNHQHVPELR	MH0429_GL0171700	Bacteria	Bacteroidetes	Bacteroidia	Bacteroidales	Prevotellaceae	Prevotella		N-acetyl-gamma-glutamyl-phosphate reductase	K00145	L-arginine biosynthesis	4.32989e+06	1.05334e+06	1.43957e+06			1.62974e+06		1.57418e+06	983107		1.14729e+06			714298	495707	1.41104e+06							2.34494e+06	675215
AFNLGLHGLLR	MH0020_GL0014914	Bacteria	Bacteroidetes	Bacteroidia	Bacteroidales												4.29387e+06													1.84158e+06		1.78599e+06
AFNTDLKWEK	MH0058_GL0077304	Bacteria	Bacteroidetes	Bacteroidia	Bacteroidales	Bacteroidaceae	Bacteroides	Bacteroides massiliensis	TonB-dependent receptor SusC	K21573	starch degradation	1.38707e+06			3.49282e+06					1.79142e+07	1.12886e+06	1.16755e+06													2.55163e+06
AFNTLYGEYEFLK	MH0002_GL0050474	Bacteria	Bacteroidetes	Bacteroidia	Bacteroidales				TonB-dependent receptor SusC	K21573	starch degradation															2.37763e+06
AFNYFDLVK	O2.UC29-1_GL0001024	Bacteria	Bacteroidetes	Bacteroidia	Bacteroidales	Prevotellaceae	Prevotella	Prevotella ruminicola					3.64764e+06	2.10662e+06			573855																2.95643e+06
AFNYFYLVK	MH0092_GL0072644	Bacteria	Bacteroidetes																				1.2759e+06
AFPAALLNEALNSGKYDR	MH0100_GL0041116	Bacteria	Firmicutes	Clostridia	Clostridiales	Ruminococcaceae	Faecalibacterium	Faecalibacterium prausnitzii	Uncharacterized oxidoreductase YeiQ	CKO0016
AFPEAVLFLHPLDAK	O2.CD1-0_GL0209837	Bacteria	Proteobacteria						Periplasmic nitrate reductase	K02567					1.29145e+06																	907991			1.94211e+06
AFPKEADELFSQAEK	MH0001_GL0004064	Bacteria	Bacteroidetes	Bacteroidia	Bacteroidales	Prevotellaceae	Prevotella		Pyruvate-flavodoxin oxidoreductase	K03737		7.84049e+06
AFQGLLNRYFK	MH0105_GL0008578	Bacteria	Firmicutes	Clostridia	Clostridiales				Reverse rubrerythrin-2	CKO0059
AFQNELGLQAR	MH0142_GL0070059	Bacteria	Bacteroidetes	Bacteroidia	Bacteroidales	Rikenellaceae	Alistipes	Alistipes onderdonkii
AFQPDTLLALGGGSAMDAAK	MH0372_GL0089441	Bacteria	Firmicutes						Aldehyde-alcohol dehydrogenase	K04072			1.40623e+06			751285		1.23596e+06		1.36453e+06						2.09986e+06		660445		1.82494e+06				2.46468e+06	605556
AFQTGHNVSAR	MH0230_GL0028144	Bacteria	Bacteroidetes	Bacteroidia	Bacteroidales	Bacteroidaceae	Bacteroides		TonB-dependent receptor SusC	K21573	starch degradation							582551	3.57698e+06				213684	1.2118e+06						166011					847668
AFQVVEDGTQGVLR	MH0334_GL0051467	Bacteria	Firmicutes	Clostridia	Clostridiales	Oscillospiraceae	Oscillibacter		30S ribosomal protein S8	K02994
AFRNELTPGNFTFR	MH0351_GL0014164	Bacteria							Glycine--tRNA ligase	K01880		1.40327e+06	4.88558e+06		4.4443e+06	3.87119e+06				2.68129e+06	5.04951e+06	2.62145e+06	2.43962e+06		3.73971e+06	1.36384e+06				5.62381e+06			2.7875e+06
AFRNEVVAR	O2.UC49-0_GL0082066	Bacteria							Glycine--tRNA ligase	K01880		8.36144e+06
AFSAVTETK	DOF012_GL0056053	Bacteria	Bacteroidetes	Bacteroidia	Bacteroidales	Bacteroidaceae	Bacteroides					6.68237e+07		3.63168e+06	1.09024e+08		4.71045e+06			1.97756e+06					1.41543e+08			8.09561e+07	3.08056e+06	4.04527e+08					3.64872e+07
AFSFSPQVLVEK	MH0009_GL0020920	Bacteria							Carbamoyl-phosphate synthase large chain	K01955	L-arginine biosynthesis
AFSPEQYGLALR	MH0069_GL0043651	Bacteria	Firmicutes	Clostridia	Clostridiales	Eubacteriaceae	Eubacterium														3.15351e+06	3.89892e+06				5.26779e+06
AFTALRSDAEMKPLEAAAR	MH0119_GL0092685	Bacteria	Proteobacteria	Betaproteobacteria	Burkholderiales	Sutterellaceae	Sutterella	Sutterella wadsworthensis	DNA topoisomerase 3	K03169			617111	213351	121712	142097	70060.7	289822					38991.4				444188	132017		227892	336609	314637	311974		796866
AFTALVEQAK	MH0026_GL0058460	Bacteria	Firmicutes	Clostridia	Clostridiales	Eubacteriaceae	Eubacterium		50S ribosomal protein L20	K02887		2.42472e+07	2.627e+06							4.9756e+06	4.16998e+07	3.81556e+07			2.38638e+06	5.28001e+06					5.91388e+06
AFTAQLLLNHVQAR	MH0114_GL0016678	Bacteria							Sirohydrochlorin cobaltochelatase	K02190	adenosylcobalamin biosynthesis				2.21505e+06					1.7033e+06	5.29321e+06		4.9525e+06		2.4451e+06		4.08277e+06			2.36516e+06
AFTDLVAEELKKGEK	MH0386_GL0127953	Bacteria	Firmicutes	Clostridia	Clostridiales	Lachnospiraceae	Roseburia		DNA-binding protein HU	K03530
AFTDTVAEQLKAGEK	MH0006_GL0063007	Bacteria	Firmicutes	Clostridia	Clostridiales	Eubacteriaceae	Eubacterium	[Eubacterium] eligens	DNA-binding protein HU	K03530		1.77496e+06	2.49542e+06		2.90189e+06	983343	879314	2.36327e+06			637361	561619	1.42343e+06			2.05434e+06		1.2218e+06		4.66807e+06			2.03908e+06	1.28933e+06
AFTDVVAEELK	MH0081_GL0038987	Bacteria	Firmicutes	Clostridia	Clostridiales				DNA-binding protein HU	K03530		936707			622882	1.30845e+06	639786		2.86916e+06						1.42194e+06	1.27244e+06							924286	1.23558e+06	1.06584e+06
AFTDVVAEELKK	MH0081_GL0038987	Bacteria	Firmicutes	Clostridia	Clostridiales				DNA-binding protein HU	K03530		2.13341e+06													2.12289e+06		3.71948e+06				1.04821e+06	2.20911e+06	4.79164e+06		2.1169e+06
AFTDVVAEELKKGEK	MH0081_GL0038987	Bacteria	Firmicutes	Clostridia	Clostridiales				DNA-binding protein HU	K03530		4.78215e+06	5.23004e+06		3.65839e+06	2.3746e+06	591857	8.05662e+06		3.53575e+06					1.32429e+07	1.16046e+07	994913		6.13231e+07	873017	7.02602e+06		2.323e+07
AFTEAHPDADLLR	MH0144_GL0099262	Bacteria	Firmicutes	Clostridia	Clostridiales	Ruminococcaceae	Ruminococcus		LL-diaminopimelate aminotransferase	K10206	L-lysine biosynthesis via DAP pathway					1.82655e+06		1.67699e+06			1.11267e+06	916842				1.53417e+06		1.06583e+06				2.41329e+06	5.02257e+06
AFTERDPEPLLKR	MH0354_GL0081065	Bacteria	Firmicutes	Clostridia	Clostridiales				5-methyltetrahydrofolate:corrinoid/iron-sulfur protein co-methyltransferase	K15023			2.87933e+06		4.10774e+06	4.58074e+06		5.03177e+06					2.87157e+06			4.2377e+06				4.93343e+06			1.78501e+06	6.41684e+06	1.05814e+06
AFTGVGGTPLFLEK	469595.CSAG_03463	Bacteria	Proteobacteria						Glutamate-1-semialdehyde 2,1-aminomutase	K01845	protoporphyrin-IX biosynthesis				1.34273e+06								526545
AFTLGGKDAQDDGLYDR	MH0001_GL0006535	Bacteria	Bacteroidetes	Bacteroidia	Bacteroidales	Prevotellaceae	Prevotella	Prevotella copri	2-succinyl-5-enolpyruvyl-6-hydroxy-3-cyclohexene-1-carboxylate synthase	K02551	1,4-dihydroxy-2-naphthoate biosynthesis	2.80039e+06								9.32408e+06	8.72644e+06	5.16037e+06						3.75156e+06							3.89829e+06
AFTLWWVDSSKPGLK	216592.EC042_1862	Bacteria	Proteobacteria						Probable acyl-CoA dehydrogenase YdiO						1.18137e+06	2.02966e+06														442804		736003	2.80295e+06		3.19342e+06
AFTSEEFTHFLEDLTK	DOM005_GL0029638	Bacteria							Enolase	K01689	glycolysis																			1.75523e+06
AFTTDDFVNLLSR	MH0343_GL0027523	Bacteria	Synergistetes	Synergistia	Synergistales	Synergistaceae			C4-dicarboxylate transport protein	K11103				2.28791e+07			470809			2.59217e+06	343546	255961	282548	1.43087e+06	563503		1.30233e+06	1.84232e+06			1.01363e+06	836320			1.09752e+06
AFTTNFNDLGDFDQLPGLASQR	T2D-48A_GL0114657	Bacteria	Bacteroidetes	Bacteroidia	Bacteroidales	Bacteroidaceae	Bacteroides		L-arabinose isomerase	K01804	L-arabinose degradation via L-ribulose									1.82046e+06															257454
AFVAANDGLK	O2.UC50-0_GL0107375	Bacteria	Firmicutes	Clostridia	Clostridiales	Eubacteriaceae	Eubacterium		Arginine-binding extracellular protein ArtP	K23059		1.26794e+07									1.4216e+07										4.3511e+06
AFVANESVVSTGVLLAAK	MH0252_GL0113441	Bacteria	Firmicutes									3.67113e+06	9.44057e+07		1.42835e+07					3.79098e+06	2.77253e+06	3.59501e+06	4.96092e+06	1.58339e+06		2.8396e+07		2.10269e+06		1.73746e+07
AFVCSDPDLLK	MH0014_GL0042545	Bacteria	Firmicutes						Lactaldehyde reductase	K00048	L-fucose degradation				1.77724e+06							4.13853e+06	5.49335e+06		1.25098e+07										3.64955e+06
AFVDGWKTEYDAVH	MH0418_GL0078864	Bacteria	Actinobacteria	Actinobacteria	Bifidobacteriales	Bifidobacteriaceae	Bifidobacterium	Bifidobacterium adolescentis															5.94621e+06		1.13694e+06
AFVDPEFKGFER	MH0252_GL0053342	Bacteria	Firmicutes	Clostridia	Clostridiales				2,3-bisphosphoglycerate-independent phosphoglycerate mutase	K15633	glycolysis		2.1308e+06	2.686e+06								1.38506e+06			926011	2.89909e+06					1.76744e+06				764002
AFVDYFFDLANEK	V1.FI20_GL0194779	Bacteria	Firmicutes	Clostridia	Clostridiales	Ruminococcaceae	Faecalibacterium	Faecalibacterium prausnitzii	Altronate oxidoreductase	K00041	pentose and glucuronate interconversion					1.97832e+06								72411.7						338132		354564		257387	159947
AFVDYFLDLANEK	MH0253_GL0208826	Bacteria	Firmicutes	Clostridia	Clostridiales				Altronate oxidoreductase	K00041	pentose and glucuronate interconversion					912305
AFVDYFYDLANEK	T2D-14A_GL0055648	Bacteria	Firmicutes	Clostridia	Clostridiales	Ruminococcaceae	Faecalibacterium	Faecalibacterium prausnitzii	Altronate oxidoreductase	K00041	pentose and glucuronate interconversion	143126	2.78763e+06		492152	9.31827e+06		1.35245e+06	883903		799255		690390		1.93974e+06	789559		696296	208218	3.40242e+06			1.27776e+07		666004
AFVDYFYDLANEKAGYNGK	T2D-14A_GL0055648	Bacteria	Firmicutes	Clostridia	Clostridiales	Ruminococcaceae	Faecalibacterium	Faecalibacterium prausnitzii	Altronate oxidoreductase	K00041	pentose and glucuronate interconversion
AFVDYFYDVANEK	O2.UC54-2_GL0000495	Bacteria	Firmicutes	Clostridia	Clostridiales	Ruminococcaceae	Faecalibacterium	Faecalibacterium prausnitzii	Altronate oxidoreductase	K00041	pentose and glucuronate interconversion											547901		1.21327e+06	639197							5.63273e+06	1.43829e+06
AFVDYWFDLANEK	MH0313_GL0077451	Bacteria	Firmicutes	Clostridia	Clostridiales				Altronate oxidoreductase	K00041	pentose and glucuronate interconversion	53439.2		1.46515e+06			469361		190983		41980.2						226170	94081.7	277496	208746			316474
AFVEAVASK	MH0431_GL0051987	Bacteria							Triosephosphate isomerase	K01803	gluconeogenesis	3.02717e+06		5.00458e+06	1.65261e+06		3.1076e+06	2.61801e+06		5.10052e+06		1.34439e+07	2.14131e+06					4.66186e+06	3.42926e+06				1.08869e+06		4.38819e+06
AFVGSADLDYK	158479027-stool1_revised_scaffold6858_1_gene87852	Bacteria	Bacteroidetes	Bacteroidia	Bacteroidales	Bacteroidaceae	Bacteroides		TonB-dependent receptor SusC	K21573	starch degradation	1.81682e+06		4.60041e+06	5.18095e+06	8.7122e+06		1.4825e+07		2.03602e+06			7.42934e+06	9.91607e+06	5.99033e+06	1.15894e+06			1.17957e+07	6.1172e+06			3.87673e+06	2.35987e+07	4.68504e+06
AFVNADFDGFAR	O2.UC7-1_GL0106051	Bacteria							2,3-bisphosphoglycerate-independent phosphoglycerate mutase	K15633	glycolysis				2.21736e+06						502721	599339			1.2005e+06		1.08848e+06							1.24135e+06	2.8732e+06
AFVNSAELFSK	MH0390_GL0171648	Bacteria	Firmicutes	Clostridia	Clostridiales	Clostridiaceae	Clostridium					569772	943211					1.05643e+07								1.81318e+07	9.24405e+06	1.90669e+06				2.09515e+06		1.75508e+06
AFVPGLNDLLK	160421117-stool1_revised_C324155_1_gene44239	Bacteria	Bacteroidetes	Bacteroidia	Bacteroidales	Bacteroidaceae	Bacteroides		Cytochrome bd-II ubiquinol oxidase subunit 1	K00425	oxidative phosphorylation		623253												536441				446072	1.43527e+06	279458	918673	774915
AFVPVELTEVEK	MH0012_GL0185963	Bacteria	Firmicutes	Clostridia	Clostridiales	Clostridiaceae	Clostridium		Putative dipeptidase YtjP	K01439		1.01111e+06	3.75024e+06					2.63118e+06								3.20502e+06
AFVSANNLLTWK	MH0012_GL0232564	Bacteria	Bacteroidetes	Bacteroidia	Bacteroidales	Bacteroidaceae	Bacteroides		TonB-dependent receptor SusC	K21573	starch degradation	632628		1.48632e+06	1.04063e+06	3.36974e+07	1.48226e+06		1.47597e+07		829530			2.02872e+06	5.82439e+06	538180	4.49357e+06	2.22476e+06					1.00447e+06	1.26678e+06	1.04716e+06
AFVSVENLATFSSLPK	435590.BVU_1157	Bacteria	Bacteroidetes	Bacteroidia	Bacteroidales				TonB-dependent receptor SusC	K21573	starch degradation					831754		659900								206624					585723			897518	704527
AFVTADHGNAEK	MH0224_GL0165299	Bacteria	Proteobacteria	Deltaproteobacteria	Myxococcales	Myxococcaceae	Corallococcus		2,3-bisphosphoglycerate-independent phosphoglycerate mutase	K15633	glycolysis
AFVTLLSEYPNDLR	MH0011_GL0045157	Bacteria	Bacteroidetes	Bacteroidia	Bacteroidales	Bacteroidaceae	Bacteroides	Bacteroides intestinalis	SusD-like protein BACOVA_02651	K21572	xyloglucan degradation
AFVTSTQEYVTGEVK	MH0275_GL0094313	Bacteria	Firmicutes	Clostridia	Clostridiales	Lachnospiraceae	Roseburia		Argininosuccinate synthase	K01940	L-arginine biosynthesis								2.50692e+06				1.92514e+06		3.23607e+06
AFWDAVNDGGVK	MH0161_GL0161160	Bacteria	Firmicutes	Clostridia	Clostridiales							3.16702e+06	2.40712e+06		3.17188e+06	1.07502e+06			2.62488e+06	5.2617e+06	3.93885e+06	1.14913e+07	1.38939e+06				2.69792e+06			8.02611e+06			8.52132e+06
AFWTLQEVTADACK	MH0002_GL0067069	Bacteria	Bacteroidetes	Bacteroidia	Bacteroidales	Rikenellaceae	Alistipes		Starch-binding protein SusD	K21572	starch degradation		1.22808e+06	539718	331543	1.78701e+07		598673	1.32941e+06	532703	988252	428718	2.19422e+06	869756			3.20228e+07	659352	3.28317e+06		2.18466e+06			1.69936e+06	1.10714e+07
AFYDFFGENLFR	V1.CD17-4_GL0101264	Bacteria	Firmicutes	Negativicutes	Veillonellales	Veillonellaceae	Dialister	Dialister pneumosintes	Ornithine decarboxylase	K01581
AFYENNSLAYNR	MH0115_GL0087570	Bacteria	Bacteroidetes	Bacteroidia	Bacteroidales				TonB-dependent receptor SusC	K21573	starch degradation	738651				1.65526e+06				3.54486e+06			5.58819e+06						1.66327e+06					7.57638e+06	2.30842e+06
AFYFETPTNPNLK	MH0003_GL0086178	Bacteria	Firmicutes	Clostridia	Clostridiales	Clostridiaceae	Clostridium		L-methionine gamma-lyase	K01761
AFYGLDTTLEPK	879243.Poras_1672	Bacteria	Bacteroidetes	Bacteroidia	Bacteroidales	Porphyromonadaceae	Porphyromonas	Porphyromonas asaccharolytica				6.12646e+06						977267	3.83662e+06								4.85665e+06	2.65529e+06					941377		2.2292e+06
AFYHNPKVDELLSK	V1.CD11-0_GL0024066	Bacteria	Fusobacteria	Fusobacteriia	Fusobacteriales	Fusobacteriaceae	Fusobacterium	Fusobacterium mortiferum	Heme-binding protein A	K12368		9.76782e+06	2.5877e+06	4.16884e+06	662861		1.13693e+07	7.07786e+06			1.56682e+06	2.11049e+06	2.61751e+06		4.59699e+06		4.57553e+07	2.20631e+07	1.54421e+06	1.41541e+07	3.85585e+07	9.70635e+06	1.121e+06	4.90898e+06	6.46868e+06
AFYPTTEGTGSK	MH0337_GL0066178	Bacteria	Bacteroidetes	Bacteroidia	Bacteroidales				tRNA(Glu)-specific nuclease WapA	CKO0029		1.0879e+07	2.35832e+06					2.29475e+06			2.21115e+06										887491		1.72369e+06		5.77894e+06
AFYPVETLLK	V1.CD6-0-PN_GL0117326	Bacteria	Firmicutes						4-hydroxy-tetrahydrodipicolinate synthase	K01714	L-lysine biosynthesis via DAP pathway	256534	7.7027e+06			2.51552e+06										6.55803e+06				1.24683e+06	426690		2.97699e+06
AFYVAVGDLDAMTTTLK	V1.FI15_GL0168284	Bacteria	Bacteroidetes	Bacteroidia	Bacteroidales	Bacteroidaceae	Bacteroides	Bacteroides thetaiotaomicron					4.77302e+06		806092															2.03579e+06				3.23342e+06
AFYVEQQNR	MH0010_GL0042018	Bacteria							Glucose-6-phosphate isomerase	K01810	glycolysis			3.3119e+06	3.75748e+06			1.79232e+06		4.23885e+06			1.17208e+06		1.2936e+07	2.27467e+06		4.6473e+06		1.12522e+06				5.553e+06
AFYVQLGNAATDWNATATTVTALNPTDK	ED9A_GL0090835	Bacteria	Bacteroidetes	Bacteroidia	Bacteroidales	Bacteroidaceae	Bacteroides						590947		45859.1	408813	155531			172136	112302		685926	1.79063e+06		226061	385963	104225	740116	1.22002e+06	163741				101487
AFYYYELASMYGR	MH0037_GL0027576	Bacteria										461883		647294	1.19312e+06		859284		2.01256e+06		644731	1.12e+06		547046		2.01342e+06	8.08637e+06			1.10595e+06		3.56434e+06	805813		1.19463e+06
AFYYYELASMYGR	MH0037_GL0027576	Bacteria																	1.59605e+06			356618
AGAAAWFPTTANYGGVWK	MH0233_GL0058270	Bacteria	Firmicutes	Clostridia	Clostridiales								1.72862e+06			2.7915e+06				619144	542275	527747	285162			468494	1.52065e+06			505532				3.41225e+06
AGAAGLFFLDAK	T2D-113A_GL0020597	Bacteria	Bacteroidetes	Bacteroidia	Bacteroidales	Bacteroidaceae	Bacteroides	Bacteroides stercoris	Bacterial non-heme ferritin	K02217					1.94858e+06			2.78767e+06			1.42929e+06				1.49063e+06
AGAALLLAGLVAK	MH0454_GL0009654	Bacteria							UDP-N-acetylglucosamine 1-carboxyvinyltransferase 1	K00790	peptidoglycan biosynthesis											1.64292e+06
AGAAMQSLQDALESVSK	MH0336_GL0021988	Bacteria	Firmicutes	Clostridia	Clostridiales	Eubacteriaceae	Eubacterium	[Eubacterium] eligens	Flagellin	K02406
AGAANLVPNSTGAAK	MH0003_GL0009350	Bacteria							Glyceraldehyde-3-phosphate dehydrogenase	K00134	glycolysis	2.01688e+08	4.81346e+07	3.20891e+06	1.08091e+08	1.45319e+07	1.00084e+07	6.04035e+07		2.59997e+07	2.67423e+07	6.71131e+07	2.64058e+07	4.603e+07	1.42785e+08	3.28653e+07	2.71294e+07	1.75886e+07	4.71309e+07	7.25952e+07	2.79392e+07		8.02884e+07	1.19849e+08	4.98044e+07
AGAAVDETKPYELPSFAEAMK	MH0343_GL0121053	Bacteria	Synergistetes	Synergistia	Synergistales	Synergistaceae	Cloacibacillus	Cloacibacillus porcorum	Glycine reductase complex component B subunits alpha and beta	K10671						4.5621e+06	2.37741e+06											2.48794e+06			1.07373e+07	3.78068e+06	2.40868e+06	1.38218e+06
AGACNLVPNSTGAAK	MH0386_GL0158069	Bacteria							Glyceraldehyde-3-phosphate dehydrogenase	K00134	glycolysis	4.37412e+06										2.75862e+06		2.84714e+06	6.923e+06	786640		5.92896e+06			4.10114e+06
AGADLATVPYK	MH0188_GL0187311	Bacteria							Probable transaldolase	K00616	pentose phosphate pathway
AGADLLVLAYHR	508703490-stool1_revised_scaffold22386_1_gene78127	Bacteria	Firmicutes						dTDP-glucose 4,6-dehydratase 2	K01710	dTDP-4-acetamido-4,6-dideoxygalactose biosynthesis
AGADPELLVLR	MH0325_GL0165282	Bacteria	Firmicutes	Clostridia	Clostridiales	Ruminococcaceae	Faecalibacterium	Faecalibacterium prausnitzii	Phosphoribosylformylglycinamidine synthase subunit PurL	K23269	IMP biosynthesis via de novo pathway			1.96145e+07	4.01376e+06	5.53796e+06	2.42194e+06				4.59507e+06		686256		2.1133e+06	2.33468e+06		1.965e+06		1.97116e+06			6.13316e+06
AGAEASDVTANTATAEK	MH0419_GL0053169	Bacteria	Bacteroidetes	Bacteroidia	Bacteroidales	Rikenellaceae	Alistipes								5.49884e+06	1.18852e+06		4.76028e+06		5.04543e+06					2.71323e+06	1.06435e+06						1.2647e+07
AGAEAYSKDNPDVKVEVK	SZEY-41A_GL0059372	Bacteria	Firmicutes	Clostridia	Clostridiales	Clostridiaceae	Butyricicoccus					4.53379e+06		1.40329e+07		1.01268e+07	6.13721e+06	1.15398e+06			1.13435e+06	5.05309e+06			3.83861e+06			6.46902e+06			783417		1.4132e+06	5.81056e+06
AGAEGLKVQLTGR	MH0006_GL0033510	Bacteria	Bacteroidetes	Bacteroidia	Bacteroidales	Prevotellaceae	Prevotella		30S ribosomal protein S3	K02982		1.63649e+07		7.40018e+06			1.52795e+06		1.99936e+06			2.2536e+06	4.93855e+06		2.467e+06				4.09049e+07		1.79837e+06	1.42582e+06		3.7864e+06
AGAENLVPNTTGAAK	DLF014_GL0030839	Bacteria	Actinobacteria	Coriobacteriia	Coriobacteriales	Atopobiaceae	Olsenella		Glyceraldehyde-3-phosphate dehydrogenase	K00134	glycolysis	5.26731e+06	3.75797e+06	2.4728e+06	3.71458e+06	2.20219e+06	729372			7.76603e+06	1.69163e+06				3.60141e+06		9.85727e+06	6.00576e+06		6.22499e+06	2.98654e+06		3.31325e+06
AGAFAAYQTAVK	MH0368_GL0054836	Bacteria	Bacteroidetes	Bacteroidia	Bacteroidales	Prevotellaceae	Prevotella					5.01841e+06		2.97879e+06	1.04791e+06	847665	1.21335e+06			1.35675e+07				5.68621e+06	1.34745e+07		6.21137e+06	6.70672e+06	2.12427e+06		6.48829e+06				5.02564e+06
AGAGFFGGEGFLLQK	MH0044_GL0055742	Bacteria	Firmicutes	Clostridia	Clostridiales								1.4639e+06							887481	288172	235387			1.09949e+06					1.70077e+06	768422	626080
AGAGTELMK	MH0343_GL0055476	Bacteria	Synergistetes	Synergistia	Synergistales	Synergistaceae	Cloacibacillus	Cloacibacillus porcorum	Sialic acid-binding periplasmic protein SiaP	CKO0004				2.10744e+06				2.29592e+06			808942	185276		660792					1.97529e+06	402103	7.83012e+06		1.25509e+06
AGAGYDNVDLEAATK	O2.UC1-2_GL0004381	Bacteria	Bacteroidetes	Bacteroidia	Bacteroidales	Porphyromonadaceae	Porphyromonas		D-3-phosphoglycerate dehydrogenase	K00058	L-serine biosynthesis
AGAHYVQLTTER	MH0054_GL0005659	Bacteria	Firmicutes	Clostridia	Clostridiales	Clostridiaceae	Clostridium		Probable M18 family aminopeptidase 2	K01267		782055					691171	1.06882e+07		952167		1.41021e+06	1.10902e+06		4.50305e+06	2.55189e+06	6.11683e+06		3.18803e+06		5.64745e+06	2.55564e+06	4.13934e+06	1.02371e+07	796816
AGALAEQQLDDGENKFR	O2.UC40-2_GL0164737	Archaea	Euryarchaeota	Methanobacteria	Methanobacteriales	Methanobacteriaceae	Methanobrevibacter		Elongation factor Tu	K02358		3.00414e+06	6.5125e+06		2.65044e+06			3.21987e+06		2.36686e+06		1.05267e+06		3.41632e+06						4.9759e+06	6.98041e+06			1.49061e+07
AGALAGQLWEALNGTEGLTQK	763678604-stool1_revised_scaffold35385_1_gene83415	Bacteria	Bacteroidetes	Bacteroidia	Bacteroidales	Bacteroidaceae	Bacteroides						350120			3.77094e+06				262815					175720								528361	226597	488221
AGALCNNVK	MH0133_GL0022161	Bacteria	Bacteroidetes	Bacteroidia	Bacteroidales	Bacteroidaceae	Bacteroides					733752	373484	914130	777444	527446	1.31308e+06						1.06792e+06	1.64925e+07	281693	2.73189e+06	2.51915e+06			367275		2.91858e+06			1.20881e+06
AGALNLVPNSTGAAK	MH0457_GL0231827	Bacteria							Glyceraldehyde-3-phosphate dehydrogenase	K00134	glycolysis	2.63572e+06		5.9733e+06			5.94398e+06									3.6765e+06					1.36245e+07		2.43468e+07
AGANAALDYVNVLK	DOF013_GL0016077	Bacteria	Firmicutes	Clostridia	Clostridiales	Eubacteriaceae	Eubacterium	[Eubacterium] eligens				545531		1.02493e+06								1.72762e+06	1.56925e+06				1.26036e+06
AGANAGELLLPK	V1.FI17_GL0061099	Bacteria	Firmicutes	Clostridia	Clostridiales	Oscillospiraceae	Oscillibacter	Oscillibacter valericigenes					4.7641e+06				2.02635e+06
AGANQLFVDKR	V1.UC35-0_GL0088524	Bacteria	Bacteroidetes	Bacteroidia	Bacteroidales	Porphyromonadaceae	Porphyromonas	Porphyromonas asaccharolytica	Glycine dehydrogenase	K00281		1.3038e+06	616284		1.24422e+06		2.88019e+06				333784	862408	361432		547920	469108	7.61015e+06		1.17546e+06	504369	2.55259e+06	1.62842e+06
AGANYYFGNNK	MH0003_GL0103219	Bacteria	Bacteroidetes	Bacteroidia	Bacteroidales	Bacteroidaceae	Bacteroides	Bacteroides uniformis	TonB-dependent receptor SusC	K21573	starch degradation		8.49729e+06		2.43461e+06		9.74778e+06			7.15004e+06		1.70799e+07				6.56145e+06			2.71892e+07		3.93614e+06			6.05222e+06	7.21368e+06
AGAPFGPGANPMHGR	290338.CKO_02168	Bacteria							Formate acetyltransferase 1	K00656	pyruvate fermentation				1.09317e+07
AGAPGTTAALALLNDQVK	NOM018_GL0075143	Bacteria							UPF0210 protein Cphy_2797	K09157			1.17341e+07		1.37071e+06			1.66277e+07		3.66963e+06	1.36236e+06	795009	956854		6.49062e+06	1.37992e+07					7.67503e+06				1.1876e+06
AGAPGTTAALALLNDQVKK	NOM018_GL0075143	Bacteria							UPF0210 protein Cphy_2797	K09157			4.39331e+06					4.51261e+06							2.38507e+06							1.24229e+06		1.55816e+06
AGAPLYFNRPK	411481.BIFADO_01551	Bacteria	Actinobacteria	Actinobacteria	Bifidobacteriales	Bifidobacteriaceae	Bifidobacterium		Alpha-amylase	K01176													1.12947e+07
AGAQNLVPNSTGAAK	MH0335_GL0023398	Bacteria							Glyceraldehyde-3-phosphate dehydrogenase	K00134	glycolysis	5.09762e+07	6.05725e+07		1.67807e+08	3.39812e+07		2.9672e+07		4.05509e+07	1.53382e+07	5.29504e+07	4.25921e+07		5.87297e+07	7.56477e+06				1.20024e+08	1.3601e+07		1.55028e+07	2.00024e+07	1.38622e+07
AGAQNLVPNTTGAAK	MH0060_GL0037250	Bacteria							Glyceraldehyde-3-phosphate dehydrogenase	K00134	glycolysis	4.4284e+07	3.90891e+07		4.0281e+07	1.08019e+08	1.05837e+07	2.83801e+06			1.37399e+07	7.52681e+06	4.05565e+06		4.84601e+07	2.07527e+06	3.50128e+06	5.2859e+06		4.05523e+07	3.94115e+06		5.05459e+07
AGASETEGVLSLVDGFEVAQR	MH0006_GL0214399	Bacteria	Firmicutes	Clostridia	Clostridiales	Ruminococcaceae	Faecalibacterium		Periplasmic beta-glucosidase/beta-xylosidase	K05349			1.00524e+06										252689							835042
AGASNLVPNSTGAAK	MH0053_GL0001774	Bacteria	Firmicutes						Glyceraldehyde-3-phosphate dehydrogenase	K00134	glycolysis	2.67789e+06		1.70588e+06		1.3924e+06		595715			2.18577e+06		4.05841e+06		927468			1.94521e+06		1.00117e+06			666173	1.54095e+06
AGASNLVR	MH0266_GL0109794	Bacteria							Formate--tetrahydrofolate ligase 2	K01938	tetrahydrofolate interconversion		4.37264e+06		3.29684e+06			2.25052e+06								2.34434e+06									4.89131e+06
AGASPGYGDVLVTK	MH0002_GL0025348	Bacteria										2.21061e+06			8.06427e+06		7.06846e+06		3.6265e+06												1.81658e+06
AGASSFELR	159733294-stool1_revised_scaffold10208_3_gene77815	Bacteria	Bacteroidetes	Bacteroidia	Bacteroidales	Tannerellaceae	Parabacteroides	Parabacteroides johnsonii
AGASTDVVANLETLLAER	809635352-stool1_revised_scaffold26288_1_gene152999	Bacteria											1.23102e+06		40004.7	297812				69415.3			98861.3		621871					9.97215e+06			385034	290472
AGASTPATLTEQYLLDEWCR	MH0024_GL0015936	Bacteria	Bacteroidetes	Bacteroidia	Bacteroidales	Bacteroidaceae	Bacteroides		Starch-binding protein SusD	K21572	starch degradation					4.72772e+06		1.952e+06	1.01131e+06	2.14936e+06										647358
AGATGLFFVDAK	N085A_GL0005876	Bacteria	Bacteroidetes	Bacteroidia	Bacteroidales	Bacteroidaceae	Bacteroides	Bacteroides eggerthii	Bacterial non-heme ferritin	K02217			4.12122e+06	1.00085e+06	1.1696e+06	602709			1.67225e+06	4.98322e+06		3.22058e+06	1.87215e+06	4.28544e+06		3.2952e+06	3.20851e+06			8.52609e+06		5.17188e+06	1.15046e+06		2.28794e+06
AGATGLFFVDVK	MH0414_GL0041911	Bacteria	Bacteroidetes	Bacteroidia	Bacteroidales	Bacteroidaceae	Bacteroides		Bacterial non-heme ferritin	K02217							1.93523e+06			1.25063e+06			651939
AGATLVFNDLKQELVDK	NLM021_GL0061129	Bacteria							5-keto-D-gluconate 5-reductase	K00046	L-idonate degradation				826354								549084
AGATTPLGVSYNALEAFVTGK	MH0065_GL0039299	Bacteria	Firmicutes	Clostridia	Clostridiales	Ruminococcaceae	Faecalibacterium						277658										150512
AGAVATVTVTDAVPK	NOM018_GL0089997	Bacteria	Firmicutes	Clostridia	Clostridiales	Eubacteriaceae	Eubacterium							1.79689e+06	2.17946e+06	1.83646e+06						1.02422e+07							3.89483e+06	1.62816e+06
AGAVNLVPNSTGAAK	V1.FI14_GL0180489	Bacteria							Glyceraldehyde-3-phosphate dehydrogenase	K00134	glycolysis	4.79604e+06	3.85342e+06	5.54497e+06	1.30946e+07	1.59884e+07		4.81264e+06	3.67982e+07			4.15465e+06			9.48675e+06	692486	6.69755e+06		1.28613e+07	2.19991e+07	6.95732e+06		7.38185e+06	3.25063e+07	9.33629e+06
AGAVTNVDAAR	T2D-105A_GL0107136	Bacteria	Bacteroidetes	Bacteroidia	Bacteroidales	Bacteroidaceae	Bacteroides		Protein oar	CKO0055						5.76118e+06			1.52613e+07	8.41978e+06	5.13873e+06	5.15477e+06			3.53756e+06			7.33022e+06		4.82996e+06				1.41867e+07
AGAYAVGTGSSLTK	T2D-61A_GL0018640	Bacteria	Firmicutes	Clostridia	Clostridiales							2.06361e+06	2.65334e+06		1.11126e+06	2.46104e+06										2.86126e+06				974954	663212		1.18565e+06
AGAYLAPFK	MH0391_GL0010527	Bacteria	Firmicutes	Clostridia	Clostridiales	Ruminococcaceae	Faecalibacterium						6.68071e+06	3.34589e+06									7.6639e+07								1.20271e+06
AGAYYVNAR	MH0027_GL0016711	Bacteria	Firmicutes	Clostridia	Clostridiales				30S ribosomal protein S2	K02967		2.25171e+07	1.13776e+07	1.77475e+06	6.78442e+06			9.18865e+06		1.71865e+06		1.62789e+07	6.74574e+06	742276		6.56041e+06		8.14957e+06	2.32892e+06	1.61027e+07	1.43335e+07		4.71484e+06		3.26862e+06
AGDAAAALKPGEVLLLENLR	MH0008_GL0033516	Bacteria	Bacteroidetes	Bacteroidia	Bacteroidales	Bacteroidaceae	Bacteroides		Phosphoglycerate kinase	K00927	glycolysis					6.62122e+06									2.03279e+06				5.71487e+06	4.26265e+06	1.07578e+06
AGDADGQLAGAR	MH0004_GL0027120	Bacteria	Bacteroidetes	Bacteroidia	Bacteroidales				Phosphate acetyltransferase	K00625	acetyl-CoA biosynthesis	3.03898e+06	1.00543e+06		4.29392e+06				2.41203e+06				529117		4.0509e+06	1.62362e+06				9.18104e+06			459714	3.05413e+06	778863
AGDADWAAAK	MH0055_GL0008648	Bacteria	Bacteroidetes	Bacteroidia	Bacteroidales	Bacteroidaceae	Bacteroides	Bacteroides plebeius						1.29639e+06					941607		1.57832e+07					6.01936e+06	1.557e+06		800727			4.50278e+07	767249	779034	640375
AGDAGLFFLDSQLGQR	MH0054_GL0024808	Bacteria	Bacteroidetes	Bacteroidia	Bacteroidales	Bacteroidaceae	Bacteroides		Bacterial non-heme ferritin	K02217							1.14975e+07	8.70849e+06				197376	1.1747e+06	8.18798e+07	959052	6.39458e+06			328111	3.47863e+06	978578	1.08209e+07			2.86768e+06
AGDAGLFFVDSK	MH0092_GL0100560	Bacteria							Bacterial non-heme ferritin	K02217			1.55317e+07	1.64005e+07	6.04933e+06		4.7005e+07	6.54061e+06		4.27124e+06	3.79415e+06	1.20621e+07			1.28622e+07	1.7696e+07	1.41201e+06		1.63409e+07	1.81397e+07	3.78604e+06	2.93503e+06		9.34198e+06	8.30591e+06
AGDAGSLDYGR	T2D-132A_GL0042660	Bacteria	Proteobacteria	Gammaproteobacteria	Enterobacterales	Enterobacteriaceae			Outer membrane porin F	K09476							819155												1.45683e+06	6.14431e+06	2.32517e+07
AGDALFQLDYK	159510762-stool2_revised_scaffold15809_1_gene52219	Bacteria	Bacteroidetes	Bacteroidia	Bacteroidales	Bacteroidaceae	Bacteroides		4-deoxy-L-threo-5-hexosulose-uronate ketol-isomerase	K01815	pectin degradation					977561						1.09263e+06	1.98833e+06	3.50772e+06			858917	1.08204e+06				2.70684e+06	5.23234e+06		1.3454e+06
AGDASVFLAK	T2D-114A_GL0070252	Bacteria	Firmicutes	Clostridia	Clostridiales				Ethanolamine ammonia-lyase heavy chain	K03735	ethanolamine degradation	1.17924e+06	762728	1.2625e+06	1.84003e+06		1.05387e+06			1.35587e+06	707567	741310	1.04334e+06	893363		1.20688e+06		1.00368e+06	1.25188e+06						1.25466e+06
AGDAYNAFSYSNPLAELDYGMLR	MH0079_GL0015201	Bacteria	Firmicutes	Clostridia	Clostridiales	Clostridiaceae	Clostridium		PI-type proteinase	K01361								1.13677e+07					282504		183695						733247
AGDCALLFMDAK	SZEY-90A_GL0006074	Bacteria	Bacteroidetes	Bacteroidia	Bacteroidales				Bacterial non-heme ferritin	K02217			6.17905e+06								1.08474e+06													1.21709e+07
AGDDAAGLK	MH0290_GL0055874	Bacteria							Flagellin	K02406		1.11208e+08	8.65416e+07	3.83505e+08	4.05729e+07	3.22588e+07		1.01327e+06	1.02757e+07	256913		3.31595e+06	895208	668358	9.51834e+07	4.65417e+06	386078	4.53261e+07	3.76529e+06	3.24333e+06	7.58048e+06		534600	260487
AGDDAAGLKLSEK	MH0290_GL0055874	Bacteria	Firmicutes	Clostridia	Clostridiales	Lachnospiraceae	Roseburia		Flagellin	K02406		6.14145e+07	7.47544e+07	1.62362e+08	1.20712e+07	4.71323e+07		1.91687e+06		7.97094e+06	2.01078e+06	1.92881e+06			5.9819e+07	4.25287e+06		5.36899e+06	2.32614e+06	3.51363e+06	1.78626e+06
AGDDAAGLSLSEK	MH0336_GL0021988	Bacteria							Flagellin	K02406		2.34749e+07	2.72807e+07	5.94116e+07	3.89562e+07	1.36286e+07	3.65388e+06	6.90808e+06				2.4085e+06	1.29208e+07	1.70645e+06	4.6339e+07				1.16747e+06	2.9867e+07	1.16776e+07	1.45745e+07	1.10898e+06		2.59413e+06
AGDDAAGLTLSEK	MH0012_GL0054560	Bacteria	Firmicutes						Flagellin	K02406		1.00979e+08	2.99848e+08	7.96507e+08	1.15315e+08	7.54167e+06	1.52533e+07	3.73502e+07		2.32212e+08	2.59709e+07	1.246e+07	7.54156e+07		4.42267e+08	7.81837e+07		2.51478e+07		8.08103e+07	1.13589e+08	3.89763e+06	2.90905e+08	2.42178e+07	2.82445e+07
AGDDAAGLTLSEKMR	MH0012_GL0054560	Bacteria	Firmicutes						Flagellin	K02406			2.75194e+06					1.26126e+06			2.66711e+06				6.21915e+06								2.88422e+06
AGDDAARPEWLEPEFGVR	469595.CSAG_02082	Bacteria							DNA gyrase subunit A	K02469
AGDDAATAYEK	MH0006_GL0128463	Bacteria	Firmicutes									2.1816e+06	1.78273e+06	4.69032e+06		2.33664e+06		818513	6.26798e+06			488059	3.34601e+06	586215	761111			755789					1.08224e+06		344499
AGDDANTAFEK	MH0126_GL0038264	Bacteria	Firmicutes	Clostridia	Clostridiales							2.22325e+06	7.31514e+06	2.4909e+06	2.71069e+07	3.9904e+06		2.68995e+06			3.22204e+06	1.72761e+07	4.25364e+06		2.49905e+07	1.05674e+07			8.62537e+06	3.9697e+06	1.61338e+06		6.84044e+06	4.36627e+06
AGDDAQTALDKAK	V1.CD54-0_GL0058421	Bacteria	Firmicutes	Clostridia	Clostridiales							571569	996033		4.11145e+06			3.47511e+06				1.00659e+06	1.24298e+06		989274	5.21324e+06	1.19243e+06		2.57616e+06	356388		3.90116e+06
AGDDASGLAVSEK	MH0189_GL0119061	Bacteria	Spirochaetes	Spirochaetia					Flagellar filament 31.3 kDa core protein	K02406				4.76217e+06															9.09332e+06		2.07678e+07	5.33942e+07
AGDDLSNADR	MH0011_GL0017876	Bacteria	Bacteroidetes	Bacteroidia	Bacteroidales	Prevotellaceae	Prevotella		Elongation factor G-like protein	K02355			702574	3.42701e+06				2.0306e+06			1.33715e+06	1.11161e+06				1.09576e+06							3.87333e+06
AGDELTLSR	O2.UC1-2_GL0150454	Bacteria							Succinate-semialdehyde dehydrogenase	K18119			2.54076e+06	5.12803e+06		1.4363e+06	5.84483e+06	6.14033e+06			4.03565e+06	1.55811e+06			3.73524e+06		5.33981e+07		2.37561e+06			2.76637e+06			1.55959e+06
AGDFLLDAVR	MH0006_GL0211876	Bacteria	Firmicutes	Clostridia	Clostridiales				Glucokinase	K00845		767545	4.29278e+06										6.37801e+06			4.45631e+06							1.15518e+08
AGDGNAELAK	O2.UC15-0_GL0059137	Bacteria	Firmicutes	Clostridia	Clostridiales				Endo-alpha-N-acetylgalactosaminidase	K17624		673781		311561	281522	551178	93311.3	3.71234e+06	2.70657e+06		246469	2.82408e+06	2.21874e+06			4.43254e+06	418005		564734		3.57028e+06		1.68359e+06
AGDGSYQEFLNNEAR	O2.UC50-2_GL0177050	Bacteria	Firmicutes	Clostridia	Clostridiales				Pyruvate:ferredoxin oxidoreductase	K03737		2.25158e+06	2.54791e+06		7.47283e+06	2.09787e+06																	2.47746e+06	2.05112e+06
AGDKLFAGDTLR	MH0266_GL0119981	Bacteria	Firmicutes	Clostridia	Clostridiales	Oscillospiraceae	Oscillibacter																995464			5.26944e+06	3.86325e+06				2.42687e+06	1.1024e+07
AGDKVYYNNMDK	O2.UC11-2_GL0019300	Bacteria	Firmicutes	Clostridia	Clostridiales				Probable M18 family aminopeptidase 1	K01267		387717		4.0783e+06	229423			678653	934294		433873			636688	702017	453807	799171	403018	4.9914e+06	740955	957765		788070		6.60604e+06
AGDKVYYNNR	MH0012_GL0229470	Bacteria	Firmicutes	Clostridia	Clostridiales				Probable M18 family aminopeptidase 1	K01267			204731					4.52201e+06					260530		292312					1.23494e+06		547637	672473
AGDLELSNVLR	O2.UC6-0_GL0065859	Bacteria	Firmicutes	Clostridia	Clostridiales				Citrate synthase	K01647	tricarboxylic acid cycle
AGDLLMKPLQK	MH0001_GL0001947	Bacteria	Bacteroidetes	Bacteroidia	Bacteroidales	Prevotellaceae	Prevotella		Glucokinase	K00845		1.59473e+07			1.10842e+06	1.69187e+06		3.03462e+07							502594			529636			1.14933e+06		1.01652e+06	466524
AGDLNEVR	O2.UC47-2_GL0030333	Bacteria	Firmicutes						Fructoselysine 3-epimerase	K10709		1.0544e+06	2.89344e+06	2.84155e+06	2.56022e+06	2.28784e+06	1.62859e+07	2.92522e+07			7.25002e+06	1.60737e+06	3.8985e+06		4.67385e+06	3.01861e+06		3.26478e+06		2.42717e+06			4.04976e+06	1.03599e+07	2.61538e+06
AGDLNSDDLESLNVLK	158337416-stool2_revised_scaffold16676_1_gene161551	Bacteria	Bacteroidetes	Bacteroidia	Bacteroidales	Bacteroidaceae	Bacteroides		TonB-dependent receptor SusC	K21573	starch degradation														7.9019e+06									1.23037e+07
AGDLPNSEYVSER	V1.UC12-0_GL0051443	Bacteria	Firmicutes	Negativicutes	Selenomonadales	Selenomonadaceae	Megamonas		Spore coat polysaccharide biosynthesis protein SpsC	K07806	spore coat polysaccharide biosynthesis		3.29531e+06				5.56929e+06
AGDLSPTVVAGGMK	MH0118_GL0098201	Bacteria	Bacteroidetes	Bacteroidia	Bacteroidales									5.5382e+06	6.17994e+06			7.7274e+06		4.56921e+06			3.22905e+06							7.56185e+06			1.76636e+06	3.2875e+06
AGDNAAGLALSEK	MH0378_GL0118818	Bacteria	Firmicutes						Flagellin	K02406		2.13442e+08	2.65998e+08	1.16755e+07	1.82484e+07	8.83526e+06	1.50172e+06	2.34606e+06	6.82297e+06	1.1539e+07	3.72145e+06	3.50275e+06	1.01833e+07			2.10675e+06	1.31128e+06	5.32803e+06		3.79262e+08	2.47418e+06	4.24465e+06	1.52811e+08	4.33628e+06
AGDNAFLDK	MH0011_GL0006237	Bacteria	Bacteroidetes	Bacteroidia	Bacteroidales	Prevotellaceae	Prevotella		Foldase protein PrsA	K07533				6.68589e+06			9.3289e+06												6.77897e+06
AGDNEWLPLNTYYWEK	MH0002_GL0003188	Bacteria	Bacteroidetes	Bacteroidia	Bacteroidales																		493618			1.96129e+06
AGDNLGMLLR	MH0004_GL0006897	Bacteria	Firmicutes	Clostridia	Clostridiales	Clostridiaceae	Clostridium		Elongation factor Tu	K02358			1.61226e+06		741236					4.44752e+06	1.67006e+06									1.61737e+06	1.31946e+06	4.42419e+06	1.73306e+07
AGDNQDVVLTVK	T2D-81A_GL0028755	Bacteria	Bacteroidetes	Bacteroidia	Bacteroidales	Rikenellaceae	Alistipes					1.12329e+06			1.57546e+06		1.60881e+07	3.27764e+06		4.51964e+06		3.22244e+06				1.56324e+06						3.6141e+06	1.31255e+06	3.76677e+06
AGDNVYVLHK	MH0002_GL0058586	Bacteria	Firmicutes	Clostridia	Clostridiales	Lachnospiraceae	Roseburia	Roseburia faecis				2.55202e+06			1.83131e+06							1.01446e+06			1.38391e+06	3.26966e+06			3.0404e+06		1.31508e+06	4.93668e+06	2.94497e+06
AGDQLELR	MH0087_GL0004799	Bacteria							30S ribosomal protein S4	K02986		3.27198e+06			4.33912e+06	1.55326e+06	6.20506e+06		4.94555e+07								2.15856e+07			4.4206e+06	1.22214e+07	6.75146e+06
AGDQLQSGVDAALK	V1.CD7-0-PN_GL0028121	Bacteria							50S ribosomal protein L2	K02886								2.71361e+06			1.71723e+07			2.16177e+07		2.10099e+06			5.09883e+06						987136
AGDQLQSGVDAALKPGNTLPMR	469613.HMPREF0864_03523	Bacteria	Proteobacteria						50S ribosomal protein L2	K02886
AGDQLQSGVDAALKPGNTLPMR	469613.HMPREF0864_03523	Bacteria	Proteobacteria						50S ribosomal protein L2	K02886																									6.27485e+06
AGDSGLFFLDSQLGQR	MH0101_GL0047812	Bacteria	Bacteroidetes	Bacteroidia	Bacteroidales	Bacteroidaceae	Bacteroides	Bacteroides fragilis	Bacterial non-heme ferritin	K02217			310247			2.11072e+06	1.33337e+06								501153	678499	1.50464e+07				1.11113e+06
AGDSGLLFLDAK	MH0003_GL0036580	Bacteria	Bacteroidetes	Bacteroidia	Bacteroidales	Bacteroidaceae	Bacteroides	Bacteroides ovatus	Bacterial non-heme ferritin	K02217			1.26694e+06			2.07084e+06	4.57405e+06								2.01404e+06
AGDTGLFFVDSQLGQR	T2D-135A_GL0072715	Bacteria	Bacteroidetes	Bacteroidia	Bacteroidales	Bacteroidaceae	Bacteroides		Bacterial non-heme ferritin	K02217		2.62686e+06	3.72164e+06		5.3051e+06	4.48881e+07	1.23048e+08	7.72763e+06	1.76168e+08	2.28142e+06	3.70655e+06	1.69229e+06	1.64413e+06		1.33427e+07	5.60158e+06	1.5052e+06		1.123e+06	3.09103e+06			3.76138e+06	6.44628e+07	1.41297e+07
AGDTLAVYYK	O2.UC26-0_GL0007617	Bacteria	Fusobacteria	Fusobacteriia	Fusobacteriales				50S ribosomal protein L19	K02884		2.84666e+06	4.9896e+06	3.4848e+06	1.09372e+07	5.55296e+06	4.41789e+06	1.70795e+07	1.47798e+07	1.18639e+07	8.18906e+06	9.10668e+06		1.26947e+07	4.85795e+06	9.53805e+06	6.72059e+06	7.68174e+06	1.45682e+07	3.68709e+06	2.21926e+06		6.72599e+06		3.18032e+06
AGDTLTVAYK	DOM022_GL0034217	Bacteria							50S ribosomal protein L19	K02884		1.27905e+08				7.15403e+06							1.92367e+07												7.05025e+06
AGDTLTVAYR	MH0407_GL0173811	Bacteria	Bacteroidetes	Bacteroidia	Bacteroidales				50S ribosomal protein L19	K02884		1.63343e+07			1.17956e+07	2.09725e+07		2.00635e+06		8.27143e+06	4.56694e+07	8.64381e+06	2.36317e+07		2.12964e+07			1.92588e+07		1.50091e+07				2.49875e+07
AGDTPNDAWEK	T2D-62A_GL0063744	Bacteria	Firmicutes	Clostridia	Clostridiales													2.4336e+06	1.16466e+06	1.02157e+06					890173	1.6255e+06			9.58885e+06	2.64896e+06		5.85706e+06		823853	2.31567e+06
AGDTPNEAWEK	BGI-28A_GL0107586	Bacteria	Firmicutes	Clostridia	Clostridiales															976245		3.3666e+06	2.42864e+06		2.05837e+06			2.098e+06	1.4679e+06				2.12025e+06	1.16611e+06	830861
AGDTVATAVHDFLGEQTYTELR	MH0188_GL0156227	Bacteria	Actinobacteria	Coriobacteriia	Eggerthellales	Eggerthellaceae	Eggerthella
AGDTVTVAYK	T2D-45A_GL0101957	Bacteria	Bacteroidetes	Bacteroidia	Bacteroidales	Prevotellaceae			50S ribosomal protein L19	K02884		3.54073e+06						5.2203e+06			2.21966e+06		1.26602e+07		4.63805e+06	1.9773e+06	2.99286e+06	2.58889e+06	1.14635e+08	3.13692e+06	3.34715e+06		4.29318e+06		5.06471e+06
AGDTVTVAYR	MH0152_GL0002234	Bacteria							50S ribosomal protein L19	K02884		2.98101e+07	1.72069e+07		3.40748e+07	2.14811e+07	9.95159e+06			5.59758e+06	2.79697e+07	1.11944e+07	1.01269e+07	7.57907e+07	4.12799e+07	2.19897e+06	2.60429e+06	4.74604e+06	3.2657e+06	1.14026e+07	2.40656e+06	6.85468e+06	1.57733e+07	1.80528e+07	6.06998e+06
AGDTVYNSVK	MH0373_GL0132150	Bacteria	Firmicutes	Clostridia	Clostridiales	Eubacteriaceae	Eubacterium		Elongation factor G	K02355		5.81885e+06	1.7554e+06	3.10238e+06	4.80638e+06	346800				5.05456e+06	1.05484e+07	2.72185e+06		3.36283e+06				6.79704e+06	3.65267e+06	693055	1.71726e+06	2.16279e+06	1.73887e+06	1.04476e+06	843399
AGDTVYNSVKDNNER	MH0373_GL0132150	Bacteria	Firmicutes	Clostridia	Clostridiales	Eubacteriaceae	Eubacterium		Elongation factor G	K02355		8.57179e+06	873568	3.19658e+06	1.18253e+06						3.25964e+06	2.88839e+06									503947		790077	3.43156e+06
AGDVLELKEK	V1.FI06_GL0171916	Bacteria							30S ribosomal protein S4	K02986		5.49486e+06	4.5249e+06		2.06174e+06	2.05937e+06	4.25689e+06	4.69822e+06			5.94649e+06	1.53581e+06	3.84039e+06		1.79298e+07	947411		2.73221e+06
AGDVLELKENK	NOM023_GL0051003	Bacteria	Firmicutes	Clostridia	Clostridiales				30S ribosomal protein S4	K02986		4.85897e+06					1.76489e+06	1.02937e+06			9.66397e+06									4.88284e+06
AGDVLELKESAK	159207311-stool2_revised_scaffold7931_2_gene3452	Bacteria	Firmicutes	Clostridia	Clostridiales				30S ribosomal protein S4	K02986		6.20726e+06
AGDVLEVLESSR	MH0188_GL0104007	Bacteria	Firmicutes	Clostridia	Clostridiales	Ruminococcaceae	Subdoligranulum		30S ribosomal protein S4	K02986		3.45406e+07	5.56508e+06	6.80642e+06	5.28187e+06	2.84218e+06	3.19223e+07			3.58682e+06		775526			3.81709e+06	2.80155e+07				5.71584e+06	649215	5.44164e+06	9.09563e+07
AGDVLFDPLVEHFK	MH0161_GL0153000	Bacteria	Firmicutes	Clostridia	Clostridiales	Ruminococcaceae	Faecalibacterium	Faecalibacterium prausnitzii	Glucokinase	K00845
AGDVLFDPLVK	MH0017_GL0039566	Bacteria	Firmicutes	Clostridia	Clostridiales	Ruminococcaceae	Faecalibacterium	Faecalibacterium prausnitzii	Glucokinase	K00845		171754		380511				2.55274e+06	1.4764e+06	1.05113e+06			849692			512981	1.15592e+06	1.55754e+06			936817		5.97826e+06
AGDVVELK	V1.UC54-0_GL0001292	Bacteria							30S ribosomal protein S4	K02986		2.81131e+07	3.66679e+06	2.12381e+06		7.68874e+06		3.76145e+06		1.11222e+07	7.01479e+06	1.09935e+07	6.66173e+06		9.06081e+06	1.12125e+06	9.63423e+07	4.29405e+07	8.7958e+07	6.90306e+06	3.86173e+07	6.81564e+07	5.51026e+06	1.60897e+06	4.72278e+06
AGDVYQALAASEK	SZEY-27A_GL0054796	Bacteria	Bacteroidetes	Bacteroidia	Bacteroidales	Prevotellaceae	Prevotella	Prevotella copri				7.92851e+06		5.37379e+06			1.5221e+06		4.36119e+06				2.72596e+06				1.45805e+06		9.20878e+06				1.46924e+06
AGDWGYFTK	MH0268_GL0183747	Bacteria	Firmicutes	Negativicutes	Acidaminococcales	Acidaminococcaceae	Phascolarctobacterium		S-layer protein	K12544		4.3518e+06			2.45016e+06			2.17638e+06		1.61696e+06						1.16919e+06			3.62927e+06						3.34059e+06
AGDYQLGLTR	159753524-stool1_revised_C1024554_1_gene43498	Bacteria	Firmicutes	Erysipelotrichia	Erysipelotrichales	Erysipelotrichaceae	Turicibacter	Turicibacter sanguinis				1.80244e+06	3.49642e+06		5.15733e+06	1.38037e+07	3.79314e+06	4.40898e+06	1.49243e+07	3.14737e+06	1.09027e+07	8.78605e+06	1.38341e+07	3.97371e+06	1.39967e+07	3.53651e+06				1.06955e+07				5.60572e+06	8.2669e+06
AGEADTDAVNVK	546273.VEIDISOL_00004	Bacteria	Firmicutes	Negativicutes	Veillonellales	Veillonellaceae	Veillonella	Veillonella dispar				899529	448038			790870	1.7355e+06	3.33704e+06		1.59242e+06	1.35508e+06	3.77735e+06		3.92286e+06	658336				2.21164e+06		1.16954e+06
AGEAGADYTGAFLTGK	O2.UC47-2_GL0020260	Bacteria	Firmicutes	Clostridia	Clostridiales	Lachnospiraceae									3.214e+06	4.14327e+06	2.33868e+06	1.71861e+07		7.2132e+06				4.96852e+06	4.74024e+06	5.10253e+06		1.08088e+06						9.175e+06	1.97269e+06
AGEAGLLFLDSQLAQR	MH0020_GL0013600	Bacteria	Bacteroidetes	Bacteroidia	Bacteroidales	Prevotellaceae	Prevotella		Bacterial non-heme ferritin	K02217										3.51641e+06					1.90645e+06		1.99956e+07	5.30447e+06		750960
AGEAVMTTVK	MH0265_GL0153789	Bacteria	Firmicutes	Clostridia	Clostridiales	Ruminococcaceae	Faecalibacterium	Faecalibacterium prausnitzii				4.24635e+06	4.36848e+06					2.53913e+06		2.27567e+07	1.44728e+07												2.14939e+06
AGEAVYSDAGK	MH0143_GL0085757	Bacteria	Firmicutes	Clostridia	Clostridiales				LL-diaminopimelate aminotransferase	K10206	L-lysine biosynthesis via DAP pathway		913683	2.28469e+06	2.42409e+06	511587					1.1953e+06	5.43975e+07			2.18928e+06	1.20227e+06		1.93432e+06	1.93941e+06	669954			7.57211e+07
AGEAVYSEAGQK	MH0426_GL0036863	Bacteria	Firmicutes	Clostridia	Clostridiales				LL-diaminopimelate aminotransferase	K10206	L-lysine biosynthesis via DAP pathway	8.45051e+06			1.01256e+06		1.27038e+06					1.16141e+06		2.57333e+06	1.08901e+06		4.32784e+06	998456		2.03194e+06	570674			1.93933e+06
AGEAVYSPEGK	T2D-14A_GL0101792	Bacteria	Firmicutes	Clostridia	Clostridiales				LL-diaminopimelate aminotransferase	K10206	L-lysine biosynthesis via DAP pathway				2.49013e+06			1.49795e+06					1.02992e+06	1.23843e+06						1.12404e+06
AGEDEEAKANLLLAK	MH0035_GL0069751	Bacteria	Bacteroidetes	Bacteroidia	Bacteroidales	Bacteroidaceae	Bacteroides	Bacteroides intestinalis												1.25912e+08			6.03091e+06		806913		1.28657e+07	1.43785e+07							1.32839e+06
AGEDEEAKANLLLAKK	MH0035_GL0069751	Bacteria	Bacteroidetes	Bacteroidia	Bacteroidales	Bacteroidaceae	Bacteroides	Bacteroides intestinalis				1.95359e+06	1.60091e+06				2.74577e+06			4.67508e+07		634976	1.82774e+06			3.19877e+06				999030	4.03007e+06	2.06212e+07	2.91385e+06
AGEDKGNYFTVENGVLK	MH0012_GL0022729	Bacteria	Bacteroidetes	Bacteroidia	Bacteroidales	Bacteroidaceae	Bacteroides						1.30845e+06	1.75548e+06			4.24922e+06			1.25166e+07			1.30029e+07		3.69813e+06		3.5569e+06	5.42888e+06	7.04255e+06
AGEDSLTVDGQELK	MH0188_GL0001615	Bacteria	Firmicutes	Clostridia	Clostridiales	Eubacteriaceae	Eubacterium	[Eubacterium] hallii	Glyceraldehyde-3-phosphate dehydrogenase	K00134	glycolysis	1.35108e+06	2.45789e+06	9.93769e+07	3.93585e+06	2.83528e+06	5.19718e+06	1.45148e+07	1.1923e+07	1.05849e+08	4.07184e+07	2.5929e+07		2.57685e+07				4.98527e+07	2.78337e+06	2.29133e+06			1.26826e+07	2.41324e+06	5.12533e+06
AGEELLASMK	MH0155_GL0011358	Bacteria	Bacteroidetes	Bacteroidia	Bacteroidales	Bacteroidaceae	Bacteroides	Bacteroides uniformis						8.1605e+06	3.8346e+06			977258			1.43938e+07	3.83019e+06			2.2054e+06	5.26988e+06	4.64002e+06			3.52131e+06	2.77172e+06	1.15439e+07		4.00189e+06	5.05041e+06
AGEELLASMK	MH0155_GL0011358	Bacteria	Bacteroidetes	Bacteroidia	Bacteroidales	Bacteroidaceae	Bacteroides	Bacteroides uniformis								518937	1.87936e+07	6.44965e+06							641449							1.9193e+06			4.93933e+06
AGEELLELWR	MH0062_GL0011418	Bacteria	Firmicutes	Clostridia	Clostridiales	Ruminococcaceae	Ruminococcus		Threonine synthase	K01733	L-threonine biosynthesis		651802			680432		593225											969227		617133		708240
AGEELYVPLDYPQFK	O2.UC50-2_GL0211419	Bacteria	Firmicutes	Clostridia	Clostridiales	Clostridiaceae	Clostridium		Beta-galactosidase	K01190
AGEENPALVEK	MH0088_GL0074635	Bacteria	Firmicutes	Clostridia	Clostridiales	Ruminococcaceae						2.80444e+06			5.04231e+06	1.22904e+06		839959		6.04854e+06					8.34199e+06					7.03319e+06		2.92588e+06	1.29501e+07
AGEFDFLASNLYEK	195102.CPE1950	Bacteria	Firmicutes	Clostridia	Clostridiales	Clostridiaceae	Clostridium	Clostridium perfringens	Trifunctional nucleotide phosphoesterase protein YfkN	K08693
AGEFLAANDAQVTYR	O2.UC56-2_GL0023141	Bacteria	Bacteroidetes	Bacteroidia	Bacteroidales	Rikenellaceae	Alistipes					2.79961e+06						2.25424e+07															4.08301e+07
AGEGDANSYVR	451757.AC7_1492	Bacteria	Firmicutes	Clostridia	Clostridiales	Clostridiaceae	Clostridium	Clostridium perfringens	O-GlcNAcase NagJ	K01197
AGEGFNLALR	MH0051_GL0033159	Bacteria	Bacteroidetes	Bacteroidia	Bacteroidales	Bacteroidaceae	Bacteroides		TonB-dependent receptor SusC	K21573	starch degradation	829209	1.56885e+06		4.02509e+06	731101	4.79885e+06	1.16161e+06	1.45642e+06	3.32735e+06	1.01979e+06		818454		2.47124e+06			1.40058e+06					6.03553e+06	1.14307e+06
AGEGNKAYELLTK	NOM026_GL0082959	Bacteria	Firmicutes	Clostridia	Clostridiales	Clostridiaceae	Clostridium	Clostridium celatum				729571	1.81492e+06		1.45076e+06	4.87615e+06	3.04294e+06	3.53362e+06	4.22132e+07	3.34453e+07	7.84641e+06		4.84654e+06	6.33568e+07	4.41893e+06	1.11162e+06	3.61175e+06	1.36694e+07		1.46109e+06	1.13426e+06	7.39418e+06	1.6011e+06	2.61329e+07	6.79381e+06
AGEGPTFLEAK	V1.UC50-1_GL0192833	Bacteria							Acetoin:2,6-dichlorophenolindophenol oxidoreductase subunit alpha	K21416	acetoin degradation			3.34179e+06		3.56864e+06	2.0613e+06		1.87769e+06		1.93483e+06		1.23084e+06	3.94483e+06		4.68047e+06				1.77034e+06	1.62859e+06	1.22005e+06	1.80375e+06	1.74567e+06
AGEGSDQYEEMKQR	MH0104_GL0090805	Bacteria	Firmicutes	Negativicutes	Veillonellales	Veillonellaceae	Dialister	Dialister succinatiphilus	DNA-directed RNA polymerase subunit beta	K03043
AGEGTAQLAK	MH0211_GL0124964	Bacteria	Firmicutes	Clostridia	Clostridiales				Endo-alpha-N-acetylgalactosaminidase	K17624				1.18178e+06				6.76929e+06							778996	6.30194e+06				2.33087e+06			3.12492e+06
AGEHQLALTFK	MH0079_GL0009922	Bacteria	Bacteroidetes	Bacteroidia	Bacteroidales	Bacteroidaceae	Bacteroides	Bacteroides plebeius
AGEKLDVEVPVFVEGTPK	V1.FI01_GL0084883	Bacteria							50S ribosomal protein L25	K02897
AGELAEEQGYAQVLWLDGVEKK	MH0086_GL0091327	Bacteria	Firmicutes	Clostridia	Clostridiales				Branched-chain-amino-acid aminotransferase 2	K00826	L-isoleucine biosynthesis		1.00801e+06			3.23958e+06		1.15929e+06					1.63683e+06
AGELEKLQTSSLSR	MH0314_GL0126202	Bacteria	Bacteroidetes	Bacteroidia	Bacteroidales	Bacteroidaceae	Bacteroides					2.11663e+06						1.69116e+06	2.28715e+07						2.37792e+06		9.88601e+06			948065			2.07091e+06
AGELETTVK	MH0068_GL0037479	Bacteria	Bacteroidetes	Bacteroidia	Bacteroidales	Bacteroidaceae	Bacteroides					4.36577e+06		8.71104e+06					6.55754e+06						5.29077e+06	1.00436e+06	1.8546e+07		3.51267e+06		2.09248e+06	3.58763e+07			1.11743e+06
AGELFGTLGSTVK	V1.CD21-0_GL0074894	Bacteria	Firmicutes	Negativicutes	Veillonellales	Veillonellaceae	Veillonella		L-lactate permease	K22373					1.7309e+06			2.74852e+06			2.02403e+06		1.94487e+06	5.62958e+06	1.17405e+06			1.94595e+06						1.53612e+06	1.02347e+06
AGELNENNNQTLNFNPYLQLDLGK	MH0003_GL0082437	Bacteria	Bacteroidetes	Bacteroidia	Bacteroidales	Bacteroidaceae	Bacteroides	Bacteroides vulgatus	TonB-dependent receptor SusC	K21573	starch degradation
AGELNEQAVK	MH0133_GL0093082	Bacteria	Bacteroidetes	Bacteroidia	Bacteroidales	Bacteroidaceae	Bacteroides	Bacteroides ovatus				725056	554725	3.611e+07			915930		7.82135e+06							604197				2.86883e+06	4.91525e+06
AGELTALAHTR	T2D-13A_GL0063525	Bacteria	Proteobacteria	Gammaproteobacteria					Xaa-Pro aminopeptidase	K01262						352950						1.08023e+06		1.97425e+06		550659		635700				3.7031e+06			2.5624e+06
AGELTTAAQNEAR	MH0365_GL0030086	Bacteria	Firmicutes	Clostridia	Clostridiales
AGELWGYR	158458797-stool1_revised_scaffold30287_1_gene104370	Bacteria	Bacteroidetes	Bacteroidia	Bacteroidales	Bacteroidaceae	Bacteroides					410324		1.70191e+07		2.90669e+07	6.98157e+06		5.80228e+06	1.49918e+06	4.54907e+06	6.07982e+06			4.499e+06	2.76869e+06	1.51626e+06	1.81887e+06	1.83614e+07		3.79623e+06		1.062e+07	1.58013e+06	1.59187e+07
AGENDTDAVNVK	546273.VEIDISOL_00004	Bacteria	Firmicutes	Negativicutes	Veillonellales	Veillonellaceae	Veillonella	Veillonella dispar										2.16458e+06		3.86449e+06	1.31812e+06	1.31433e+06						3.27918e+06			1.21447e+06			4.53208e+06
AGENLLTLLESR	MH0145_GL0146866	Bacteria	Firmicutes	Clostridia	Clostridiales	Ruminococcaceae	Ruminococcus		30S ribosomal protein S4	K02986		6.24859e+06	1.53009e+06		5.48362e+06											5.84859e+06					327540
AGESGLLFMDAK	DOM019_GL0011865	Bacteria	Bacteroidetes	Bacteroidia	Bacteroidales	Bacteroidaceae	Bacteroides		Bacterial non-heme ferritin	K02217				4.3289e+06						4.32436e+06											1.15501e+06	3.10436e+06		6.44255e+06
AGESLNYK	MH0095_GL0090471	Bacteria	Bacteroidetes	Bacteroidia	Bacteroidales	Bacteroidaceae	Bacteroides	Bacteroides eggerthii
AGESMTLTVTASK	MH0060_GL0017860	Bacteria	Verrucomicrobia	Verrucomicrobiae	Verrucomicrobiales	Akkermansiaceae	Akkermansia	Akkermansia muciniphila						1.58425e+06	863373		1.20822e+06		9.02517e+06	1.56574e+06		1.43225e+06		4.30467e+06	1.78394e+06	1.1e+06		2.57096e+06			6.05992e+06				1.3062e+06
AGESSGLDKTFMTR	MH0010_GL0015260	Bacteria	Bacteroidetes	Bacteroidia	Bacteroidales	Bacteroidaceae	Bacteroides					4.5178e+06		3.258e+06	3.27639e+06	1.31108e+07	1.42154e+06			1.10686e+06	2.07457e+06	6.48946e+06		4.25188e+06		603675	864118	895668		4.48162e+06	996877		1.76006e+06		2.15524e+06
AGESYDYNPDNWDLEK	MH0356_GL0118049	Bacteria	Firmicutes									5.46246e+06	1.93665e+07	1.57788e+07	6.82885e+06							6.23231e+06				2.43969e+07			5.72554e+06				1.79181e+06
AGETFNLPANSK	MH0343_GL0054053	Bacteria	Synergistetes	Synergistia	Synergistales	Synergistaceae	Cloacibacillus	Cloacibacillus porcorum	Pyrimidine/purine nucleoside phosphorylase	K09913		2.04793e+06								1.47168e+06				2.1285e+06							4.35158e+06				3.06702e+06
AGETSATQCFYGR	MH0010_GL0015260	Bacteria	Bacteroidetes	Bacteroidia	Bacteroidales	Bacteroidaceae	Bacteroides								1.47893e+06	2.7846e+06			1.0899e+07	2.23931e+06	1.24245e+06				2.1655e+06				3.4506e+06
AGEVLGSALPASPGAAAGK	O2.UC13-1_GL0104205	Bacteria	Firmicutes	Clostridia	Clostridiales				Pyruvate, phosphate dikinase	K01006																	4.5124e+06			1.70556e+06			2.79343e+06
AGEVLGVAGLVGSR	MH0438_GL0021920	Bacteria							Galactose/methyl galactoside import ATP-binding protein MglA	K10542
AGEVLLLENLR	MH0288_GL0145856	Bacteria							Phosphoglycerate kinase	K00927	glycolysis	647852			2.92881e+06															1.95594e+06
AGEVPDALR	O2.UC22-2_GL0136115	Bacteria							30S ribosomal protein S5	K02988		9.99982e+06			3.98904e+06			9.13792e+06			1.07434e+07		8.12318e+06		5.5397e+06						3.14791e+06				5.5007e+06
AGEVPDALRK	O2.UC22-2_GL0136115	Bacteria							30S ribosomal protein S5	K02988		1.00804e+07	1.94814e+06		2.02832e+06			3.54595e+06			9.05619e+06	4.38297e+06	7.26588e+06		4.58969e+06	3.06959e+06		719840	6.25292e+06	3.67131e+06	3.8682e+06		3.16436e+06	3.55868e+07	3.20304e+06
AGEVTAALAK	765620695-stool1_revised_scaffold440_1_gene39562	Bacteria							30S ribosomal protein S5	K02988		1.09465e+08	3.32053e+06		1.84067e+07	1.02427e+07	9.75063e+06	3.03217e+06		4.9826e+06	7.33493e+06	6.24181e+06	3.68696e+06	8.63541e+06	2.20288e+07		1.08196e+07	5.61762e+06		1.18815e+07	2.08064e+07	7.51622e+06	1.45596e+06	1.41353e+07	735881
AGEYDVAR	SZEY-58A_GL0042940	Bacteria	Firmicutes	Clostridia	Clostridiales				Oligopeptide-binding protein OppA	K15580		7.80971e+06	7.85204e+06		2.69922e+07			2.4317e+06	4.9291e+06		1.96172e+07	1.59719e+07	2.42067e+07		4.90128e+06	2.48766e+06				2.70375e+06	5.00154e+06		2.91093e+06
AGEYTLENLWMK	158499257-stool2_revised_scaffold68132_2_gene181542	Bacteria	Bacteroidetes	Bacteroidia	Bacteroidales							2.57751e+06		924362			1.33385e+06	4.16053e+06		5.55147e+06		502666		752472					3.66269e+06	1.4343e+06			3.05946e+06	2.87303e+06
AGEYVGGLSGTNYPK	MH0267_GL0102113	Bacteria	Bacteroidetes	Bacteroidia	Bacteroidales
AGFAELLESR	V1.FI09_GL0032901	Bacteria	Firmicutes	Clostridia	Clostridiales	Ruminococcaceae	Faecalibacterium	Faecalibacterium prausnitzii	Probable M18 family aminopeptidase 2	K01267		763060	4.14675e+06	1.61349e+06	1.47576e+06			6.7723e+06		6.42811e+06	3.68709e+06	3.98037e+06						2.3764e+06	1.32726e+06		2.44179e+06
AGFAELLESRK	V1.FI09_GL0032901	Bacteria	Firmicutes	Clostridia	Clostridiales	Ruminococcaceae	Faecalibacterium	Faecalibacterium prausnitzii	Probable M18 family aminopeptidase 2	K01267		2.56432e+06			1.92615e+06			1.76254e+06	3.32448e+06	1.63891e+06	5.80824e+06						819859	3.67809e+06						887207
AGFAEYEQDKEYK	MH0012_GL0119203	Bacteria	Firmicutes	Clostridia	Clostridiales	Ruminococcaceae	Ruminococcus	Ruminococcus bromii	Probable M18 family aminopeptidase 1	K01267
AGFAQVFVLK	ED13A_GL0039075	Bacteria	Proteobacteria						Uncharacterized protein YibN						2.48364e+06							612590						1.24781e+06
AGFEGGQMPLQR	V1.FI20_GL0098508	Bacteria							50S ribosomal protein L15	K02876		1.52968e+06			3.28517e+06			1.77523e+06				1.85559e+06	857606		1.28577e+06					1.93442e+06			1.73999e+06
AGFFTNVKGER	MH0012_GL0193637	Bacteria	Firmicutes	Negativicutes	Veillonellales	Veillonellaceae	Dialister		Succinyl-CoA:coenzyme A transferase	K18118					439480	972436		803469	2.04163e+06		1.2582e+06		9.08201e+06							2.27803e+07			1.99576e+07
AGFGFGPLVELR	O2.UC44-2_GL0261575	Bacteria	Bacteroidetes	Bacteroidia	Bacteroidales	Porphyromonadaceae	Porphyromonas					226555	448745												574484		1.0712e+08		1.48258e+06		905051
AGFGVAGLSEK	NLF014_GL0030697	Bacteria	Bacteroidetes	Bacteroidia	Bacteroidales							2.36082e+06					6.69797e+06	2.42864e+06	1.39752e+07		2.51972e+06	1.79844e+06				6.55706e+06
AGFLGLPVPK	MH0124_GL0120109	Bacteria	Firmicutes	Clostridia	Clostridiales				Acyl-CoA dehydrogenase, short-chain specific	K00248	butanoate metabolism			1.45347e+06	1.79301e+06	925053		1.38976e+06		552126		838629	649900							2.61707e+06				2.52698e+06
AGFLGTTVYDK	MH0113_GL0012131	Bacteria	Firmicutes	Clostridia	Clostridiales	Ruminococcaceae	Ruminococcus		50S ribosomal protein L10	K02864			1.55644e+06		1.95286e+06						2.34784e+06	836152			1.64993e+06	898209	4.86589e+06			4.36804e+06		2.50606e+06	8.55061e+06
AGFPDVAEGVFGMLK	MH0343_GL0118269	Bacteria	Synergistetes	Synergistia	Synergistales	Synergistaceae	Cloacibacillus	Cloacibacillus porcorum	Glycerol dehydratase large subunit	K06120			259643			943163		655551				157945	575203	298564		124911	429569			719020	9.88873e+06	730302		334920	335218
AGFQFEGMPFPEQLKK	MH0441_GL0067511	Bacteria	Verrucomicrobia	Verrucomicrobiae	Verrucomicrobiales	Akkermansiaceae	Akkermansia	Akkermansia muciniphila						3.05427e+06	702858	948839										1.68397e+06		3.47815e+06	5.34905e+06	904296	2.48752e+06
AGFTASQDLVGNTWTPEHTNAK	MH0014_GL0090940	Bacteria	Bacteroidetes	Bacteroidia	Bacteroidales	Rikenellaceae	Alistipes	Alistipes finegoldii	TonB-dependent receptor SusC	K21573	starch degradation							2.03075e+07							6.46173e+06	1.89674e+06	4.44411e+06		2.46627e+06	8.2874e+06
AGFTSLMFDGSHFPLEENLAK	MH0262_GL0007078	Bacteria	Firmicutes	Clostridia	Clostridiales	Ruminococcaceae	Ruminococcus	Ruminococcus callidus	Fructose-bisphosphate aldolase	K01624	glycolysis
AGFVEALR	ED9A_GL0118584	Bacteria															2.72021e+07	8.09855e+06		4.31722e+07						1.71145e+07	3.52484e+07				2.1912e+07	9.72742e+06		8.4105e+06	1.51551e+07
AGFVLDALR	O2.UC52-2_GL0118575	Bacteria	Firmicutes	Clostridia	Clostridiales				50S ribosomal protein L22	K02890		4.76063e+06	7.43578e+06		7.83671e+06	5.14064e+06		3.85294e+06			1.4587e+07	1.08525e+07	3.54798e+06		6.89627e+06	2.57176e+06		6.89821e+06		4.54685e+06	4.23701e+06		4.19636e+06
AGFVNLDEVLEKGTK	MH0010_GL0005768	Bacteria	Firmicutes	Clostridia	Clostridiales	Lachnospiraceae	Roseburia	Roseburia intestinalis	Probable M18 family aminopeptidase 1	K01267					4.3721e+06	2.25903e+06	1.2859e+06		3.51328e+06	1.22135e+06	4.23062e+06		1.7976e+06		1.42396e+06		1.76652e+06	1.78152e+06		759424				4.0076e+06
AGGAADMNTLMEK	O2.UC11-2_GL0021069	Bacteria	Actinobacteria	Actinobacteria	Bifidobacteriales	Bifidobacteriaceae			Endo-alpha-N-acetylgalactosaminidase	K17624						669875		6.12871e+06						8.57681e+06				1.27885e+06			2.08987e+06		4.75319e+06
AGGAAVGAK	MH0074_GL0028984	Bacteria										3.94867e+06	1.36072e+07	1.11468e+06		963398	2.28821e+06	757844	438219		1.71156e+06	1.01442e+06	1.16834e+06	3.75062e+06	6.17017e+06		844596	509233	1.19089e+06	1.06624e+06				577987
AGGADPASYLNDLRK	MH0041_GL0027131	Bacteria	Bacteroidetes	Bacteroidia	Bacteroidales	Bacteroidaceae	Bacteroides								4.13958e+06	1.46251e+06						1.5473e+06												7.09417e+06
AGGAGLAGFLTPTGLGTLVADSTSPTTLEGK	O2.UC11-2_GL0029921	Bacteria	Firmicutes	Clostridia	Clostridiales				Acetate CoA-transferase subunit alpha	K01034	short-chain fatty acid metabolism		165095			275753			205293
AGGANAQQNAWLDLK	MH0003_GL0040136	Bacteria	Bacteroidetes	Bacteroidia	Bacteroidales	Bacteroidaceae	Bacteroides		Starch-binding protein SusD	K21572	starch degradation					1.45536e+07	1.27014e+07						1.82753e+06						6.26586e+06					1.68684e+07
AGGAVVLSDGSVLGK	V1.FI08_GL0163317	Bacteria	Firmicutes	Clostridia	Clostridiales
AGGCAFLTADHGNAEK	MH0122_GL0073782	Bacteria	Firmicutes	Clostridia	Clostridiales	Ruminococcaceae	Faecalibacterium	Faecalibacterium prausnitzii	2,3-bisphosphoglycerate-independent phosphoglycerate mutase	K15633	glycolysis						2.83025e+06			1.11634e+06	3.91385e+06	1.32599e+06			1.65867e+06			2.08902e+06							648840
AGGDQYSYTWFEQAWLPAGAEHLDAAK	MH0192_GL0155431	Bacteria	Firmicutes	Clostridia	Clostridiales	Ruminococcaceae	Faecalibacterium	Faecalibacterium prausnitzii
AGGDSYSYTWFEQAWLPAGAEHLDAAK	MH0149_GL0030868	Bacteria	Firmicutes	Clostridia	Clostridiales	Ruminococcaceae	Faecalibacterium	Faecalibacterium prausnitzii								7.91993e+06														2.46752e+06					533695
AGGDTTVYK	SZEY-26A_GL0008332	Bacteria	Firmicutes	Clostridia	Clostridiales	Lachnospiraceae		[Eubacterium] rectale	Periplasmic alpha-amylase	K01176		318530	2.19466e+06		314523		370529			341949	273898			460854	773648		483617	245629		203803
AGGDWHYGAALSR	MH0132_GL0100681	Bacteria	Firmicutes	Negativicutes	Acidaminococcales	Acidaminococcaceae	Phascolarctobacterium	Phascolarctobacterium succinatutens	Serine protease pic autotransporter	K12684			1.41661e+06	891080			1.29025e+06									1.1857e+06	7.1053e+06		4.24215e+06		5.97586e+06	1.53065e+06	664295
AGGDYMAQLLTK	DLM023_GL0079266	Bacteria	Firmicutes	Clostridia	Clostridiales	Clostridiaceae	Clostridium		Cellulosome-anchoring protein	CKO0042		3.08958e+06			4.56639e+06		1.45285e+07			8.85153e+06		4.17838e+06		1.18098e+07					1.1223e+07	1.33664e+07			8.58883e+06
AGGEALYLPQLK	MH0184_GL0084437	Bacteria	Firmicutes	Clostridia	Clostridiales	Clostridiaceae	Clostridium		Putative glutamine amidotransferase-like protein YvdE	K07010		700426	4.20849e+06	1.93958e+06	1.47972e+06					3.43476e+06	4.73593e+06	6.54977e+06			1.42399e+06		2.88494e+06					3.39105e+06	1.4891e+06
AGGEEYEVYLTNLAK	MH0136_GL0092939	Bacteria	Firmicutes	Clostridia	Clostridiales	Lachnospiraceae	Roseburia	Roseburia faecis													1.69611e+06	463706			1.64418e+06	1.35891e+06						2.46864e+06
AGGFTNGGLNFDAK	MH0193_GL0188130	Bacteria	Firmicutes						Xylose isomerase	K01805			7.56999e+06	3.81752e+06	2.45572e+06		1.97574e+06	8.4412e+06		1.26894e+06	2.38978e+06	4.0488e+06	3.46858e+06		4.05708e+06	3.52004e+07							4.02569e+06	1.24469e+06
AGGFWHEYLFK	O2.UC41-1_GL0093869	Bacteria	Bacteroidetes	Bacteroidia	Bacteroidales	Rikenellaceae	Alistipes	Alistipes onderdonkii						990655	659027	1.30687e+06					393587		754738
AGGGSDLALR	V1.CD21-4_GL0094843	Bacteria	Firmicutes	Clostridia	Clostridiales							1.1636e+07	2.41525e+06		1.62846e+07	3.56061e+06		1.31437e+06		2.39714e+07	1.41996e+06		1.72794e+06	3.48614e+06	7.0277e+06		1.57657e+07		1.48115e+06	4.9828e+07	4.04032e+06	2.59021e+07	4.50446e+06		626255
AGGHQEKVEVGDVLLVNR	V1.CD1-3-PN_GL0123771	Bacteria	Actinobacteria	Actinobacteria	Bifidobacteriales	Bifidobacteriaceae	Bifidobacterium		50S ribosomal protein L21	K02888								2.83541e+06				529321			3.2004e+06								1.24079e+06		1.49877e+06
AGGLDVVYPAGFQTPEDAAR	NODE_230453_length_270_cov_2.503704_2_298_+	Bacteria	Verrucomicrobia	Verrucomicrobiae	Verrucomicrobiales	Akkermansiaceae	Akkermansia	Akkermansia muciniphila						6.72993e+07		1.88099e+06	1.66563e+08	4.18744e+06					1.44641e+06		802768	4.13642e+06			4.83571e+06		2.35463e+06	3.82215e+06	2.82223e+06
AGGLLNLLGELAK	MH0375_GL0072464	Bacteria	Bacteroidetes	Bacteroidia	Bacteroidales				Dihydroxy-acid dehydratase	K01687	L-isoleucine biosynthesis				130635		155434	150564					143682	71027.9		83739		69127		478671
AGGLLNLLGELSK	V1.CD31-0_GL0135339	Bacteria	Bacteroidetes	Bacteroidia	Bacteroidales	Bacteroidaceae	Bacteroides		Dihydroxy-acid dehydratase	K01687	L-isoleucine biosynthesis				147653	417257									1.13845e+06					1.44974e+06
AGGLYALK	MH0309_GL0001514	Bacteria	Firmicutes	Clostridia	Clostridiales	Ruminococcaceae	Anaeromassilibacillus					589857			2.44474e+07	3.4591e+06		1.26729e+07			4.33697e+06		2.76748e+06			1.27709e+06		2.58325e+06	2.17608e+06				3.38003e+06	1.24929e+06
AGGMGLLSGR	665938.HMPREF1018_03605	Bacteria							Fructose-bisphosphate aldolase class 1	K11645					6.38349e+06	5.70434e+06	4.43844e+06	9.93891e+06							8.84654e+06	2.20942e+06			1.67448e+07	7.1245e+06	1.89948e+06		8.66233e+06	2.82844e+07
AGGPEPENNPSLR	NLF006_GL0026981	Bacteria	Bacteroidetes	Bacteroidia	Bacteroidales	Prevotellaceae	Prevotella		Probable transcriptional regulatory protein BVU_3469			1.0423e+07									959099		1.09997e+06			511291	3.68169e+06		877082				1.08597e+06		1.19424e+06
AGGPEPENNPTLR	MH0260_GL0168261	Bacteria							Probable transcriptional regulatory protein BT_0627			1.13471e+06			2.67095e+06			8.01837e+06			572663			1.96662e+06	2.19131e+06					2.29046e+06	2.72951e+06
AGGPYTDTDLKNADLLLFDKDAK	MH0068_GL0007579	Bacteria	Bacteroidetes	Bacteroidia	Bacteroidales	Bacteroidaceae	Bacteroides																	7.11623e+06				3.40892e+06
AGGSAAFGR	V1.CD12-3_GL0093309	Bacteria							Uncharacterized protein HI_1586			2.68112e+06		6.36482e+06	3.36734e+06						1.44134e+06	3.62017e+06			683213	6.98021e+06		1.86476e+06		1.83167e+06	2.01768e+06
AGGSEAFGR	MH0238_GL0050083	Bacteria	Actinobacteria	Actinobacteria	Pseudonocardiales	Pseudonocardiaceae	Lechevalieria	Lechevalieria xinjiangensis	Uncharacterized protein HI_1586			1.03584e+06	2.02258e+06		1.97093e+06		1.31329e+06	1.0694e+07			7.35975e+06					1.61151e+07			1.15496e+07	2.91041e+06		6.54035e+06
AGGSFATLTYNTLENPVAVEHLK	MH0011_GL0017498	Bacteria	Firmicutes	Clostridia	Clostridiales				UPF0340 protein BA_5559/GBAA_5559/BAS5166			671443		1.20482e+06	548159			1.11172e+06	4.96437e+06		1.48244e+06	1.40311e+06				1.59057e+06	2.44959e+06					2.28231e+06	878535	2.13412e+06
AGGSFATTAYK	T2D-178A_GL0031147	Bacteria	Firmicutes	Clostridia	Clostridiales				UPF0340 protein BLi03936/BL03990			4.1067e+06	8.09629e+06	1.16974e+07			4.33071e+06								7.81591e+06						3.59659e+06		8.90076e+06
AGGSLDVADR	V1.UC60-0_GL0161828	Bacteria	Firmicutes						Sialidase	K01186		2.07309e+07		2.38864e+07	6.09101e+06		4.05938e+06	1.30352e+07	1.2387e+07	1.01001e+07	9.51723e+06	1.11061e+07	4.23534e+06			981231
AGGSLLSSQK	MH0046_GL0039915	Bacteria	Bacteroidetes	Bacteroidia	Bacteroidales	Bacteroidaceae	Bacteroides		Protein translocase subunit SecD	K03072		4.17067e+06		1.44881e+06	1.66688e+06				1.11071e+06	1.0526e+06	2.4156e+06		8.0983e+06							1.66657e+06		1.37441e+06			564054
AGGSLVSSQK	NLM009_GL0020699	Bacteria	Bacteroidetes	Bacteroidia	Bacteroidales	Prevotellaceae	Prevotella		Protein translocase subunit SecD	K03072			5.18855e+06	547343	361601		6.005e+06					361247	4.60931e+06
AGGSNAALTYK	O2.UC4-1_GL0064088	Bacteria	Bacteroidetes	Bacteroidia	Bacteroidales	Rikenellaceae	Alistipes	Alistipes inops							1.07558e+06		3.76357e+06	2.84137e+06						772946		4.24747e+06	1.41747e+06		2.70668e+06		4.19857e+06		3.59279e+06	2.00973e+06
AGGTLSNVNYLSGADDVLLPR	O2.UC24-1_GL0087099	Archaea	Euryarchaeota	Methanobacteria	Methanobacteriales	Methanobacteriaceae	Methanobrevibacter	Methanobrevibacter smithii	NADP-dependent isopropanol dehydrogenase	K23259			2.32042e+06			5.07853e+06
AGGTVTEVEEWGK	O2.CD1-0_GL0154679	Bacteria	Firmicutes	Clostridia	Clostridiales	Lachnospiraceae	Roseburia	Roseburia faecis	30S ribosomal protein S6	K02990		4.47776e+06				5.47841e+06				1.25306e+06				3.68295e+06	2.16578e+06	3.95518e+06		6.75536e+06				2.4395e+06	4.04114e+06
AGGVEEFNEMAK	451757.AC7_1492	Bacteria	Firmicutes	Clostridia	Clostridiales	Clostridiaceae	Clostridium	Clostridium perfringens	O-GlcNAcase NagJ	K01197												2.42783e+06				1.0796e+07							4.43916e+06
AGGVLVQDPNYK	MH0046_GL0026003	Bacteria	Bacteroidetes	Bacteroidia	Bacteroidales	Tannerellaceae	Parabacteroides	Parabacteroides goldsteinii																	908605						1.26174e+07
AGGYDPLTFLKK	MH0086_GL0027839	Bacteria	Firmicutes	Clostridia	Clostridiales	Ruminococcaceae	Ruminococcus					639676	1.89435e+06	7.61917e+06			1.47073e+06	1.96727e+06	1.2125e+06						904192			3.66585e+06	1.49598e+07	679283			2.10864e+06
AGHLLGDGTALPSDATVYWSGVVK	MH0160_GL0049198	Bacteria	Bacteroidetes	Bacteroidia	Bacteroidales	Bacteroidaceae	Bacteroides
AGHLPAAPLVSLFGAK	DOM013_GL0074336	Bacteria	Firmicutes	Clostridia	Clostridiales				Maltodextrin phosphorylase	K00688											1.03597e+06		2.78225e+06
AGHLVDNTLVLDAK	MH0264_GL0082062	Bacteria	Firmicutes						N-acetyl-gamma-glutamyl-phosphate reductase	K00145	L-arginine biosynthesis		7.88945e+06		7.28892e+06						837819	4.33616e+06			4.38142e+06		4.80004e+06			5.4844e+06	1.17026e+06	1.6556e+07	6.35025e+06		2.36482e+06
AGHSLDELKDFASLK	MH0150_GL0017002	Bacteria	Firmicutes														2.46419e+06					1.33327e+06
AGHSLDELTNFDSLK	MH0392_GL0113381	Bacteria	Firmicutes									1.83297e+06					1.00937e+06					9.13269e+06				2.3155e+07			6.00754e+06			3.06443e+06		3.52244e+06
AGHSLDELTNFESLK	MH0422_GL0235444	Bacteria	Firmicutes									1.65506e+07	2.80246e+07	1.63584e+06	8.85573e+06							1.99972e+07	8.37061e+06	1.27033e+06	1.37009e+06					4.92872e+06	1.48538e+06
AGHSLDELTNFESLKAVADDLHAR	MH0422_GL0235444	Bacteria	Firmicutes										5.81807e+06
AGHSLDELTNFETLKAVADDLHAR	MH0203_GL0160157	Bacteria	Firmicutes	Clostridia	Clostridiales	Clostridiaceae	Clostridium																			3.01782e+06						4.78217e+06
AGHSMAAEGYATLR	MH0423_GL0071162	Bacteria	Firmicutes	Clostridia	Clostridiales							462465		3.08453e+06				9.73681e+06				625988	1.30509e+06	1.70695e+06		660819			1.65238e+06		640250	3.30619e+06	1.96693e+06	694723
AGHYAVGQFNLNDLEWTK	MH0127_GL0056132	Bacteria	Firmicutes	Clostridia	Clostridiales				Fructose-bisphosphate aldolase	K01624	glycolysis		2.35937e+06		5.37463e+06	1.70058e+06	2.91838e+06			1.58652e+06	499118	1.25515e+06	1.86814e+06		1.24871e+06			1.15433e+06		2.56243e+06	1.82065e+06		6.19756e+06		1.95424e+06
AGHYAVGQFNLNNLEWTK	MH0088_GL0020015	Bacteria							Fructose-bisphosphate aldolase	K01624	glycolysis	1.94269e+06	1.01705e+07		4.92329e+06	6.48563e+06	2.00983e+06	1.34169e+07		3.58889e+06	3.71174e+06	7.55687e+06	1.27364e+07		1.30065e+07	1.27461e+07		6.59552e+06		1.91021e+07	6.58431e+06	1.96264e+06	1.02006e+07	7.76981e+06	4.8595e+06
AGKDKWEEVVEGAGR	V1.CD11-0_GL0036296	Bacteria	Fusobacteria	Fusobacteriia	Fusobacteriales	Fusobacteriaceae	Fusobacterium	Fusobacterium mortiferum	Reverse rubrerythrin-2	CKO0059				1.52598e+07	3.96207e+06		1.0274e+07				2.09097e+06	1.07059e+06	1.35237e+06	1.61122e+07	1.51847e+06	551521		1.00507e+07	3.30269e+07	2.52788e+06		1.65482e+06	2.85767e+06	1.23325e+06	562436
AGKDSEAQAVFTK	MH0003_GL0049315	Bacteria	Bacteroidetes	Bacteroidia	Bacteroidales	Bacteroidaceae	Bacteroides	Bacteroides vulgatus				8.37334e+06			2.36415e+06			1.11999e+06			2.07115e+07	1.6394e+07					1.48453e+06	3.6664e+07		4.96223e+07	1.19269e+07	1.96232e+07	2.36614e+07	5.70534e+07
AGKDSEAQTVFTK	MH0008_GL0040329	Bacteria	Bacteroidetes	Bacteroidia	Bacteroidales	Bacteroidaceae	Bacteroides
AGKEDLESRLEALYK	MH0002_GL0041462	Bacteria	Verrucomicrobia	Verrucomicrobiae	Verrucomicrobiales	Akkermansiaceae	Akkermansia	Akkermansia muciniphila	Chaperone protein DnaK	K04043
AGKEETVKSDAFK	MH0054_GL0077266	Bacteria	Verrucomicrobia	Verrucomicrobiae	Verrucomicrobiales	Akkermansiaceae	Akkermansia	Akkermansia muciniphila	Elongation factor Ts	K02357		188140					341035			624115	717347					1.64059e+06				355571				281589
AGKFEAELVPVPVK	765620695-stool1_revised_scaffold4221_2_gene118611	Bacteria	Firmicutes	Clostridia	Clostridiales				Acetyl-CoA acetyltransferase	K00626	(R)-mevalonate biosynthesis	2.44779e+06	3.44299e+06			5.60915e+06					1.59787e+06		1.10507e+06		1.55082e+06	6.93708e+06	7.19729e+06								2.65345e+06
AGKLTDELADSYYQNAVK	MH0148_GL0025076	Bacteria	Firmicutes	Clostridia	Clostridiales	Ruminococcaceae	Ruminococcus	Ruminococcus bromii					1.78051e+06		2.36788e+06	876770			2.20318e+06				4.52425e+06	2.0461e+06	5.173e+06								963743	1.10596e+07
AGKYEGLWYASK	MH0222_GL0093198	Bacteria	Bacteroidetes	Bacteroidia	Bacteroidales	Bacteroidaceae	Bacteroides					765502	1.83904e+06			6.81223e+06		913960	1.08591e+07			1.73541e+06	454746		1.9002e+06					1.22671e+06	568134		921017		5.90913e+06
AGKYPDAWLLLK	MH0126_GL0102920	Bacteria	Bacteroidetes	Bacteroidia	Bacteroidales	Prevotellaceae	Prevotella	Prevotella copri				4.01963e+07				1.46769e+06	988479										1.10301e+06		1.89134e+06					1.89181e+06	1.64637e+06
AGKYPDAWLLLKK	MH0126_GL0102920	Bacteria	Bacteroidetes	Bacteroidia	Bacteroidales	Prevotellaceae	Prevotella	Prevotella copri				1.20416e+07									6.6573e+06
AGLAAAQAAGAVK	MH0060_GL0011518	Bacteria	Firmicutes	Clostridia	Clostridiales	Ruminococcaceae	Faecalibacterium	Faecalibacterium prausnitzii				6.07841e+06	4.81797e+06		1.33667e+07	7.04414e+07	1.93085e+07		5.80611e+06	2.06225e+07	2.74604e+07	3.6734e+07	4.4406e+07		9.92458e+06	1.69757e+06		4.57028e+07		7.55666e+06			1.00235e+07		9.89926e+06
AGLAAAQAAGAVKDLVADANSK	MH0060_GL0011518	Bacteria	Firmicutes	Clostridia	Clostridiales	Ruminococcaceae	Faecalibacterium	Faecalibacterium prausnitzii				1.6486e+07	991815	1.03805e+06		828781	3.1097e+06		1.93853e+06	2.20315e+06	1.40116e+06	975162	2.90936e+07	570674	1.36603e+06	4.53607e+06			1.2777e+06	2.10299e+06	1.47892e+06		3.70219e+06	1.92831e+06	805819
AGLAAAQAAGAVKDLVAEANAK	V1.UC41-0_GL0045739	Bacteria	Firmicutes	Clostridia	Clostridiales	Ruminococcaceae	Faecalibacterium	Faecalibacterium prausnitzii				1.5429e+06	3.42108e+06			1.72192e+07	1.53547e+07			3.08267e+07	1.46854e+07	4.92514e+06	6.07198e+06		1.86245e+07	1.67193e+06		1.34667e+07					6.49201e+06		7.22632e+06
AGLAAAQSAGK	V1.CD2-0-PN_GL0061587	Bacteria	Firmicutes	Clostridia	Clostridiales	Ruminococcaceae	Faecalibacterium	Faecalibacterium prausnitzii				808485	1.3704e+06	875685	968828					1.85424e+07										314377		755097		3.39715e+06	727647
AGLADETATGNDLLQSLLTER	MH0054_GL0021304	Bacteria	Bacteroidetes	Bacteroidia	Bacteroidales	Bacteroidaceae	Bacteroides						276707	854137		1.89341e+06	497577			1.07661e+06	329162	260406	2.10232e+06	3.8544e+06			91767.5	2.53502e+06					1.30635e+06	841662	590513
AGLADKYLEQYGK	O2.UC6-1_GL0057183	Bacteria	Firmicutes	Clostridia	Clostridiales	Lachnospiraceae	Blautia		Formate--tetrahydrofolate ligase	K01938	tetrahydrofolate interconversion	4.70442e+06	6.02643e+06		659425	1.64197e+06		2.27264e+06			4.86444e+06			1.61002e+06	2.89096e+06	777172			4.3062e+06				3.77721e+06		4.60846e+06
AGLADLPLSVK	MH0009_GL0051034	Bacteria	Bacteroidetes	Bacteroidia	Bacteroidales	Bacteroidaceae	Bacteroides																				5.6194e+06				1.30734e+07	6.91688e+06			3.21174e+06
AGLADPDRPLGSFLFLGPTGVGK	O2.UC12-1_GL0118654	Bacteria							Chaperone protein ClpB	K03695
AGLAGHYTDHGK	451756.AC5_1092	Bacteria	Firmicutes	Clostridia	Clostridiales	Clostridiaceae	Clostridium		Protein CotJC	K06334			43003.4	77501.2		535802		14852.4		1.38307e+06		3.96011e+07	5.48907e+06		73616.8	16081.5							1.55111e+06		17830.3
AGLAGLANVTVDDVLTER	MH0003_GL0001431	Bacteria
AGLAGYYTDHGK	289380.CPR_0934	Bacteria	Firmicutes	Clostridia	Clostridiales	Clostridiaceae	Clostridium	Clostridium perfringens	Protein CotJC	K06334		780752	2.37457e+06	2.96121e+06	4.73211e+06	1.63894e+06	598840	8.20271e+06			1.25693e+06		1.75361e+06		2.66035e+06	1.99476e+06		5.54114e+07		5.80545e+06	2.45514e+06		2.1774e+06	3.22131e+06	7.91604e+06
AGLALTDTFVKVV	O2.UC47-2_GL0099258	Bacteria							Glyceraldehyde-3-phosphate dehydrogenase	K00134	glycolysis	1.61916e+06		1.23208e+06	940669		1.92966e+07		1.1957e+07	419835	722899					1.08018e+06		539633	536837
AGLANAFLVGNADK	MH0343_GL0001412	Bacteria	Synergistetes	Synergistia	Synergistales	Synergistaceae			Phosphate butyryltransferase	K00634	butanoate metabolism														6.48031e+06	2.06995e+06					2.27672e+06		1.59719e+06
AGLANLYPK	MH0009_GL0018353	Bacteria	Bacteroidetes	Bacteroidia	Bacteroidales	Bacteroidaceae	Bacteroides					461496			2.02709e+06		1.83346e+06			765627			2.3765e+06	3.41296e+07			2.41083e+07			1.2344e+06	1.00218e+07		2.7218e+06		1.75542e+06
AGLANPNRPLGSFLFLGPTGVGK	MH0378_GL0121194	Bacteria							Chaperone protein ClpB	K03695
AGLAPLLLTK	MH0104_GL0011390	Bacteria	Bacteroidetes	Bacteroidia	Bacteroidales	Prevotellaceae	Prevotella		Starch-binding protein SusD	K21572	starch degradation	1.0302e+07													1.64463e+07			8.15556e+06			1.88842e+07
AGLATAQAAGK	O2.UC56-0_GL0035626	Bacteria	Firmicutes	Clostridia	Clostridiales	Ruminococcaceae	Faecalibacterium	Faecalibacterium prausnitzii				4.59377e+06	1.08741e+07		2.26315e+07	2.04166e+06		2.51718e+07	1.86975e+06	5.6606e+07	1.14926e+07	1.97943e+06	9.69388e+06		3.94299e+06	7.47204e+06	1.42957e+07		5.0185e+06	2.73947e+06	3.73915e+06		2.98748e+07	1.01627e+07	1.63346e+06
AGLATLDTLVSK	MH0006_GL0028747	Bacteria	Firmicutes						Histidine ammonia-lyase 1	K01745	L-histidine degradation into L-glutamate		3.08411e+06								7.32299e+06	7.77497e+06								4.76509e+06
AGLAWNKDVAELLR	V1.UC24-0_GL0025572	Bacteria	Bacteroidetes	Bacteroidia	Bacteroidales	Prevotellaceae	Prevotella		Probable ribose-5-phosphate isomerase B	K01808	pentose phosphate pathway			1.42781e+06	671272		1.12907e+06					3.0674e+06			3.9159e+06	3.44332e+06							746601	1.68921e+06	422551
AGLDDKYLEQYGK	V1.UC40-1_GL0166114	Bacteria	Firmicutes	Clostridia	Clostridiales				Formate--tetrahydrofolate ligase	K01938	tetrahydrofolate interconversion		4.90553e+07	2.06535e+07	7.0339e+06	1.54776e+07	4.6408e+06	1.38777e+07		1.79947e+06	5.00354e+06	663653	792507	2.30197e+06	4.69541e+06	2.07187e+07		5.35971e+06	4.85171e+06	9.42485e+06	1.53589e+07	5.27284e+06	5.83885e+06	1.07789e+07
AGLDKFNVLTGDLVR	MH0005_GL0007024	Bacteria	Bacteroidetes	Bacteroidia	Bacteroidales	Prevotellaceae	Prevotella	Prevotella copri				4.63544e+06			620026
AGLDPATLTSYEALENAVK	MH0277_GL0043198	Bacteria	Firmicutes	Clostridia	Clostridiales	Peptostreptococcaceae	Romboutsia	Romboutsia ilealis				203417	1.14621e+06			7.56813e+06		1.0804e+06	8.79929e+06	1.75628e+06	1.68249e+06	1.27823e+06			939066	839259	692822			2.47852e+06			684981	2.70475e+06	3.53626e+07
AGLDPLGSYSLEALQNER	MH0313_GL0044405	Bacteria	Bacteroidetes	Bacteroidia	Bacteroidales	Bacteroidaceae	Bacteroides	Bacteroides coprocola															671283			2.85125e+06
AGLDPWATPR	159369152-stool2_revised_scaffold10192_1_gene1461	Bacteria	Bacteroidetes	Bacteroidia	Bacteroidales	Bacteroidaceae	Bacteroides		TonB-dependent receptor SusC	K21573	starch degradation
AGLDTLLLEK	V1.UC50-1_GL0005470	Bacteria							Thioredoxin reductase	K00384								2.20638e+06			1.33125e+06		1.37301e+06				1.38187e+06				1.00887e+07	8.10597e+06
AGLDVDAFAGR	MH0006_GL0032162	Bacteria							Methylmalonyl-CoA mutase	K01847	propanoyl-CoA degradation	6.02461e+06	8.19944e+06	6.35847e+06	8.56269e+06		9.63244e+06		943931		4.61932e+06	6.14392e+06	624184		2.21684e+07		2.6307e+07	2.11238e+07
AGLDVDTFAGR	V1.CD3-0-PT_GL0061810	Bacteria	Firmicutes	Negativicutes	Veillonellales	Veillonellaceae	Veillonella		Methylmalonyl-CoA mutase	K01847	propanoyl-CoA degradation		5.96615e+06		1.16138e+06	1.29942e+06	996565	3.01137e+06		1.48188e+06		5.07843e+06	4.3243e+06	5.7509e+06		6.02058e+06	2.19388e+06	5.27221e+06	1.00944e+06				1.5027e+06
AGLDVLWLGAR	MH0113_GL0013989	Bacteria							Phospho-2-dehydro-3-deoxyheptonate aldolase	K03856	chorismate biosynthesis
AGLDYYNSTAFER	MH0407_GL0081903	Bacteria	Bacteroidetes	Bacteroidia	Bacteroidales	Tannerellaceae	Parabacteroides		TonB-dependent receptor SusC	K21573	starch degradation																			1.6995e+06	2.99835e+06
AGLEAVPTTWEELDAACAK	V1.CD7-4_GL0096602	Bacteria	Firmicutes	Clostridia	Clostridiales	Lachnospiraceae	Lachnoclostridium		Putative binding protein BAB2_0491	K02027												346961													2.17346e+06
AGLEEAEHAAK	MH0110_GL0063322	Bacteria	Firmicutes	Clostridia	Clostridiales	Oscillospiraceae	Oscillibacter	Oscillibacter valericigenes	Reverse rubrerythrin-1	CKO0059		1.26854e+07	3.05897e+07	5.56723e+06	2.44589e+07		3.54079e+07	1.21604e+07			3.7192e+06	6.20911e+06	1.39001e+06		5.59909e+06	2.2158e+08	1.11173e+07	1.55723e+06		2.15755e+07	1.43465e+07		2.01971e+07		963676
AGLEEAEHAAKFAELLGEVLTDSTKK	MH0100_GL0034021	Bacteria	Firmicutes	Clostridia	Clostridiales				Reverse rubrerythrin-1	CKO0059			714183
AGLENDNTR	MH0095_GL0007479	Bacteria	Bacteroidetes	Bacteroidia	Bacteroidales	Bacteroidaceae	Bacteroides	Bacteroides vulgatus	TonB-dependent receptor SusC	K21573	starch degradation	45897.1		665594		133306		5.6922e+06					134140	694923				2.68983e+06
AGLEPQNSLTYEDLRR	411476.BACOVA_04392	Bacteria	Bacteroidetes	Bacteroidia	Bacteroidales	Bacteroidaceae	Bacteroides		SusD-like protein BACOVA_02651	K21572	xyloglucan degradation		1.71823e+06			2.78383e+06	1.43413e+06					871076			2.97818e+06				2.51773e+06		2.05353e+06		1.64441e+06
AGLESTPTTWAELDAACAK	MH0088_GL0111846	Bacteria	Firmicutes	Clostridia	Clostridiales	Lachnospiraceae	Dorea	Dorea longicatena
AGLEYFYTLLDDAVAR	V1.UC16-0_GL0086389	Bacteria							Isocitrate dehydrogenase	K00031			26466.9	141374		221398																39503.9
AGLEYTLNQLDEYR	MH0003_GL0029406	Bacteria	Firmicutes						5,10-methylenetetrahydrofolate reductase	K00297	tetrahydrofolate interconversion
AGLFEADNNGELR	MH0011_GL0045157	Bacteria	Bacteroidetes	Bacteroidia	Bacteroidales	Bacteroidaceae	Bacteroides	Bacteroides intestinalis	SusD-like protein BACOVA_02651	K21572	xyloglucan degradation		1.92544e+06				968858	1.83857e+06	5.91374e+06	7.01384e+06		8.16834e+06		2.80131e+06	2.87952e+06			7.01264e+06			1.97634e+06	4.89322e+06
AGLGDKFPVLYGK	MH0462_GL0111115	Bacteria	Bacteroidetes	Bacteroidia	Bacteroidales	Bacteroidaceae	Bacteroides		TonB-dependent receptor SusC	K21573	starch degradation					4.8675e+06	1.71348e+07
AGLGLDNGDAYLESLKDNKDK	V1.UC11-5_GL0169109	Bacteria	Bacteroidetes	Bacteroidia	Bacteroidales	Bacteroidaceae	Bacteroides					1.10239e+06			1.46812e+06	4.30227e+06			4.45819e+06		1.68716e+06		2.23317e+06		1.49664e+06			3.13603e+06		4.11884e+06	1.45665e+06			3.5243e+06
AGLGLVDAK	MH0196_GL0196236	Bacteria	Verrucomicrobia	Verrucomicrobiae	Verrucomicrobiales	Akkermansiaceae	Akkermansia	Akkermansia muciniphila	50S ribosomal protein L7/L12	K02935					873843	666177									577860	1.50579e+07				777460	9.56257e+06	2.72355e+06		771804
AGLGLVDGVLR	765074482-stool1_revised_scaffold30954_2_gene204926	Bacteria	Firmicutes	Clostridia	Clostridiales	Oscillospiraceae	Oscillibacter		Uracil phosphoribosyltransferase	K00761	UMP biosynthesis via salvage pathway	1.90818e+06	3.31066e+06		2.3862e+06										1.22366e+06					3.08408e+06	5.98002e+06	2.13659e+06	1.11569e+06
AGLKPEMVDEVLFGNVLQAGLGQNLAR	V1.UC5-3_GL0261262	Bacteria	Firmicutes	Clostridia	Clostridiales	Lachnospiraceae	Coprococcus	Coprococcus catus	Acetyl-CoA acetyltransferase	K00626	(R)-mevalonate biosynthesis	287295	351869	2.2941e+06			237318												428327	836223			294930
AGLKPLLGFDVWEHAYYLDYQNR	MH0101_GL0073989	Bacteria	Bacteroidetes	Bacteroidia	Bacteroidales	Bacteroidaceae	Bacteroides		Superoxide dismutase	K04564		329978					1.45586e+06				94411.4	273874						1.63331e+06	616548			1.07651e+06	1.0409e+06	2.78681e+06
AGLKPLLGFDVWEHSYYLDYQNR	MH0274_GL0113512	Bacteria	Bacteroidetes	Bacteroidia	Bacteroidales	Bacteroidaceae	Bacteroides		Superoxide dismutase	K04564																107498						1.71944e+06		3.59673e+06
AGLLAGNVTSDDMR	MH0343_GL0118271	Bacteria	Synergistetes	Synergistia	Synergistales	Synergistaceae	Cloacibacillus	Cloacibacillus porcorum	Propanediol dehydratase small subunit	K13920	1,2-propanediol degradation		3.40358e+06	1.15683e+07			2.66248e+06	2.5451e+07								1.70806e+06			4.73227e+06	1.09438e+06	3.48245e+07			1.59276e+06
AGLLDEKELDLSLKR	MH0003_GL0098970	Bacteria	Bacteroidetes	Bacteroidia	Bacteroidales	Bacteroidaceae	Bacteroides		Xylan 1,4-beta-xylosidase	K05349	xylan degradation	714380	1.3167e+06			1.88908e+06					1.61099e+06											4.7559e+06
AGLLGGAGYTAGELLR	159551223-stool1_revised_scaffold28991_1_gene39204	Bacteria							N-acetyl-gamma-glutamyl-phosphate reductase	K00145	L-arginine biosynthesis
AGLLHTSLGK	O2.CD2-0_GL0046875	Bacteria							50S ribosomal protein L1	K02863		1.27511e+07																			968133
AGLLPLLGFDVWEHSYYLDYQNR	MH0037_GL0031909	Bacteria	Bacteroidetes	Bacteroidia	Bacteroidales	Bacteroidaceae	Bacteroides		Superoxide dismutase	K04564
AGLMDETATGDNLVQALLTER	DOM005_GL0033174	Bacteria	Bacteroidetes	Bacteroidia	Bacteroidales	Bacteroidaceae	Bacteroides	Bacteroides caecimuris											1.23819e+06								180181	87967.5				1.68718e+06		683801
AGLNLSSYLGENSDHSEFKPGAR	158499257-stool2_revised_scaffold34805_1_gene31999	Bacteria	Bacteroidetes	Bacteroidia	Bacteroidales	Bacteroidaceae	Bacteroides	Bacteroides vulgatus					3.53286e+06		2.35938e+06			2.82106e+06		2.35647e+06			1.33794e+06		3.72694e+06					8.26418e+06				802451
AGLNMDALK	411483.FAEPRAA2165_03177	Bacteria							UPF0210 protein lwe0494	K09157							6.09039e+06	1.43079e+07			2.02751e+06	802518				740421		1.46581e+06	1.47789e+06	891066	2.48069e+07		5.93709e+06		1.0982e+06
AGLNPDDLTGWDAGNHLGGQTNNTCLTR	MH0447_GL0022066	Bacteria	Bacteroidetes	Bacteroidia	Bacteroidales				TonB-dependent receptor SusC	K21573	starch degradation										4.98461e+06		3.38072e+06
AGLNPDDTTGWGAEGGR	MH0076_GL0040384	Bacteria	Bacteroidetes	Bacteroidia	Bacteroidales	Bacteroidaceae	Bacteroides		TonB-dependent receptor SusC	K21573	starch degradation						1.45916e+06		2.32377e+06			1.4084e+07							2.34904e+06					1.94745e+06	1.7501e+06
AGLNQLLEAR	MH0196_GL0137024	Bacteria	Firmicutes	Clostridia	Clostridiales	Clostridiaceae	Clostridium		Glycine/sarcosine/betaine reductase complex component C subunit alpha	K21576								3.84142e+06			975194
AGLNVLFVPSEAPYHER	V1.CD43-0_GL0002309	Bacteria	Bacteroidetes	Bacteroidia	Bacteroidales				Altronate oxidoreductase	K00041	pentose and glucuronate interconversion												3.07561e+06											1.93414e+06
AGLNYQLADYSFLR	DOM005_GL0003000	Bacteria														3.47947e+06
AGLPDLETLNPALR	763982056-stool1_revised_scaffold50095_2_gene57426	Bacteria	Bacteroidetes	Bacteroidia	Bacteroidales	Bacteroidaceae	Bacteroides											1.98351e+06						1.4177e+07
AGLPDLSTAATGTYR	159551223-stool2_revised_scaffold6581_1_gene32319	Bacteria	Bacteroidetes	Bacteroidia	Bacteroidales	Bacteroidaceae	Bacteroides		TonB-dependent receptor SusC	K21573	starch degradation				8.19238e+06	5.12686e+07								1.73898e+06		3.96918e+07			1.55551e+06	1.31461e+07			1.34277e+07		1.07355e+06
AGLPDVLPEPR	MH0011_GL0013312	Bacteria	Bacteroidetes	Bacteroidia	Bacteroidales	Prevotellaceae	Prevotella		Urocanate hydratase	K01712	L-histidine degradation into L-glutamate
AGLPGDLLAGK	O2.UC40-1_GL0140009	Bacteria	Firmicutes	Clostridia	Clostridiales	Clostridiaceae	Clostridium		Ornithine carbamoyltransferase	K00611	L-arginine biosynthesis	491339	3.93885e+06	2.99265e+06	899562	3.04679e+06	1.90712e+06	1.58813e+07		4.49707e+06	5.17746e+06		3.87253e+06			8.9771e+06					3.20484e+06		4.75413e+06	2.62567e+06	1.48731e+06
AGLPNYDGNDLWNEMK	MH0002_GL0000402	Bacteria	Bacteroidetes	Bacteroidia	Bacteroidales	Bacteroidaceae	Bacteroides	Bacteroides vulgatus
AGLPTEHFQGYTTLNK	MH0003_GL0042528	Bacteria	Bacteroidetes	Bacteroidia	Bacteroidales							2.28409e+06	1.16229e+07							4.552e+06	7.16364e+06				1.39165e+07			7.39291e+06	1.26086e+06	3.65221e+06
AGLPTVETAWSGVAALDQTK	MH0068_GL0024956	Bacteria	Bacteroidetes	Bacteroidia	Bacteroidales	Bacteroidaceae	Bacteroides		SusD-like protein BACOVA_02651	K21572	xyloglucan degradation		485730	380271	816981	1.47223e+06		1.5034e+06						8.01799e+06		281168	718567			1.74842e+06	2.55996e+06	1.7751e+06	569445	1.12174e+06
AGLPVDAFAKR	MH0366_GL0136756	Bacteria	Firmicutes	Negativicutes					Methylmalonyl-CoA mutase large subunit	K01847	propanoyl-CoA degradation	2.2524e+06	1.78156e+06		686403	476814	2.67097e+06	1.29768e+07		2.54073e+06		830980	1.93052e+06		2.06852e+06					2.36617e+06	656462				1.30529e+06
AGLQDENRPLGSFLFLGPTGVGK	V1.UC39-0_GL0109925	Bacteria							Chaperone protein ClpB	K03695									756589							2.83507e+06					1.5054e+06
AGLQGENAYLR	879243.Poras_1628	Bacteria	Bacteroidetes	Bacteroidia	Bacteroidales	Porphyromonadaceae	Porphyromonas						3.40172e+06					1.38588e+06			3.52177e+06				2.25255e+06	1.91177e+06	5.06083e+06	1.21595e+06				1.17557e+07		2.96881e+06
AGLQLDNGEFATSER	V1.CD8-0-PN_GL0156516	Bacteria	Bacteroidetes	Bacteroidia	Bacteroidales	Prevotellaceae	Prevotella
AGLQLDPTFVK	MH0189_GL0149655	Bacteria							Glyceraldehyde-3-phosphate dehydrogenase	K00134	glycolysis			1.29075e+06		2.63803e+06					1.27137e+06		1.3754e+06		1.42956e+06					1.95286e+06	9.90047e+06		806233
AGLQLPATNFVLAR	MH0006_GL0221704	Bacteria	Bacteroidetes	Bacteroidia	Bacteroidales	Rikenellaceae	Alistipes	Alistipes putredinis				432639						1.22857e+07	616119						352918
AGLSASQAEELEVELEREDGR	MH0424_GL0110376	Bacteria	Firmicutes	Clostridia	Clostridiales	Clostridiaceae	Clostridium
AGLSDSDGNLK	MH0010_GL0026622	Bacteria	Bacteroidetes	Bacteroidia	Bacteroidales	Bacteroidaceae	Bacteroides	Bacteroides massiliensis	Outer membrane protein SusF	K21571	starch degradation	778640			1.02324e+06				1.1864e+06	5.20782e+06		3.91342e+06			541284	660841
AGLSEAYLYDATNLR	MH0158_GL0065918	Bacteria	Bacteroidetes	Bacteroidia	Bacteroidales	Bacteroidaceae	Bacteroides		TonB-dependent receptor SusC	K21573	starch degradation	2.04968e+06							1.30303e+07		1.68894e+07		1.20116e+07			1.40353e+06					5.92967e+06
AGLSEAYLYDATNLRLR	MH0158_GL0065918	Bacteria	Bacteroidetes	Bacteroidia	Bacteroidales	Bacteroidaceae	Bacteroides		TonB-dependent receptor SusC	K21573	starch degradation	602143				823739			5.16814e+06		2.95352e+06			563084
AGLSFNVRPFNLGK	MH0108_GL0011167	Bacteria	Bacteroidetes	Bacteroidia	Bacteroidales	Tannerellaceae	Parabacteroides	Parabacteroides merdae				2.82287e+06	2.43634e+06	3.81734e+07				8.45668e+06				3.22549e+06				4.63766e+06			1.07059e+07		4.09487e+06
AGLSFPTTLDELMAAGK	V1.CD2-0-PN_GL0061587	Bacteria	Firmicutes	Clostridia	Clostridiales	Ruminococcaceae	Faecalibacterium	Faecalibacterium prausnitzii				580677		9.24547e+06		3.96461e+06	1.94318e+06	2.36009e+06	729988									1.08849e+07	701776		674440		3.61861e+06		4.67535e+06
AGLSLDDNFAK	MH0229_GL0078141	Bacteria							Glyceraldehyde-3-phosphate dehydrogenase	K00134	glycolysis	1.38463e+06	675539	6.79095e+06	4.88205e+06								2.03212e+06			1.64295e+07		2.86961e+06	8.20377e+06		6.18819e+06		1.98172e+06
AGLSLDSNFAK	V1.FI03_GL0126081	Bacteria	Bacteroidetes	Bacteroidia	Bacteroidales				Glyceraldehyde-3-phosphate dehydrogenase	K00134	glycolysis	1.00634e+07	1.06427e+07	7.8201e+06	7.1056e+06		1.05123e+08	4.17419e+06			4.42489e+06		7.2253e+06	3.67819e+07	1.98336e+07	1.51706e+07	2.68032e+07		1.30345e+08	1.46625e+07	1.63394e+07	7.93702e+07	1.13121e+06	1.17357e+07	5.58912e+06
AGLTADDLQLLLPHQANLR	MH0002_GL0075781	Bacteria	Verrucomicrobia	Verrucomicrobiae	Verrucomicrobiales	Akkermansiaceae	Akkermansia	Akkermansia muciniphila	3-oxoacyl-[acyl-carrier-protein] synthase 3	K00648	fatty acid biosynthesis	501858														2.41586e+06					1.68477e+06		1.72712e+06
AGLTANELTPEQK	MH0343_GL0181339	Bacteria	Synergistetes	Synergistia	Synergistales	Synergistaceae	Cloacibacillus	Cloacibacillus porcorum	Solute-binding protein Veis_3954	K21395																			3.95643e+06		7.48285e+06
AGLTEVPATEDDLFAAGK	159814214-stool2_revised_scaffold10699_1_gene75561	Bacteria	Firmicutes	Clostridia	Clostridiales	Ruminococcaceae	Faecalibacterium	Faecalibacterium prausnitzii				4.32569e+06	8.6176e+06	9.67847e+06	7.55691e+06			1.30863e+07	9.01863e+07	2.65674e+07	4.52787e+06	764092			2.21776e+06	7.19207e+06					1.91144e+06
AGLTEVPKTLDDLK	MH0060_GL0011518	Bacteria	Firmicutes	Clostridia	Clostridiales	Ruminococcaceae	Faecalibacterium	Faecalibacterium prausnitzii													1.64709e+06		1.04931e+07	1.77335e+06	1.89414e+06		4.81963e+06		1.66813e+06			1.23073e+06	6.75921e+06
AGLTEVPKTLDDLMNAGK	MH0027_GL0024202	Bacteria	Firmicutes	Clostridia	Clostridiales	Ruminococcaceae	Faecalibacterium	Faecalibacterium prausnitzii
AGLTGVELAAR	MH0131_GL0066595	Bacteria	Firmicutes	Clostridia	Clostridiales				Bifunctional homocysteine S-methyltransferase/5,10-methylenetetrahydrofolate reductase	K00297	tetrahydrofolate interconversion	1.82153e+06	2.63237e+06	1.27305e+06	4.44407e+06	2.69407e+06	2.21051e+06	5.06876e+06	2.28034e+06		894843		1.81517e+06	2.05127e+06	2.48119e+06	2.59129e+06		1.64302e+06		2.82871e+06	2.89438e+06		2.9325e+06	3.3157e+06
AGLTVADLDLLESNEAFAAQAAAVNR	MH0447_GL0049172	Bacteria	Firmicutes	Clostridia	Clostridiales	Clostridiaceae	Butyricicoccus		Acetyl-CoA acetyltransferase	K00626	(R)-mevalonate biosynthesis
AGLVDGLVYDK	MH0277_GL0009494	Bacteria	Firmicutes	Clostridia	Clostridiales	Clostridiaceae	Clostridium		50S ribosomal protein L10	K02864
AGLVEFAQALSAR	550672.ECCG_04561	Bacteria							Bifunctional purine biosynthesis protein PurH	K00602	IMP biosynthesis via de novo pathway				3.51111e+06
AGLVEVQYK	O2.UC50-2_GL0192249	Bacteria	Firmicutes	Negativicutes	Selenomonadales	Selenomonadaceae	Megamonas	Megamonas hypermegale	S-layer protein SlpA	K12544		4.66727e+07	1.12644e+08	2.06008e+06				2.06542e+06		4.10955e+06	2.26695e+06	2.09738e+06		3.1037e+07			2.49646e+06
AGLVGAGWAAK	MH0337_GL0014079	Bacteria	Firmicutes	Clostridia	Clostridiales	Clostridiaceae	Butyricicoccus									2.23298e+06						2.65831e+06			1.02735e+06			2.08631e+07					1.0382e+08
AGLVGTNWAAK	O2.CD1-0-PT_GL0007620	Bacteria	Firmicutes	Clostridia	Clostridiales	Clostridiaceae	Butyricicoccus					1.132e+07	3.3898e+06	3.39352e+06		1.67115e+07	840230	3.22607e+06		1.76843e+06	8.37309e+06	1.08211e+07	1.43603e+07	9.45511e+06	1.46652e+07	2.32503e+06			6.70808e+06		1.2391e+07	6.64981e+06	3.33523e+06	1.10061e+06	2.78783e+06
AGLVNNYCSTSASK	MH0351_GL0040136	Bacteria	Firmicutes	Clostridia	Clostridiales	Clostridiaceae	Clostridium														5.47899e+06		759372			1.87644e+06									3.89364e+06
AGLVQALLGK	MH0393_GL0026638	Bacteria							50S ribosomal protein L1	K02863		977958								1.59805e+06	982778	1.18267e+06	864257
AGLVSDPQLQLTDADHELLLSR	V1.UC26-0_GL0094307	Bacteria	Bacteroidetes	Bacteroidia	Bacteroidales	Porphyromonadaceae	Porphyromonas		Dipeptide and tripeptide permease B	K03305																	3.72481e+06
AGLYDGLPSNWDPETMNLPSTLGEKVTYK	MH0085_GL0030461	Bacteria	Bacteroidetes	Bacteroidia	Bacteroidales	Bacteroidaceae	Bacteroides		TonB-dependent receptor SusC	K21573	starch degradation								1.96661e+06		1.91675e+06					1.38295e+06			579103			797142		2.69443e+06
AGLYTFSLAPTVVK	O2.UC18-1_GL0138506	Bacteria	Bacteroidetes	Bacteroidia	Bacteroidales	Bacteroidaceae	Bacteroides	Bacteroides dorei
AGLYVFGQNR	MH0011_GL0006337	Bacteria	Bacteroidetes	Bacteroidia	Bacteroidales				Colicin I receptor	K16089						2.676e+06	6.44118e+06			1.74568e+06	2.87482e+06		1.4656e+06			1.30578e+06	2.10324e+07				1.9334e+06	3.34704e+07
AGMGMLDGMLTLLPAAK	V1.CD15-0_GL0014833	Bacteria	Firmicutes	Clostridia	Clostridiales	Ruminococcaceae	Faecalibacterium	Faecalibacterium prausnitzii	Uracil phosphoribosyltransferase	K00761	UMP biosynthesis via salvage pathway				617692		8.08843e+06		1.58249e+06	980184				2.13918e+06			1.14671e+06			1.67729e+06	941204	4.67515e+06	3.00131e+06		1.12181e+06
AGMKLDEFAPR	MH0052_GL0014792	Bacteria							Methylmalonyl-CoA mutase large subunit	K01847	propanoyl-CoA degradation	2.33941e+06			1.00496e+06	856308	1.11055e+06	4.39946e+07		2.72136e+06	1.63817e+06	2.54984e+06			1.13628e+06	583200	5.05842e+06	970802		2.2595e+06	713835	9.84583e+06
AGMNLGDAFALR	MH0196_GL0019720	Bacteria	Bacteroidetes	Bacteroidia	Bacteroidales	Rikenellaceae	Alistipes	Alistipes inops				5.66424e+06	3.83916e+06		1.20295e+07	6.7621e+06		4.84797e+06		4.4721e+06	5.31698e+06	5.19794e+06	6.26968e+06		7.52784e+06			1.05084e+07			1.98945e+07		2.6252e+07		2.63123e+06
[truncated: 33,064 more rows]

## Sheet: phylum
phylum	mean	S061	S085	S097	S099	S103	S107	S109	S111	S119	S121	S125	S131	S135	S141	S143	S145	S147	S151	S157	S161	S165	S175	S181	S183
[truncated: 22 more rows]

[truncated: 5 more sheets: family, genus, species, KOG, Pathway]
