# Supplementary material for: Metaproteomic Profile of the Colonic Luminal Microbiota From Patients With Colon Cancer
Source: Front Microbiol. 2022 Apr 14;13:869523. doi: 10.3389/fmicb.2022.869523 (PMC9048685; doi:10.3389/fmicb.2022.869523)
Supplement: Supplementary file 3 [file Data_Sheet_2.XLSX]

## Sheet: host peptides+annotation
Peptide Sequence	UniProt Accession No.	UniProt Protein Name	KEGG Orthology (KO) No.	S061	S085	S097	S099	S103	S107	S109	S111	S119	S121	S125	S131	S135	S141	S143	S145	S147	S151	S157	S161	S165	S175	S181	S183
AAAAAAALQAK	P36578	60S ribosomal protein L4	K02930	4.41957e+07	6.7526e+06			1.9511e+06	5.07697e+06				6.13208e+06	4.97637e+06			7.21045e+06	1.11173e+07	2.16684e+06			3.38254e+07	5.59641e+06	1.39763e+06			3.56529e+06
AAAATGTIFTFR	P05154	Plasma serine protease inhibitor	K03913	8.4148e+06		3.2298e+07	8.21646e+06	1.39641e+07	1.40177e+06			3.33327e+06		2.82219e+06				3.53266e+06	1.2811e+07	4.76504e+06			1.73604e+06	396110			1.09398e+07
AAAEVNQDYGLDPK	P07954	Fumarate hydratase, mitochondrial	K01679	8.79629e+06	1.7724e+06					1.86647e+07		1.52425e+06		3.68017e+06	3.91181e+06				786755	2.58821e+06		3.91183e+06	1.69364e+07		4.06381e+06
AAAIGIDLGTTYSCVGVFQHGK	P0DMV9	Heat shock 70 kDa protein 1B	K03283											3.12157e+06					214482					2.45513e+06			4.91305e+06
AAAITSDILEALGR	Q15063	Periostin	CKO-h61																3.33526e+06					2.98163e+07		468185
AAANEQLTR	Q9NX63	MICOS complex subunit MIC19	K17563	1.18802e+06		950341	388109							1.10278e+06		173686			342507	234641	9.08458e+06			742830	1.13976e+07
AAATCFAR	P14555	Phospholipase A2, membrane associated	K01047		1.98545e+06		1.54761e+07		2.2883e+06	778537	5.29667e+07	2.98826e+07	3.08441e+07	3.58439e+07	3.45441e+07	3.14185e+07	1.38417e+07			4.59525e+07	4.46269e+06	1.46984e+07	6.18762e+06			4.90507e+07	7.81505e+07
AAATPESQEPQAK	P49006	MARCKS-related protein	K13536		656384		1.31461e+06		4.84138e+06						236688				132648		1.57164e+06	576055	794575	1.21051e+06	1.46366e+06	127608
AAAYNLVQHGITNLCVIGGDGSLTGANIFR	P17858	ATP-dependent 6-phosphofructokinase, liver type	K00850
AACAQLNDFLQEYGTQGCQV	P0C0L4	Complement C4-A	K03989		1.51193e+06			341947					110602	203440	270470	97663		323037						2.44e+06	552415
AACCLAGAR	O95336	6-phosphogluconolactonase	K01057	1.72812e+07		6.08913e+06			2.66117e+06								860005		457592					1.50383e+06		723765
AACLLPKLDELRDEGK	P02768	Serum albumin	K16141		2.43675e+06	3.74677e+06		3.05225e+06				1.99806e+06	1.08902e+06	1.30914e+06	2.78588e+06		4.82486e+06		1.2321e+06	1.49964e+06	1.13976e+06			3.2157e+06		1.36599e+06	3.00101e+06
AADDTWEPFASGK	P02766	Transthyretin	K20731		2.90125e+08	1.2359e+08	9.51094e+06	2.48754e+08	5.10541e+08	7.56634e+07	8.41709e+06	7.25528e+07	1.23473e+07	2.29278e+08	2.2237e+07	5.18124e+07	1.20201e+07	2.34278e+07	2.7009e+07	2.15198e+07	7.29557e+07	5.55113e+06	2.89335e+07	7.99572e+06	6.73264e+07	1.05795e+08	2.57169e+08
AADEAVIEMSK	Q14CN2	Calcium-activated chloride channel regulator 4	K05030			1.30304e+07	3.855e+06			1.52631e+07													6.40315e+06		1.48784e+07
AADEEAFEDNSEEYIRR	P55060	Exportin-2	K18423
AADIDQEVKER	Q86VP6	Cullin-associated NEDD8-dissociated protein 1	K17263	2.72956e+06		2.49047e+06	1.61811e+06		1.95678e+06	1.16239e+06		546418	427591		1.11452e+06	426997			824942		1.63653e+06	1.92127e+06			1.61389e+06		697158
AAELIANSLATAGDGLIELR	P35232	Prohibitin	K17080					510868		813428					52311.5									758898
AAESLADPTEYENLFPGLK	P35606	Coatomer subunit beta'	K17302																					555713
AAFGLSEAGFNTACVTK	P31040	Succinate dehydrogenase [ubiquinone] flavoprotein subunit, mitochondrial	K00234				3.33796e+06								963583			2.3837e+06						1.5365e+06	2.04122e+07
AAFKGDSGGPLLCNNVAHGIVSYGK	P08311	Cathepsin G	K01319	3.58666e+06			2.22837e+07	2.25792e+06				867875	8.1298e+06		1.63585e+06	563002						1.63256e+07		1.97589e+07	4.92046e+06	7.03442e+06
AAFQLGSPWR	P05091	Aldehyde dehydrogenase, mitochondrial	K00128	2.56883e+06		1.60087e+06						1.1098e+06		488345			4.13001e+06		4.04303e+06					3.87487e+06	4.6317e+06	2.09725e+06
AAFTECCQAADK	P02768	Serum albumin	K16141									3.64889e+08	6.1803e+08	1.68063e+08	8.8777e+08	7.96582e+07	1.67302e+08		2.79027e+06	1.27785e+09	1.48495e+08			5.83058e+08	3.03739e+06	7.04166e+07	1.37825e+09
AAFTECCQAADKAACLLPK	P02768	Serum albumin	K16141									2.71258e+07	7.51227e+07	1.81743e+07	1.75104e+08	4.36675e+06	3.80581e+07			6.49079e+07	6.85353e+06			1.07292e+08		8.69287e+06	1.04028e+08
AAGASDVVLYK	Q9NSD9	Phenylalanine--tRNA ligase beta subunit	K01890			9.81943e+06	3.29617e+06	2.31297e+06				1.28854e+06		1.21722e+06			2.21576e+06			479059	1.48214e+06		1.89612e+06	3.98408e+06	1.53152e+07		1.68782e+06
AAGGAVCEQPLGLECR	Q9HC84	Mucin-5B	K13908														2.03644e+07
AAGIDEQENWHEGKENIR	P28838	Cytosol aminopeptidase	K11142							5.37968e+06						1.32065e+06	3.95133e+06	7.24782e+06	695489			2.32617e+07	5.34745e+06	1.35814e+06		5.66547e+06	1.16183e+06
AAGVNVEPFWPGLFAK	P05386	60S acidic ribosomal protein P1	K02942
AAGVPSATITWR	P98160	Basement membrane-specific heparan sulfate proteoglycan core protein	K06255			2.14187e+07			2.76959e+06				1.03142e+06								5.42103e+06			4.1096e+06			1.27425e+06
AAHIFFTDTCPEPLFSELGR	Q15833	Syntaxin-binding protein 2	K15300						1.71599e+06															927320
AAIGLLAR	P07741	Adenine phosphoribosyltransferase	K00759											2.57822e+06		269152		4.21665e+06	3.11021e+06					7.667e+06		599474
AALACSKELWILNR	P15144	Aminopeptidase N	K11140				1.03411e+06				1.15652e+07	426269	933169										1.31877e+06
AALEDTLAETEAR	P08727	Keratin, type I cytoskeletal 19	K07604			4.75284e+06				3.981e+06						429157			1.74199e+06				3.01726e+07	5.47302e+06
AALLELWELRR	Q13813	Spectrin alpha chain, non-erythrocytic 1	K06114																634820		1.80203e+06
AALLNQHYQVNFK	P07814	Bifunctional glutamate/proline--tRNA ligase	K14163	4.89885e+06													1.93775e+06		598330			1.21955e+07		1.55909e+06
AALVAQNYINYQQGTPHR	Q9BS40	Latexin	K23594		3.10073e+06	6.14531e+06		4.96662e+06	4.09212e+06			4.49399e+06	3.67758e+06	5.70105e+06	1.17771e+07	3.82218e+06	3.99777e+06		2.30621e+06	2.96114e+06		1.92227e+07	2.51294e+06	1.63084e+06	6.81978e+06	1.50046e+07	3.13182e+06
AANALCAGIK	Q8WWU7	Intelectin-2	K17527	8.9358e+07	1.91017e+07		1.13599e+08	1.50499e+07		1.98499e+07	3.38783e+08	1.19905e+08	1.11003e+08	9.58388e+07	3.88315e+08	1.5129e+08	4.19699e+07	1.97404e+07		3.82834e+07	1.87067e+07	4.46102e+07	3.72528e+07		2.09744e+07	2.49154e+07	1.04768e+08
AANALCAGIKVTGCNTEHHCIGGGGFFPQGKPR	Q8WWU7	Intelectin-2	K17527		1.64002e+06	1.78136e+07	1.88248e+07			1.38329e+06	1.84005e+07		3.76967e+06	1.05591e+06						638653	1.49495e+07	8.49803e+06	4.16154e+06	894846	4.6174e+07		3.43561e+06
AANALCAGMR	Q8WWA0	Intelectin-1	K17527	1.28949e+07	6.56963e+06		1.93223e+07	2.3493e+06	4.42269e+06	2.41081e+07	8.31444e+06	1.0211e+07	1.22064e+07	2.01518e+07	1.22359e+07	1.13815e+07	4.87717e+07	3.48755e+06		8.06275e+06	6.11717e+06	2.81596e+07	2.96169e+07		5.38232e+06	1.2981e+07	1.35692e+07
AANALCAGMR	Q8WWA0	Intelectin-1	K17527			4.42488e+06	1.20724e+06		1.63072e+06		6.02907e+06	1.20821e+06		1.49541e+07	4.10928e+06	7.21096e+06				3.25678e+06							9.36253e+06
AANILVGER	P09769	Tyrosine-protein kinase Fgr	K08891		5.32993e+06														3.20146e+06					4.39506e+06
AAPEASGTPSSDAVSR	P31146	Coronin-1A	K13882																					1.65437e+06
AAPEASGTPSSDAVSRLEEEMR	P31146	Coronin-1A	K13882								862909					1.09902e+06				440763				1.37202e+06		866477
AAPLAGFGYGLPISR	Q15120	[Pyruvate dehydrogenase (acetyl-transferring)] kinase isozyme 3, mitochondrial	K00898
AAPLDSIHSLAAYYIDCIR	P49327	Fatty acid synthase	K00665																					309891
AAPLQGMLPGLLAPLR	P12111	Collagen alpha-3(VI) chain	K06238	3.27508e+06					2.01393e+06									2.13677e+06			995069			1.60971e+06
AAPLQGMLPGLLAPLR	P12111	Collagen alpha-3(VI) chain	K06238																					2.74274e+06
AAPSVTLFPPSSEELQANK	A0M8Q6	Immunoglobulin lambda constant 7	CKO-h51	1.2383e+07	1.25004e+07	2.33556e+08	4.03783e+07	4.38649e+07	6.06082e+06	8.49468e+06	6.23783e+07	8.89425e+07	2.05637e+07	2.04902e+07	1.45307e+08	8.34869e+07	1.01529e+08	1.20686e+07	6.85248e+07	6.64222e+07	8.96406e+07	8.87708e+07	3.64355e+07	4.5443e+07	1.09049e+08	2.28187e+08	1.17841e+08
AAQAPSSFQLLYDLK	P11586	C-1-tetrahydrofolate synthase, cytoplasmic	K00288	3.8489e+06				2.40702e+06	325819														627988	1.43414e+06		789977
AAQASDLEK	P37837	Transaldolase	K00616	1.28551e+07	974361	4.76158e+06	1.06541e+06	199949		3.33494e+06	1.07061e+06	830445	686034	1.73532e+06	7.95009e+06	310232	2.29562e+06		2.87975e+06	1.04542e+06	2.57808e+06	8.37235e+06	1.94402e+06	5.50914e+06	3.66534e+06	1.0039e+06	788824
AAQASDLEKIHLDEK	P37837	Transaldolase	K00616			4.47352e+06													1.95678e+06					6.52743e+06		1.29213e+06	734879
AAQEEYVKR	P04075	Fructose-bisphosphate aldolase A	K01623	1.75049e+06		935715	1.30413e+06	470596	48002.1	2.28229e+06	9702.65	1.65374e+06	541639	814019	1.5976e+06			2.65937e+06	2.6928e+06	132365	590712		1.47521e+06	1.64085e+07	2.04598e+06		618871
AAQGLLACGVAQGALR	O75594	Peptidoglycan recognition protein 1	K01446									2.85333e+06	1.46558e+07	3.27356e+06		4.23905e+06	807305	2.54743e+06	2.29778e+06	5.97319e+06				7.30195e+06		5.91081e+06
AAQKADVLTTGAGNPVGDKLNVITVGPR	P04040	Catalase	K03781									4.05013e+06				1.47797e+06			1.00648e+07	1.91546e+06				4.52156e+06
AAQLCAAALAAVLSCLQHSR	P52790	Hexokinase-3	K00844	78809.7		451737									148425									1.18351e+06	746418	82263.3
AAQLCGAGVAAVVEK	P52790	Hexokinase-3	K00844	6.35733e+06					1.48141e+07	1.27703e+07		990001					2.49932e+06	9.60125e+06		815211				5.28917e+06
AAQLPYDVQHADIDYMDER	O43451	Maltase-glucoamylase, intestinal	K12047		6.23854e+06			1.12083e+07			9.35639e+06	8.85916e+06	1.45065e+06	4.19245e+06		1.64698e+06					2.06757e+06		1.33869e+07			3.3552e+06	7.50554e+06
AAQLPYDVQHADIDYMDER	O43451	Maltase-glucoamylase, intestinal	K12047								2.6066e+06	522479			3.79959e+07				1.88002e+06		931128		2.73639e+06	2.50536e+06	3.01333e+06
AAQLPYDVQHADIDYMDERR	O43451	Maltase-glucoamylase, intestinal	K12047	8.56586e+06	4.24661e+06	2.74902e+06	2.65529e+06	1.39461e+07	2.1468e+06		6.09114e+06	1.23896e+07	618575		3.68831e+06	1.90096e+06				2.67804e+06		4.55267e+06	1.31352e+07			4.56952e+06	7.05171e+06
AAQLPYDVQHADIDYMDERR	O43451	Maltase-glucoamylase, intestinal	K12047			1.70342e+07				1.45006e+07	1.71519e+06				4.20649e+06			3.58509e+06			1.04672e+06						3.76851e+06
AAQLVDKDSTFLSTLEHHLSR	Q969V3	Nicalin					2.14217e+06		797620		1.77499e+06	676702	433902								648604	2.4223e+06		1.05803e+06	5.64543e+06
AAQVTIQSSGTFSSK	P01023	Alpha-2-macroglobulin	K03910				5.75848e+06	3.95413e+06			1.2883e+07	3.07834e+06	2.4887e+06		1.68739e+06	1.39176e+06			1.43153e+07	850371				8.71833e+06		5.53441e+06	1.46108e+06
AASAFFTYVSLSQEGR	O00154	Cytosolic acyl coenzyme A thioester hydrolase	K17360	5.694e+06		1.1388e+06		1.2019e+06	1.63584e+06		7.07479e+06						438320					1.81734e+06		426434
AASGFNAMEDAQTLR	P09525	Annexin A4	K17093	2.58784e+07	3.0334e+06		6.32171e+06			8.5826e+06		624978						2.7382e+06			1.25945e+06	1.57326e+08	6.53543e+06		1.03144e+07
AASGFNAMEDAQTLR	P09525	Annexin A4	K17093
AASGFNAMEDAQTLRK	P09525	Annexin A4	K17093				6.28286e+06			7.56498e+06			2.70273e+06	3.56374e+06	1.97236e+06		1.79403e+06					4.63048e+06		2.1085e+06	1.36692e+07		664569
AASGTQNNVLR	P10643	Complement component C7	K03996		2.62724e+06	2.73492e+07	640221	732618		816303		612287	409119		2.01772e+06		3.23885e+06		1.30796e+06	1.08925e+06	2.10415e+06	9.30044e+06		8.03952e+06	6.66033e+06		1.18772e+06
AASGTQNNVLRGEPFIR	P10643	Complement component C7	K03996				2.74613e+06			3.54429e+06							1.70303e+06							2.399e+06		910015
AATALKDVVK	Q15084	Protein disulfide-isomerase A6	K09584	2.4501e+06	5.6276e+06					1.90467e+06								2.80564e+06	1.50756e+06				1.52848e+06	6.98661e+06	3.88725e+06
AATGECTATVGK	P01042	Kininogen-1	K03898			4.16372e+06	783930	460889	629499	1.01507e+06	483136	184039					1.04381e+06	1.86963e+06	231067	239324		709462	530977	3.01298e+07	742584	814531	266090
AATGECTATVGKR	P01042	Kininogen-1	K03898	393490	183359	213627	80585.9	220246	63755.6					3.67882e+06			47200.4	151310	121038		358494			1.7779e+07		34179.2
AATVGSLAGQPLQER	P02649	Apolipoprotein E	K04524				4.78065e+06											5.77527e+06			5.51407e+06			1.64348e+07
AAVATFLQSVQVPEFTPK	P22314	Ubiquitin-like modifier-activating enzyme 1	K03178		639165			2.29072e+06											198116					2.8809e+06	1.22611e+06
AAVDTYCR	Q30167	HLA class II histocompatibility antigen, DRB1-10 beta chain	CKO-h72		2.58337e+06				1.33314e+06		2.61892e+06	1.978e+06		3.26509e+06	5.76252e+07	2.47772e+06	7.57941e+06		453096	4.98932e+06	1.74845e+06	2.19308e+06	3.447e+06	3.27967e+06	2.1329e+06		1.76152e+07
AAVEEGIVLGGGCALLR	P10809	60 kDa heat shock protein, mitochondrial	K04077		760640		412923			3.11454e+06		400544				2.13238e+06	787321		338727			3.7559e+06		1.13095e+06
AAVEQLTEEQKNEFK	P63316	Troponin C, slow skeletal and cardiac muscles	K05865		2.97348e+06		4.87823e+06	4.4491e+06		2.43549e+06							1.72985e+06	7.68695e+06				9.69352e+06	4.16715e+06
AAVESLGFILFR	Q99460	26S proteasome non-ATPase regulatory subunit 1	K03032								134261							975581	223723	126421				692947
AAVFHEKDYDSLAQPGFFDR	P12110	Collagen alpha-2(VI) chain	K06238				2.12257e+06						1.00769e+06	833770										7.89056e+06	2.95999e+06	5.05052e+06
AAVGQEEIQLR	P02549	Spectrin alpha chain, erythrocytic 1	K06114		1.38424e+06	1.93982e+07			8.5879e+06		825110								2.8022e+06		1.00663e+06			858242	6.39599e+06
AAVPSGASTGIYEALELRDNDKTR	P06733	Alpha-enolase	K01689	3.30512e+06	1.83329e+06	4.26281e+06		1.46511e+06		2.30424e+06						1.35573e+06		2.94869e+06	633451		7.37085e+06	4.09063e+06		1.50387e+07	1.9251e+06
AAVTALASLYGTK	P15085	Carboxypeptidase A1	K08779	1.54143e+07	1.15629e+07	1.17688e+07	4.41394e+07	1.10887e+08	2.50385e+06	6.14455e+07	3.69772e+07	2.84179e+08	7.41206e+07	6.16449e+08	5.43615e+07	6.12704e+08	8.30167e+07	7.45224e+06	6.81802e+06	4.00953e+08	1.36309e+06	1.47208e+07	6.62565e+06	267567	373816	1.79257e+07	2.8665e+08
AAVTALASLYGTKFNYGSIIK	P15085	Carboxypeptidase A1	K08779					5.4088e+06		1.8494e+06	3.92518e+06	1.7275e+06				412496				823432						639450
AAVTSLWSKMNVEEAGGEALGR	P02100	Hemoglobin subunit epsilon	K13825
AAVVESHK	P00390	Glutathione reductase, mitochondrial	K00383		2.11175e+06		538811			83842.9			973738	199526	4.00019e+06	584547	975785		104687	234079			61137.2		146724	1.90377e+06
AAVWTDSR	O43895	Xaa-Pro aminopeptidase 2	K14208	8.34976e+06	1.46651e+07	8.88216e+07	2.00732e+07	7.3365e+06	1.12451e+07			1.06049e+07	3.42335e+06	3.45739e+06	3.70493e+07	1.86467e+07	1.2245e+07	4.88433e+06		5.44159e+06	1.22537e+07	3.69797e+07			4.85374e+07	6.6163e+06	8.56328e+06
AAVYHHFISDGVR	P01024	Complement C3	K03990	1.86752e+07	1.07757e+07		2.44945e+07	3.63388e+07	859768	1.6551e+06	1.03916e+06	1.09259e+06	944214	5.1174e+06		952571			3.47637e+07	507382			2.40848e+07	2.0743e+07		9.55226e+06
AAVYHHFISDGVRK	P01024	Complement C3	K03990		1.54024e+06		3.65802e+06	2.23694e+07			2.53882e+07		7.79137e+06				5.49329e+06	5.29577e+06	2.44477e+07				1.65471e+06	1.58452e+07		9.86802e+06
AAWGKVGAHAGEYGAEALER	P69905	Hemoglobin subunit alpha	K13822		1.35948e+06				3.99543e+06								3.93748e+06	5.25308e+06	2.02612e+07	5.84585e+06				8.51774e+06		3.36654e+06
AAYFGVYDTAK	P12236	ADP/ATP translocase 3	K05863	6.40014e+06	3.70591e+06		4.29584e+06			4.49492e+06		1.43435e+06	474709	2.20816e+06	1.00347e+07	1.0335e+06	2.67045e+06				3.61307e+06		4.5612e+07		2.57305e+07	8.43176e+06	5.04373e+06
AAYLQETGKPLDETLKK	P04083	Annexin A1	K17091				2.8168e+06				649124		714480						2.11568e+07	2.02218e+06				4.4967e+07
ACANPAAGSVILLENLR	P00558	Phosphoglycerate kinase 1	K00927														561890							1.78095e+07
ACCGVPCK	P12111	Collagen alpha-3(VI) chain	K06238			280172	206414	199928	36126.2			98096.1				47618.7								9.38101e+06
ACEFAGFQCQIQFGPHNEQK	Q9Y490	Talin-1	K06271		8.92798e+06	1.64843e+08	2.77424e+06		1.85205e+07	4.67198e+06						489626			8.65026e+06		1.70655e+06		3.12441e+06	1.72867e+06	7.83506e+06	1.77291e+06
ACEPGVDYVYK	P01024	Complement C3	K03990									3.26554e+06	5.97934e+06	3.65825e+06		7.45422e+06			2.78388e+06	1.33504e+07	3.33646e+06			2.30754e+07		2.59715e+06	6.71204e+06
ACGACPLWGK	P10643	Complement component C7	K03996			5.13791e+07	7.05928e+06								1.5786e+06						1.01806e+06		2.25488e+06	4.53917e+06	2.35181e+06
ACGLNFADLMAR	Q99536	Synaptic vesicle membrane protein VAT-1 homolog	K23167											1.39277e+06										1.84025e+06			2.43165e+06
ACGNFGIPCELR	P22234	Multifunctional protein ADE2	K01587			1.16214e+07										338410			910057					5.81618e+06
ACGVSRPVIACSVTIK	P55769	NHP2-like protein 1	K12845
ACLDYPVTSVLPPASLCK	P53801	Pituitary tumor-transforming gene 1 protein-interacting protein
ACNLDVILGFDGSR	P12111	Collagen alpha-3(VI) chain	K06238			1.05977e+06						323282												1.59243e+06		1.21447e+06	205096
ACPGGYHVYR	P55259	Pancreatic secretory granule membrane major glycoprotein GP2	K19899		1.48145e+06		2.92986e+06						4.9719e+06	2.67501e+06	1.51778e+07		6.30162e+06			1.87778e+07	1.939e+06	1.29639e+07	1.50642e+06		1.54442e+06	8.81132e+06
ACPSHQPDISSGLELPFPPGVPTLDNIK	Q16610	Extracellular matrix protein 1	CKO-h38					834289		676402														155955
ACQGAPCPIDGR	P35442	Thrombospondin-2	K04659							2.6568e+06												3.3477e+06	2.95837e+06	2.7659e+06
ACQSIYPLHDVFVR	P61247	40S ribosomal protein S3a	K02984	3.593e+06						1.87307e+06		606935		6.06116e+06	1.72056e+06				3.31243e+06					3.56847e+06		2.01744e+06
ACVGDVQER	P35442	Thrombospondin-2	K04659	2.27759e+06		2.53488e+06	659060		1.90017e+06		896057			438753	321387									7.24337e+06			4.91482e+06
ADAVTLDGGFIYEAGLAPYK	P02788	Lactotransferrin	K17283		7.15105e+07			5.45801e+06				631194			708942	554194	249551		1.05913e+07	312085				5.3192e+06		7.32483e+06	234763
ADCTGQVADINLMGYGK	Q9NR71	Neutral ceramidase	K12349		4.58119e+06		2.60604e+06					2.3438e+06	1.84725e+06		1.70072e+06	662253	5.52246e+06				1.20301e+06					1.02057e+06
ADDKETCFAEEGK	P02768	Serum albumin	K16141			3.4056e+07		2.16093e+06				1.08054e+07	6.02942e+06	1.62162e+07	7.57927e+06		4.48743e+06		2.74308e+06	1.568e+07	1.1356e+07		2.49464e+06	2.38541e+07		1.32586e+07	4.67118e+07
ADDKETCFAEEGKK	P02768	Serum albumin	K16141	1.40642e+06	9.85534e+06	5.18702e+07	948488	3.54571e+07	3.5636e+06	3.08113e+06	4.98758e+06	2.04031e+07	1.74656e+07	7.03586e+07	8.48561e+07	72137	7.00812e+07	1.29519e+07	3.84268e+07	8.36198e+07	7.91883e+07	6.39084e+06	5.86152e+07	6.02276e+08	1.49124e+07	5.85838e+07	2.43919e+08
ADDLGKGGNEESTKTGNAGSR	P00441	Superoxide dismutase [Cu-Zn]	K04565								1.65368e+06		31032.2													3.83776e+06
ADEGISFR	Q06830	Peroxiredoxin-1	K13279						1.8249e+07								7.58898e+06		7.52973e+06				7.24762e+06	1.22479e+07	2.29764e+07
ADEGWYWCGVK	P01833	Polymeric immunoglobulin receptor	K13073	6.4116e+06	6.09567e+06	1.65539e+07	6.58171e+06		3.74563e+06			1.41765e+07	2.34109e+07	1.05647e+07	1.25089e+08	2.73938e+07	2.21408e+08		1.35892e+06	7.10062e+07	2.4299e+07	1.17216e+07		2.36417e+07	9.62758e+06	1.48367e+08	2.3986e+07
ADFCIIHYAGK	P35579	Myosin-9	K10352		1.22405e+06	3.6189e+08	4.23031e+07	2.87253e+08		3.89556e+06									1.18623e+08					1.39047e+08	2.29985e+06
ADFCIIHYAGKVDYK	P35579	Myosin-9	K10352							2.13301e+06											903252			959687	5.82542e+06
ADFLEQPVLGFVR	P02730	Band 3 anion transport protein	K06573														342974		2.07179e+07	473691			676597	4.54397e+06			798506
ADFQGISPER	P61803	Dolichyl-diphosphooligosaccharide--protein glycosyltransferase subunit DAD1	K12668	3.45406e+06	2.83295e+06	1.02362e+07								2.34072e+06					2.29849e+06			9.07063e+06		2.98226e+06			1.23166e+06
ADFSGMSQTDLSLSK	P35237	Serpin B6	K13963					8.58329e+06	4.24969e+06	3.36092e+07	3.51673e+06	1.45094e+07	5.93226e+06	7.97072e+06	7.1304e+06	7.30886e+06	1.27331e+07			3.04154e+06			8.13267e+06	2.81235e+06	1.33138e+07	1.89072e+07	6.55622e+06
ADFSGMSQTDLSLSK	P35237	Serpin B6	K13963				2.61884e+06					955621		3.16665e+06	1.01237e+07	1.72877e+06							8.49719e+06			3.94826e+06	4.8747e+06
ADFSGMSSAR	P48595	Serpin B10	K13963		577518		850196		1.19292e+06		1.51258e+06		1.79618e+06						305382	689413			8.0323e+06		3.78126e+06	727399
ADGESCSASMMYQEGK	P01008	Antithrombin-III	K03911									1.22192e+06	682101	587046		90004.1				520053						497599	1.59176e+06
ADGESCSASMMYQEGK	P01008	Antithrombin-III	K03911																					2.47864e+06
ADGGTQVIDTK	P09622	Dihydrolipoyl dehydrogenase, mitochondrial	K00382	1.17209e+08	1.58263e+07		1.67397e+07	3.48472e+06	5.38393e+06	3.74943e+07	2.25705e+06	1.01618e+07	979208	4.233e+06	1.28295e+07	3.68948e+06	7.16644e+06	2.1318e+07	1.06022e+06		1.91026e+06	6.23706e+06	1.12023e+07	1.08889e+06	1.18875e+07	8.51733e+06	2.96801e+06
ADGLAVIGVLMK	P00915	Carbonic anhydrase 1	K01672					1.77839e+06				4.32979e+06	414327	2.18343e+06	574400	1.14549e+06			1.7979e+07	1.26355e+07			4.36459e+06	2.40364e+06		1.66165e+06	3.73941e+07
ADGLAVIGVLMK	P00915	Carbonic anhydrase 1	K01672	7.59457e+06	2.34634e+07	4.7857e+06	6.34289e+06	4.51033e+07	4.2017e+06	1.66766e+07		1.14296e+08	1.85182e+07	1.33274e+07	1.48921e+07	1.01994e+07	4.63374e+07	3.09886e+07	5.35174e+07	1.24513e+08	7.58647e+06	4.9678e+07	7.69616e+07	728342	7.31603e+07	1.43466e+07	6.19861e+07
ADGLAVIGVLMKVGEANPK	P00915	Carbonic anhydrase 1	K01672	998379	2.72083e+06	2.94005e+06			859007	1.30019e+06	6.24237e+06	568074			2.53302e+06					355934		1.6635e+06
ADGSPVKAGVETTKPSK	P0DOX8	Immunoglobulin lambda-1 light chain	CKO-h53	2.85155e+06	6.63804e+06	1.38439e+07	723572	2.21323e+06	7.49571e+06	3.12582e+06	4.64344e+07	7.56044e+06	1.24987e+06	1.84922e+06	7.30516e+06	1.73763e+06	1.19921e+07	9.5337e+06	892567	536917	4.62602e+06	1.31249e+07	7.62696e+06	1.46276e+06	3.1381e+06	4.06606e+07	1.6898e+06
ADGSPVKAGVETTKPSKQSNNK	P0DOX8	Immunoglobulin lambda-1 light chain	CKO-h53								656257
ADGSPVKVGVETTKPSK	A0M8Q6	Immunoglobulin lambda constant 7	CKO-h51	5.94014e+06	7.64395e+06				1.202e+06	2.64547e+06		340030	264646	2.45508e+06	1.36928e+06	533315						2.41924e+06	3.10665e+06			5.98917e+06
ADGSYAAWLSR	P0C0L4	Complement C4-A	K03989					2.04698e+06		2.51154e+06			639692			754246	837405		4.76405e+06	2.1069e+06	836056			4.55037e+06
ADHQPLTEASYVNLPTIALCNTDSPLR	P08865	40S ribosomal protein SA	K02998		2.07412e+06	1.15584e+06		5.06913e+06		9.40338e+06		467223			1.59482e+06		969665	4.6521e+06		300047	2.49573e+06		1.72835e+06	2.24306e+06		1.92044e+06	448791
ADIAESQVNK	P13535	Myosin-8	K10352			3.42213e+06	6.88819e+06	3.89362e+06	2.47921e+06			2.9328e+06	484497	2.609e+06	3.0322e+06	1.14863e+06	4.96553e+06	1.70681e+06			2.40921e+06	7.7971e+06			7.19216e+06	2.28287e+06	1.70546e+06
ADIGCTPGSGK	P01024	Complement C3	K03990							1.49746e+06		1.40683e+06	2.93072e+06	810429	1.00904e+06	2.09018e+06			2.28498e+06	2.33506e+06	1.07771e+07			3.65268e+06		1.26137e+06	1.49789e+06
ADILEDKDGK	P52272	Heterogeneous nuclear ribonucleoprotein M	K12887	2.34489e+07	515448			288604	1.42092e+06	1.221e+06		2.13832e+06				3.2851e+06		7.77224e+06	441486	1.82898e+06		1.03951e+06		3.62477e+06	673430		1.04944e+06
ADITWELPDKSHLK	Q9NR99	Matrix-remodeling-associated protein 5	CKO-h57		1.63448e+07		8.53165e+06			2.4925e+06				1.02552e+06		979563	2.67024e+06						3.71306e+06	3.82726e+06
ADKDYHFKVDNDENEHQLSLR	P06748	Nucleophosmin	K11276		7.06555e+06			3.46865e+06	3.03481e+06	2.47544e+06	767231			5.2289e+06		4.23561e+06	1.63223e+06		2.76693e+06	855343			1.03986e+07	1.11733e+07		2.0596e+07
ADLAAQYTTVGR	P51688	N-sulphoglucosamine sulphohydrolase	K01565		7.8354e+06		3.35478e+06	3.10761e+06	2.03439e+06	1.50744e+07	7.65313e+06	4.03706e+06	3.46614e+06	6.60549e+06	5.44103e+06	2.10599e+06	3.91461e+06			942021	2.50947e+06		1.01648e+07		1.01198e+07	3.5562e+06	1.98902e+06
ADLFYDVEALDLESPK	P04196	Histidine-rich glycoprotein	K23410					2.17335e+06							149604	41877.5			46955.1			2.10506e+06	243337	1.67612e+06		96098.3
ADLHAVQGWAAR	P26022	Pentraxin-related protein PTX3	CKO-h60		1.06137e+06	2.64862e+07							592161		776669						589871		2.64389e+06	1.85539e+06
ADLINNLGTIAK	P07900	Heat shock protein HSP 90-alpha	K04079						1.41341e+06	2.03103e+06				1.37189e+06			1.33839e+06	3.23877e+06	6.28464e+06					7.38509e+07
ADLLLEPCSHYR	Q7Z406	Myosin-14	K10352		1.94048e+06								244109								1.32306e+06			1.82846e+06			646871
ADLSGITGAR	P01011	Alpha-1-antichymotrypsin	K04525	8.56838e+07	7.83624e+08		6.70098e+07	5.62546e+08	1.10885e+09	6.02193e+08	1.46593e+08	4.99242e+08	5.81306e+08	4.37161e+08	3.28325e+08	7.23354e+08	2.2006e+08	4.48716e+08	3.37814e+07	2.89346e+08	5.85186e+08	9.92802e+07	6.21769e+08	3.06615e+08	8.44911e+07	1.76609e+08	1.01289e+09
ADLSGMSGAR	P30740	Leukocyte elastase inhibitor	K23425		2.75517e+06		5.8133e+06	2.98664e+06	7.6851e+06			2.30983e+06	1.14324e+07	4.58823e+06	9.16466e+06		1.95421e+07		3.98347e+06	2.76059e+06		5.65517e+06	5.66809e+06	615513	1.48679e+07	3.4951e+07	2.07656e+06
ADLSGMSGAR	P30740	Leukocyte elastase inhibitor	K23425				1.15302e+07		1.3136e+06			1.81214e+06	1.36394e+06		6.16616e+06				6.96205e+06	1.63273e+06				1.12985e+07	1.60592e+07	1.65173e+07	5.36295e+06
ADPPKTHVTHHPISDHEATLR	Q31612	HLA class I histocompatibility antigen, B-73 alpha chain	CKO-h71																							1.61403e+06
ADQCYEDVR	P31146	Coronin-1A	K13882																					2.09606e+07
ADQVCINLR	Q12805	EGF-containing fibulin-like extracellular matrix protein 1	K18262	1.80384e+07	6.41007e+06		9.46095e+06	5.51569e+06		1.10838e+07		1.60748e+06			2.07053e+06			5.44599e+06	3.1995e+06		8.6287e+06	2.2445e+06		2.30458e+06	7.51923e+06		1.97018e+06
ADRDQYELLCLDNTR	P02787	Serotransferrin	K14736												3.34069e+06				1.95144e+06	1.14239e+06			5.08693e+06	6.23428e+06
ADSSPVKAGVETTTPSK	P0DOY3	Immunoglobulin lambda constant 3	CKO-h51	3.73919e+07	1.51455e+07	1.20475e+08	6.85021e+07	3.29821e+07	7.39328e+06	1.79005e+07	1.33355e+08	8.09823e+07	1.17777e+07	8.78427e+06	9.03751e+07	4.63428e+07	1.96448e+08	1.11385e+07	2.47427e+07	1.47137e+07	1.30278e+07	1.06767e+08	1.66279e+07	1.68683e+07	7.70383e+07	7.79046e+08	2.14787e+07
ADSSPVKAGVETTTPSKQSNNK	P0DOY3	Immunoglobulin lambda constant 3	CKO-h51	1.10886e+06							1.03156e+07				478451		2.01144e+06	2.26176e+06				1.04023e+06				3.23255e+06	2.2286e+06
ADSVVDLLSYNVQGSGETTYDHK	P04114	Apolipoprotein B-100	K14462																774523
ADTLTDEINFLR	P04259	Keratin, type II cytoskeletal 6B	K07605	1.69733e+06			1.11997e+06	957854	721580	2.98055e+06			361834		1.15608e+06	338593		2.56156e+06		268902	1.08672e+06	1.42468e+07	1.50601e+06	608228	2.39789e+06	464891
ADVLTTGAGNPVGDK	P04040	Catalase	K03781
ADVLTTGAGNPVGDKLNVITVGPR	P04040	Catalase	K03781					5.32489e+06				4.3768e+06				1.5561e+06			1.20097e+07	6.31957e+06			5.22453e+06	4.2577e+06		1.07172e+06
ADVQAHGEGQEFSITCLVDEEEMKK	P19827	Inter-alpha-trypsin inhibitor heavy chain H1	K19014			1.77478e+07	4.73114e+06		7.42256e+06					1.95551e+07			5.19087e+06			2.30474e+06	820363			1.52153e+06
ADYEKHKVYACEVTHQGLSSPVTK	P01834	Immunoglobulin kappa constant	CKO-h48	6.09834e+06	9.19408e+06	4.94393e+06	2.91997e+06	1.20947e+06			1.90657e+09	7.60835e+06	2.31565e+06		1.06938e+07	5.48464e+06	4.10895e+07	5.07272e+06	1.32502e+06	360837		3.49995e+06		2.57879e+06	4.50116e+06	8.24636e+07	2.65476e+06
ADYVRPKLETYK	A8K7I4	Calcium-activated chloride channel regulator 1	K05027	6.39497e+06							6.96533e+06						1.18822e+06		325764			1.47445e+06				3.19485e+06
AEAESLYQSK	P04264	Keratin, type II cytoskeletal 1	K07605		991869	1.4836e+07	4.37156e+06		3.46819e+06	1.8483e+06		947576	417140	777041	6.01968e+06			2.27832e+06		1.02536e+06			5.77008e+06	1.73404e+06			1.37268e+06
AEAGDNLGALVR	P49411	Elongation factor Tu, mitochondrial	K02358				8.7363e+06	2.65979e+06		1.45238e+07							6.03979e+06		6.46408e+06			1.41746e+07		8.49631e+06	8.65697e+06
AEAGVPAEFSIWTR	P21333	Filamin-A	K04437		1.89603e+06		505016	1.05577e+06		1.2511e+06		703971	304870				1.85027e+06	986637	1.09677e+06	207949		2.29923e+06		3.35348e+06	1.22266e+06	1.50951e+06	2.82555e+06
AEAQAQYSAAVAK	Q14624	Inter-alpha-trypsin inhibitor heavy chain H4	CKO-h14	2.29632e+07	9.8276e+06	4.07472e+06	6.76794e+06	3.00444e+07	1.24606e+07	3.86938e+06		1.71304e+07	9.06771e+06	1.50981e+07	4.42616e+06	5.66259e+06	4.72564e+06		3.18176e+07	1.05917e+07	5.61211e+07	6.1175e+07	2.0006e+07	3.199e+07	2.5733e+07	1.49814e+06	1.00478e+07
AEDGSVIDYELIDQDAR	P07355	Annexin A2	K17092	4.30803e+06					1.41321e+07								1.69692e+06					5.36399e+06	7.53818e+06	1.9646e+06
AEDLFVEFAHK	P02549	Spectrin alpha chain, erythrocytic 1	K06114									228092			1.00836e+06				908926					388873
AEDLPVQAR	Q6P1J6	Phospholipase B1, membrane-associated	K14621		1.66407e+07				2.53576e+06	2.45238e+06	3.30597e+06	5.13854e+06	4.41134e+06	7.99058e+06	1.84069e+06	4.49169e+06	8.34681e+06	2.0039e+07	1.26131e+06	1.81572e+06			6.35601e+06			5.44472e+06	3.90065e+06
AEDTALYHCAR	A0A0C4DH32	Immunoglobulin heavy variable 3-20	CKO-h46			2.06833e+07	5.6263e+06			2.28813e+06	5.44797e+06		347157	2.70165e+07		342075	4.32516e+06	1.44043e+06		581447	1.10905e+06	2.3757e+06	4.49663e+07			1.03225e+06	4.83711e+06
AEDTALYYCAK	P0DP04	Immunoglobulin heavy variable 3-43D	CKO-h46				3.53278e+06	4.42363e+06			1.81428e+07	7.69714e+07	1.47075e+07	7.2178e+06	3.32329e+07	1.0333e+08	2.00192e+07			4.91211e+07	1.08763e+08	1.06221e+07	7.52541e+06	1.13051e+07	1.55861e+07	1.39006e+08	3.17555e+07
AEDTAVYYCAK	P0DP03	Immunoglobulin heavy variable 3-30-5	CKO-h46	2.87697e+06			5.59483e+06	4.92117e+06	3.32203e+06	1.17239e+06	2.77675e+07	1.4247e+08	3.95715e+07	1.10726e+07	6.53032e+07	1.14135e+08	3.23019e+07		1.50547e+06	1.20484e+08	1.63888e+08	7.36678e+06		2.11851e+07	1.70785e+07	3.23804e+08	9.63773e+07
AEDTAVYYCAR	P01763	Immunoglobulin heavy variable 3-48	CKO-h46				1.79096e+07	9.32016e+06	5.47001e+06		9.59944e+07	1.68617e+08	5.68019e+07	2.10391e+07	1.32072e+08	2.74205e+08	9.64335e+07	3.13058e+07		1.57932e+08	3.71016e+08	1.83933e+07		4.05092e+07	2.22457e+07	7.18909e+08	2.02751e+08
AEDTAVYYCVK	A0A0J9YX35	Immunoglobulin heavy variable 3-64D	CKO-h46		2.4333e+06	8.69618e+06		3.94758e+06				7.01244e+06	3.99997e+06		4.4646e+06	5.27349e+06	7.48094e+06		802131	3.51712e+06	1.0123e+07			2.0261e+06		1.8593e+07	4.08554e+06
AEEKALAIKER	P08473	Neprilysin	K01389	2.2535e+06	594033						3.12799e+07				170269							799514					615534
AEEYEFLTPVEEAPK	P52565	Rho GDP-dissociation inhibitor 1	K12462			1.73033e+07	1.91765e+06		3.3794e+07					1.48534e+06							1.4064e+07		2.4668e+06	1.18522e+07		904032
AEFAEVSKLVTDLTK	P02768	Serum albumin	K16141		5.26946e+07	989091	734967	7.95856e+07		2.56895e+07		1.63559e+07	5.55294e+06	2.61309e+06	5.46683e+07		4.24453e+07		4.9367e+07	5.66919e+06		2.38659e+07	7.58097e+07	2.74848e+07	1.50726e+07	2.5308e+07	1.23214e+07
AEFQDALEKLNMGITDLQGLR	P0C0L4	Complement C4-A	K03989		812165		132302	450957					85198.7	135707	671607	316495	89503.3		766238	49286.1		2.10387e+06	715679	804075			268674
AEFQDALEKLNMGITDLQGLR	P0C0L4	Complement C4-A	K03989																					613909
AEGNPKPEIIWLR	Q92626	Peroxidasin homolog	K19511				4.05056e+06					944957		813998		976611	1.38369e+06							966299	8.10739e+06	1.31479e+06	1.21472e+06
AEGSDVANAVLDGADCIMLSGETAKGDYPLEAVR	P14618	Pyruvate kinase PKM	K00873																					688996
AEIDMLDIR	P09525	Annexin A4	K17093									354172		1.09623e+07	2.36061e+06	595831	935343	1.5769e+06	4.75069e+06				3.36184e+06	8.18308e+06	3.99955e+07		9.97168e+06
AEIDMLDIR	P09525	Annexin A4	K17093	5.21163e+06		1.09308e+07	2.79516e+07	1.82596e+06	1.05733e+07	1.96718e+07			4.74366e+06	1.03415e+07	6.63835e+06		4.72664e+06	3.07337e+06	7.09639e+06	3.55033e+06		1.34551e+07	1.10488e+07		4.52926e+07	905921	4.89026e+06
AEIGIAMGSGTAVAK	Q93084	Sarcoplasmic/endoplasmic reticulum calcium ATPase 3	K05853	5.56447e+06					1.04342e+07	1.57814e+06				3.4763e+06	820883	513607				279611	2.80396e+06	1.00443e+07	5.9106e+06	374916	2.38465e+06
AELLVTEAPSKPITVTVEEQR	P98160	Basement membrane-specific heparan sulfate proteoglycan core protein	K06255
AELNEFLTR	P23396	40S ribosomal protein S3	K02985	2.17061e+06	1.24906e+06	8.28412e+06		782560	2.09274e+06			1.17544e+06	822894	513477		439565		4.53474e+06			6.26639e+06			8.73065e+06	5.70497e+06
AEMADQAAAWLTR	P0C0L5	Complement C4-B	K03989				1.14238e+06		2.04726e+06									4.47109e+06				3.89128e+06		991700
AENAAGISEPSR	Q8WZ42	Titin	K12567	2.44993e+06	1.79913e+06		2.92003e+06			1.18377e+06		1.88362e+06		1.70401e+06		371698	2.35397e+06		2.15941e+06						1.18101e+07	3.41128e+07	1.9911e+06
AENFFILR	P59998	Actin-related protein 2/3 complex subunit 4	K05755	2.61243e+06	1.07812e+06		4.86489e+06								849657		2.74012e+06	1.08016e+06	1.50963e+07		745277	9.21906e+06		2.07235e+07	5.24156e+06
AENFKQVEYLLIHGTADDNVHFQQSAQISK	P27487	Dipeptidyl peptidase 4	K01278		7.1734e+06			4.20692e+06		1.50639e+06	2.7869e+06	604599	911651				945625	1.79223e+07		419287	665621			1.61056e+06	1.11443e+07	5.18558e+06	2.20308e+06
AENGKLVINGNPITIFQER	P04406	Glyceraldehyde-3-phosphate dehydrogenase	K00134												1.6424e+06									1.4866e+06
AENGKLVINGNPITIFQERDPSK	P04406	Glyceraldehyde-3-phosphate dehydrogenase	K00134												7.58418e+06
AENPEPLVFGVK	Q12864	Cadherin-17	K06811	1.06309e+07		6.78084e+07		3.38243e+06	2.82573e+06	3.14083e+06		4.85089e+06	4.05163e+06	1.41357e+07	4.92322e+06	1.19788e+07		8.09168e+06		6.77891e+06			6.12504e+06				7.27927e+06
AENSQLTER	Q9P2E9	Ribosome-binding protein 1	K14000	1.04382e+06	674333	1.19254e+06	1.54375e+06		1.05526e+06	1.28263e+06					831092							874794		291089
AEPAKIEAFR	P00558	Phosphoglycerate kinase 1	K00927
AEPEDHYFLLTEPPLNTPENR	P61158	Actin-related protein 3	K18584												1.99444e+06							5.3327e+06		3.1396e+06
AEPLAFTFSHDYK	P04114	Apolipoprotein B-100	K14462			3.82438e+06			1.24171e+06			638997		4.6184e+06			930504		4.51391e+06		1.46033e+06		1.99966e+06	2.61783e+06
AEPPKAPEQEQAAPGPAAGGEAPK	P80723	Brain acid soluble protein 1	K17272																					3.0481e+06
AEPYCSVLPGFTFIQHLPLSER	Q9BUJ2	Heterogeneous nuclear ribonucleoprotein U-like protein 1	K15047	218860	539923									63706.3								1.34693e+06	227722	979249	814160	182504
AEQCCEETASSISLHGK	P02748	Complement component C9	K04000						1.50183e+06		2.11275e+06										1.50503e+06			2.47562e+06
AETGDKVYVHLK	P00450	Ceruloplasmin	K13624	4.15127e+07	1.18182e+07		1.68207e+07	5.33479e+06	2.55763e+07	6.48708e+06		1.34833e+07	1.4332e+07	1.22134e+07	3.6694e+06	1.06272e+07		2.82248e+06	3.90985e+07	1.55854e+07	2.85928e+07	2.2539e+07	3.52598e+07	3.14717e+07	1.54068e+07	2.03489e+06	7.14043e+07
AEVDLQGIK	P27216	Annexin A13	K17099	4.28682e+06	1.99798e+06					2.63157e+06					8.54963e+06							5.82934e+06	1.89544e+06		8.52435e+06		1.86377e+06
AEVSPMYGVQK	Q9H3K2	Growth hormone-inducible transmembrane protein	K21890				3.48439e+06	1.54515e+06		1.93406e+06		951566	923602	3.9167e+06	896438		1.57499e+06		695284			1.28632e+07	1.00151e+07			934748
AFAHLQVPER	P98160	Basement membrane-specific heparan sulfate proteoglycan core protein	K06255							1.91133e+06														5.84607e+06		507709
AFALWSAVTPLTFTR	P14780	Matrix metalloproteinase-9	K01403		375367		61676.6						32871.7						607069					1.10216e+06			225035
AFDICPLVK	P01031	Complement C5	K03994			2.56276e+06	2.66529e+06	2.25286e+06			1.05313e+06				1.66021e+06		2.345e+06						2.16385e+06	6.09588e+06	2.35904e+06	521343
AFDLFNPNFK	Q9Y3D9	28S ribosomal protein S23, mitochondrial	K17402	1.01347e+06	968346	998380	2.41905e+06											4.09673e+06	2.73683e+06	136810	288756			375977	4.35466e+06
AFDLIVDRPVTLVR	O96000	NADH dehydrogenase [ubiquinone] 1 beta subcomplex subunit 10	K03966												1.1313e+06							4.0758e+06		1.04987e+06
AFFSEVER	Q9UQ80	Proliferation-associated protein 2G4	CKO-h17		6.07206e+06		3.44886e+06		1.79169e+06	2.29404e+06		1.06621e+06		2.90582e+06	2.77301e+06		1.92119e+06			888814		5.46031e+06	3.11704e+06	4.81891e+06			1.39684e+06
AFGPGLEPTGCIVDKPAEFTIDAR	Q14315	Filamin-C	K04437	4.06292e+06		1.43278e+06							387034	662140			3.08143e+06								3.85756e+06		2.811e+07
AFGPGLQGGSAGSPAR	P21333	Filamin-A	K04437			8.48722e+06			8.14597e+06		684277							1.1208e+07						1.02588e+07	2.89008e+06
AFHFLNRFPSVYLR	Q9UGM3	Deleted in malignant brain tumors 1 protein	K13912		3.41108e+06		3.88774e+06					822866	1.60501e+06	649375	1.31992e+07				480187	2.77805e+06		7.00317e+07	3.10184e+06	967766		5.35426e+06	3.18892e+06
AFHNEAQVNPERK	P17987	T-complex protein 1 subunit alpha	K09493		206132														122890				1.08827e+06	439520
AFIDPLGLPDRPFYR	Q04609	Glutamate carboxypeptidase 2	K14592		923152			837101		2.15932e+06		2.57549e+06		1.55147e+06	905835	577025	3.73044e+06					1.80534e+06
AFIQLWAFDAVK	P02760	Protein AMBP	K23620	145073				576963				124771						149263	198899			3.21558e+06	1.17253e+06	677413		242087	421404
AFISIHSYSQLLMYPYGYK	P15085	Carboxypeptidase A1	K08779	594771		865568		1.30059e+06							529464					152654		3.5181e+06			1.9327e+06		669916
AFITNIPFDVK	P52272	Heterogeneous nuclear ribonucleoprotein M	K12887	1.96935e+06	4.02698e+06			5.41805e+06											1.30512e+06	554667			1.51069e+06	2.32019e+06			800279
AFLEENNLDYIIR	P53041	Serine/threonine-protein phosphatase 5	K04460
AFLEVNEEGSEAAASTAVVIAGR	P01008	Antithrombin-III	K03911
AFLTLAEDILR	P61026	Ras-related protein Rab-10	K07903																176519					1.19701e+06
AFNDPFIQK	Q92598	Heat shock protein 105 kDa	K09485
AFNFLNEIK	P51809	Vesicle-associated membrane protein 7	K08515	1.11608e+06		3.13094e+06								450425				9.98742e+06	516131		1.04666e+06			583723	2.75891e+06		328767
AFPALTSLDLSDNPGLGER	P08571	Monocyte differentiation antigen CD14	K04391		1.19701e+06			738428	812542		1.05218e+06				165233				526082					1.66366e+06	8.00072e+06	599733
AFPEERYYSHVLWAPR	Q9UQQ1	Aminopeptidase NAALADL1	K01301						1.64513e+06		2.8805e+07	464472			2.2366e+06	174029	777541		487403		713641				2.56375e+06	1.24057e+06
AFQGLLDTYSVWR	Q6XQN6	Nicotinate phosphoribosyltransferase	K00763																564317			1.36479e+06		1.98932e+06		140359
AFQLWSNVTPLTFTK	P03956	Interstitial collagenase	K01388								608044						247439		248692					1.34508e+06
AFQNVFAPR	P15586	N-acetylglucosamine-6-sulfatase	K01137		1.42743e+06	8.5376e+06	2.78799e+06	899419			3.3363e+06		1.91619e+06	1.30244e+06		506208	4.93698e+06	3.78396e+06	749393					724932	2.87748e+07	9.80183e+06
AFQPFFVELTMPYSVIR	P01023	Alpha-2-macroglobulin	K03910		1.47593e+06		290251	3.64304e+06			136070	510946	14541.8		60587.7		20477.5		1.67795e+06	28458.5		3.08226e+06	434817	418468	454720	2.46876e+06	178967
AFQVWSNVTPLK	P39900	Macrophage metalloelastase	K01413					933256		2.58793e+06			167557		9.76852e+06	261118						4.02159e+07		5.02328e+06		1.21801e+06
AFREEAIKFSEEQR	P13010	X-ray repair cross-complementing protein 5	K10885	5.44147e+07	7.86779e+06		3.26739e+06	2.58563e+06	4.65603e+06	5.99367e+06		1.92199e+06		2.98706e+06		1.44679e+06	9.13932e+06				2.47627e+06		3.62259e+06	1.75628e+06	6.1703e+06		1.1921e+06
AFSGYLGTDQSK	P10768	S-formylglutathione hydrolase	K01070		3.18324e+06	8.29838e+06		2.24654e+06	4.87343e+06	1.71504e+06					4.77939e+06				1.4726e+06	717141			9.91321e+06	7.05698e+06	5.01432e+06	1.19931e+06	5.34215e+06
AFSYTEVEECGCMGR	P98088	Mucin-5AC	K21125											4.28116e+06		2.94479e+06	3.08134e+06
AFTECCVVASQLR	P01031	Complement C5	K03994		9.22392e+06	7.17819e+06									6.86178e+06					727866	6.87317e+06			3.44657e+06
AFTHTAQYDEAISDYFRK	P31939	Bifunctional purine biosynthesis protein PURH	K00602		1.86582e+06																			1.33559e+06		968427
AFVHEWAHLR	A8K7I4	Calcium-activated chloride channel regulator 1	K05027	1.64374e+08	1.4323e+07		1.10106e+08	8.04007e+07	4.04351e+06	4.3786e+07	1.95997e+07	8.61578e+07	5.53836e+07	1.16096e+08	2.35672e+08	1.35213e+08	1.49382e+08	2.68985e+07	5.67872e+06	5.34334e+07		1.83366e+08	1.13388e+08			2.76811e+08	1.11477e+08
AFVNCDENSR	P01833	Polymeric immunoglobulin receptor	K13073	1.17395e+07	4.82743e+06	1.82215e+07	1.45075e+07	4.33381e+06	4.36024e+06	6.44262e+06	652662	1.84173e+07	2.54331e+07	1.79255e+07	1.4847e+08	2.37386e+07	3.77455e+08	8.3128e+06	2.0392e+06	1.38204e+08	3.34918e+07	1.44507e+07		2.14166e+07	1.23051e+07	8.86045e+07	3.1477e+07
AFYGDTLVTGFAR	Q9HCC0	Methylcrotonoyl-CoA carboxylase beta chain, mitochondrial	K01969												571923		2.23981e+06	1.36917e+06	784496					1.10713e+06	1.32622e+06	3.81601e+06
AFYNNVLGEYEEYITK	P04181	Ornithine aminotransferase, mitochondrial	K00819
AFYPEEISSMVLTK	P0DMV9	Heat shock 70 kDa protein 1B	K03283												7.27707e+06		2.09432e+06							1.42675e+06
AFYPEEISSMVLTK	P0DMV9	Heat shock 70 kDa protein 1B	K03283																287960					6.23403e+06
AFYVNVLNEEQR	P04040	Catalase	K03781					3.73601e+06				5.21369e+06				4.40425e+06	4.95773e+06		2.54279e+07	1.25458e+07	6.17878e+06		4.86864e+06	7.19612e+06	4.74775e+06	1.21741e+06	1.97614e+06
AGAESGWDFSSR	O43280	Trehalase	K01194					4.38536e+06	3.93188e+06		1.60487e+06	3.13542e+07	707335	4.63598e+06	1.47081e+07	4.44703e+06	1.18367e+07			1.12093e+06	2.90585e+06	3.91399e+06				3.60527e+06	5.12158e+06
AGAESILANR	P15498	Proto-oncogene vav	K05730						1.28656e+06	5.26487e+06									545036			3.25009e+06		1.05017e+06
AGAGSATLSMAYAGAR	P40926	Malate dehydrogenase, mitochondrial	K00026				3.36083e+06			1.22395e+07		1.47705e+06							2.31943e+06			1.26828e+07		2.13271e+06	5.18162e+06	9.42984e+06	1.27444e+07
AGAHLQGGAK	P04406	Glyceraldehyde-3-phosphate dehydrogenase	K00134	1.13777e+06	1.77747e+06	4.4875e+06	1.39037e+07	1.0736e+06	155331				1.37295e+06	502992	9.55849e+06	7.08921e+06	961907				807090	1.13995e+07		5.78785e+06		1.63825e+07
AGAHLQGGAKR	P04406	Glyceraldehyde-3-phosphate dehydrogenase	K00134		23525				68056.1				3.35355e+06	111687	7.51659e+06	1.84587e+06	528037	45744.7	10392.2			5.8449e+06		9.08952e+06	158227	1.06723e+07
AGAIAPCEVTVPAQNTGLGPEK	P05388	60S acidic ribosomal protein P0	K02941	8.78713e+06		1.12721e+07			3.17247e+06	4.50426e+06	1.07568e+06	700605	1.59705e+06				2.13348e+06	2.43742e+06	521750		2.56102e+06		3.32725e+06	4.44847e+06		552868
AGALNSNDAFVLK	P06396	Gelsolin	K05768								2.27292e+06	631561							1.43161e+07				2.24832e+06	2.20806e+07	3.31524e+06		557996
AGALQCSPSDAYTKK	Q9Y490	Talin-1	K06271					1.56577e+06		1.62865e+06			1.62867e+06		4.97561e+06			1.11316e+07		265939		1.3459e+06		3.01902e+06		879578	382053
AGAVAEEVLAAIR	P08183	Multidrug resistance protein 1	K05658		6.4599e+06					1.43092e+06			886187	766772						462965			3.91011e+06		4.71124e+06		976878
AGAVNPTVK	P27487	Dipeptidyl peptidase 4	K01278	5.43413e+06	2.1737e+07	6.02348e+06	3.02172e+06	2.69187e+07	5.00007e+06	2.0235e+07		3.01283e+07	4.34379e+06	1.71826e+07	3.20649e+07	3.24581e+07	2.90963e+07	1.20603e+07	1.19491e+06	1.37675e+07	2.01569e+07	2.95275e+06	4.41087e+06	1.19726e+06	4.04936e+06	5.32888e+07	2.18037e+07
AGCVAESTAVCR	Q9Y6R7	IgGFc-binding protein	CKO-h40	3.77203e+06							8.28574e+06	4.36247e+06	1.60073e+07	3.65049e+06	8.50643e+06	4.392e+06	4.38823e+07			8.06737e+06	1.03903e+06					1.39422e+07	1.27653e+07
AGDALWLR	Q86UX7	Fermitin family homolog 3	K17084						1.12158e+07			1.1225e+06	1.05245e+06	805852		583059			2.4224e+06		4.23988e+06			6.19333e+06	2.66056e+07	967210
AGDFLEANYMNLQR	P01024	Complement C3	K03990
AGDFLEANYMNLQR	P01024	Complement C3	K03990	2.69315e+07				3.71352e+06			8.98451e+06	749851	1.9174e+06		981854	4.23986e+06	1.18225e+06		6.94734e+06	1.7864e+06			1.24066e+07	2.78127e+06	8.88246e+06
AGDLVEFHK	Q6UWV6	Ectonucleotide pyrophosphatase/phosphodiesterase family member 7	K12354		8.82685e+06			5.69681e+06	2.37998e+06	4.88509e+06	1.5379e+06	3.61987e+06	1.83611e+06	3.95877e+06	5.03474e+06	3.41472e+06	4.7625e+06	9.43689e+06	1.24329e+06	1.77728e+06	4.28085e+06			1.56485e+06		2.10683e+06	1.74582e+06
AGDLVEFHKFPNFTFR	Q6UWV6	Ectonucleotide pyrophosphatase/phosphodiesterase family member 7	K12354					3.24693e+06				1.35743e+06		1.10997e+06			2.5636e+06							736370			752029
AGDNILAVLK	Q7Z2K6	Endoplasmic reticulum metallopeptidase 1		1.9876e+06			1.19081e+06		1.0028e+06				502302	547178	857445				459198			5.09466e+06	2.02535e+06	751046		340426	4.50041e+06
AGDREDITEPAICALR	P35222	Catenin beta-1	K02105
AGDTAVYYCAR	P01766	Immunoglobulin heavy variable 3-13	CKO-h46	8.03096e+06		1.23124e+08					1.53494e+07	9.51194e+06	3.0852e+06		3.32285e+06	1.14864e+07	7.45061e+06	3.65255e+06		9.47314e+06	2.60968e+07			1.22281e+06	4.9587e+06	1.25111e+07	2.31512e+06
AGDTVIPLYIPQCGECK	P11766	Alcohol dehydrogenase class-3	K00121										690703											1.7335e+06		2.08814e+06
AGDVIFLLSR	Q15080	Neutrophil cytosol factor 4	K08012
AGELTEDEVER	P62269	40S ribosomal protein S18	K02964																		9.70668e+06			5.64565e+06
AGEQVTYTCATYYK	P08603	Complement factor H	K04004																					4.80847e+07
AGEVQEPELR	P25311	Zinc-alpha-2-glycoprotein	CKO-h16		8.68422e+06	2.12691e+07		1.47317e+07	1.39143e+07	5.29588e+06		1.93689e+06	1.8418e+06	5.71215e+06	9.34463e+06	9.06381e+06	5.09608e+06			3.20832e+06			8.39592e+06	2.327e+06	9.61325e+06	5.84473e+06	6.15743e+06
AGFGDPHGEFWLGLEK	Q9BY76	Angiopoietin-related protein 4	K08767
AGFLDLKDFLPK	Q9Y490	Talin-1	K06271																710152					2.10105e+06
AGFSWIEVTFK	Q14624	Inter-alpha-trypsin inhibitor heavy chain H4	CKO-h14										54488.3					2.66794e+06						342047
AGFVGGQFWSVYTPCDTQNK	P16444	Dipeptidase 1	K01273						804403		967991	1.79988e+06	1.208e+06	1.06921e+06	4.40908e+06	2.34417e+06	5.77234e+06			1.49478e+06						1.21517e+06	617202
AGFVGGQFWSVYTPCDTQNKDAVR	P16444	Dipeptidase 1	K01273								2.26277e+07		3.88171e+06	3.4453e+06	1.06188e+07	6.1618e+06	1.1693e+07			2.65103e+06						3.89652e+06	1.49815e+06
AGFVGGQFWSVYTPCDTQNKDAVRR	P16444	Dipeptidase 1	K01273								9.47662e+07		620951				4.37646e+06
AGGIETIANEFSDR	Q92598	Heat shock protein 105 kDa	K09485		3.48869e+06	7.38188e+06				3.6663e+06		2.3907e+06	3.84276e+06	3.05014e+06		3.46574e+06		8.29109e+06			1.43633e+06			1.70668e+06
AGGSWDLAVQER	P22792	Carboxypeptidase N subunit 2	K13023
AGHIAWTSSGK	P04114	Apolipoprotein B-100	K14462		1.49982e+06	4.44314e+06						1.39867e+06	1.21741e+06		889021		2.32388e+06		1.9458e+06	1.14209e+06							1.95818e+06
AGKEPGLQIWR	P06396	Gelsolin	K05768				3.27814e+06								986417		2.14578e+06		7.18964e+06				1.58614e+06	2.90523e+07	2.82055e+06
AGKFPSLLTHNENMVAK	P62906	60S ribosomal protein L10a	K02865		3.01666e+06																			2.57632e+06
AGKLDPHLVLDQLR	P35579	Myosin-9	K10352											997894					3.63485e+06					1.46329e+07
AGKPVICATQMLESMIK	P14618	Pyruvate kinase PKM	K00873																					6.22855e+06
AGLEVEPFESVHVYELMCR	Q6UWV6	Ectonucleotide pyrophosphatase/phosphodiesterase family member 7	K12354							5.70921e+06	1.04149e+07			2.98273e+06	7.34525e+06	2.8871e+06	1.17239e+07		1.54407e+06	1.45142e+06				2.09379e+06		1.54707e+06	2.78973e+06
AGLEVEPFESVHVYELMCR	Q6UWV6	Ectonucleotide pyrophosphatase/phosphodiesterase family member 7	K12354												523015											1.07823e+06	753945
AGLGSGLSLSGLVHPELSR	P49748	Very long-chain specific acyl-CoA dehydrogenase, mitochondrial	K09479		4.29229e+06					1.65747e+06									1.28616e+06			5.76503e+06		2.82487e+06	2.24295e+06	1.20353e+06	526764
AGLLGLLEEMR	P13535	Myosin-8	K10352	2.03043e+06	884971					661657	3.44564e+06	736378		281143	1.01536e+06		547298					4.08945e+06					1.0693e+06
AGLLGLLEEMRDEK	P13535	Myosin-8	K10352	3.17041e+07	3.01777e+06	1.73185e+08	7.35567e+06	1.23087e+06		5.70896e+06		6.46635e+06		2.67666e+06	8.01297e+06	676717	1.54789e+07	1.72067e+06				4.97904e+07	8.03328e+07		4.00304e+06		2.59304e+06
AGLLGLLEEMRDER	P12883	Myosin-7	K17751	9.55531e+06	3.54044e+06		1.64408e+07	1.24834e+07	1.01253e+06	6.71627e+06		1.69511e+07		1.61212e+06	9.05001e+06	375461	1.52439e+07		935046			3.63897e+07	2.94956e+06		8.31154e+06	2.56804e+06	5.44393e+06
AGLLGLLEEMRDER	P12883	Myosin-7	K17751									565817		193181	180730												1.43009e+06
AGLLGTLEEMRDEK	Q9Y623	Myosin-4	K10352						2.31659e+06						810290							3.95547e+07		851293	1.79137e+06
AGLLRPDYALLGHR	Q96PD5	N-acetylmuramoyl-L-alanine amidase	K01446					1.40034e+06											2.99124e+06			9.42369e+06		7.93068e+06			2.35292e+06
AGLQAFFQVQECNK	P00450	Ceruloplasmin	K13624				1.94413e+07							3.30151e+06						1.53016e+06				2.2948e+06			1.28903e+07
AGLVDDFEKK	O75947	ATP synthase subunit d, mitochondrial	K02138	6.14734e+06	1.30658e+07		1.11372e+07	9.82981e+06	4.75682e+06				3.81389e+06		2.99465e+06				931531	1.49766e+06	4.00863e+06	3.74243e+06		1.0941e+06	1.24912e+07	1.45533e+06	3.37477e+06
AGNLGGGVVTIER	P35268	60S ribosomal protein L22	K02891	8.1872e+06						2.46668e+06			565680						1.07681e+06			5.19646e+06	2.22729e+06	1.32214e+07
AGNNMLLVGVHGPR	P21333	Filamin-A	K04437												1.967e+06				468367			2.49096e+06		2.18858e+06		1.84607e+06
AGPHCPTAQLIATLK	P10720	Platelet factor 4 variant	K05407	6.04817e+06	3.09715e+06		3.5107e+06			2.19385e+06			1.52719e+06		2.21544e+06		3.14703e+06	2.25684e+06				1.13551e+07		1.33244e+06		1.59457e+06
AGQAVDDFIEK	P52209	6-phosphogluconate dehydrogenase, decarboxylating	K00033	2.95381e+06		6.3998e+06	8.15887e+06	3.71977e+06				988981		2.52184e+06			7.60227e+06		6.12712e+06		1.73251e+06		4.2244e+06	2.73999e+07	2.74689e+06		2.93969e+06
AGQLTSEEDTLSLVTADHSHVFSFGGYPLR	P05187	Alkaline phosphatase, placental type	K01077					3.01745e+06				406968										5.9147e+06		467527	1.90016e+06	2.89373e+06
AGQLTSEEDTLTLVTADHSHVFSFGGYTLR	P09923	Intestinal-type alkaline phosphatase	K01077									633373			746052
AGQNKPAIFMDCGFHAR	P15086	Carboxypeptidase B	K01291	4.94544e+06			5.73806e+06				2.34426e+06	1.95477e+07	6.49522e+06	1.38282e+07	2.06083e+07	2.50734e+07	7.60166e+06			6.71686e+07		4.93669e+06				8.9313e+06	2.72056e+06
AGQNKPAIFMDCGFHAR	P15086	Carboxypeptidase B	K01291				2.1701e+06				1.08618e+06	1.53888e+06			3.02591e+06	6.58754e+06			4.12776e+06	1.36266e+07						2.55373e+06	1.03533e+07
AGTFQAFEQFGQQLLAHGHYASPEIK	Q13813	Spectrin alpha chain, non-erythrocytic 1	K06114																					1.34041e+06
AGTQIENIDEDFRDGLK	O43707	Alpha-actinin-4	K05699					1.87373e+06				453534			736370				2.77508e+06	546489				2.66993e+06
AGTQIENIEEDFRNGLK	Q08043	Alpha-actinin-3	K21073			4.0716e+06		2.56045e+06									1.46103e+06	4.68271e+06				5.28554e+06	2.92317e+06	2.3881e+06
AGVETTKPSK	P0DOX8	Immunoglobulin lambda-1 light chain	CKO-h53	1.4984e+07	3.14429e+06	9.65118e+07	3.02801e+07	3.31653e+07			1.90772e+07	3.0901e+07	1.60796e+07		4.04516e+07	1.62331e+07	1.79488e+07	1.2616e+07	3.38106e+07	3.11665e+07	4.01575e+07	3.85786e+07	3.15057e+07	1.6881e+07	5.92342e+07	1.46958e+08	1.62311e+07
AGVETTKPSKQSNNKYAASSYLSLTPEQWK	P0DOX8	Immunoglobulin lambda-1 light chain	CKO-h53								2.55971e+07
AGVETTTPSK	P0DOY3	Immunoglobulin lambda constant 3	CKO-h51	1.73146e+08	7.86053e+07	1.57051e+09	3.63698e+08	1.9785e+08	4.55445e+07	1.1333e+08	3.44466e+08	2.71241e+08	1.09968e+08	5.71979e+07	4.80037e+08	8.96789e+08	5.78809e+08	6.04638e+07	1.84555e+08	2.34747e+08	2.53431e+08	4.95212e+08	1.82955e+08	8.45206e+07	1.16925e+09	2.29813e+09	1.40906e+08
AGVETTTPSKQSNNK	P0DOY3	Immunoglobulin lambda constant 3	CKO-h51	349049	458558	292761	559159	628019	50364.9	394232	9.54384e+06	418568	882862	35161.2	462085	414311	123688	97798.6	219243	2.44305e+06	323776	2.15027e+06		2.49962e+06	3.7915e+07	8.87579e+06	103516
AGVHIKLPLLSK	P12532	Creatine kinase U-type, mitochondrial	K00933	2.76537e+06	2.46548e+06		3.96986e+06	2.74214e+06	551214			3.08179e+06	1.49706e+06	2.76884e+06	6.64218e+06	1.57383e+06	1.94239e+06			743277	1.21491e+06		2.56064e+06	511434	5.12578e+06	544828	1.87047e+06
AGVHIKLPNLGKHEK	P12277	Creatine kinase B-type	K00933																					1.76975e+06
AGVIFPVGR	O75367	Core histone macro-H2A.1	K11251												1.27722e+06		2.39728e+06		4.51591e+06					7.98051e+06	4.4998e+06
AGVLAHLEEERDLK	P35579	Myosin-9	K10352		1.04828e+07					2.03888e+06		987089	4.41753e+06	2.31108e+06		1.70752e+06	1.11834e+07		1.59286e+06	1.41706e+06	3.61251e+06	6.18912e+06	1.89716e+06	8.93775e+06	2.24818e+06	1.06249e+06	370508
AGVLAQLEEERDLK	Q7Z406	Myosin-14	K10352	9.36627e+06						4.75838e+06		413685		1.5208e+06	1.53204e+06		2.87335e+06					3.09685e+06	5.49755e+06	997745
AGVNFSEFTGVWK	O75340	Programmed cell death protein 6	CKO-h64	1.88765e+06	2.25566e+06		1.90104e+06							183505		281537		4.35982e+06	1.08806e+06		469770			1.70632e+06		1.08739e+06	980304
AGVNTVTTLVENK	P62424	60S ribosomal protein L7a	K02936
AGVNTVTTLVENKK	P62424	60S ribosomal protein L7a	K02936		1.85817e+06					1.08498e+06							1.58727e+06		929754		1.49252e+06	7.64601e+06	2.1818e+06	5.50053e+06
AGYIIPLQGPGLTTTESR	P10253	Lysosomal alpha-glucosidase	K12316								2.88604e+06	797511				956567										941969
AGYQSTLTR	P35555	Fibrillin-1	K06825		3.85223e+06				1.57541e+07								2.74009e+07		2.38186e+06				3.83489e+06	1.16257e+07
AGYTDKVVIGMDVAASEFFR	P06733	Alpha-enolase	K01689					444132																766561
AHDGGIYAISWSPDSTHLLSASGDKTSK	O75083	WD repeat-containing protein 1	CKO-h30									1.03576e+06						4.50444e+06						5.63635e+06		1.87324e+06
AHDQKVEGCFNQLLYDIR	O60635	Tetraspanin-1	K17348						1.96559e+07						1.40305e+07		2.07328e+07	2.45918e+06	1.43121e+07	1.18246e+07					3.46469e+06		3.46335e+06
AHFSISNSAEDPFIAIHAESK	P04745	Alpha-amylase 1	K01176		5.42222e+06			3.27626e+07	2.42564e+06	1.2595e+07	6.66077e+06	6.62564e+07	2.87526e+07	1.75401e+07	8.83749e+06	8.13208e+07		1.23011e+07		7.55977e+07							4.96411e+07
AHFSISNSAEDPFIAIHAESKL	P04745	Alpha-amylase 1	K01176		5.80584e+06		1.36524e+06	1.70327e+08		6.49208e+07	2.7607e+06	1.22416e+08	3.77667e+06		5.1979e+06	3.72442e+06	1.14076e+06	3.61977e+06		4.08492e+07		9.90999e+06				1.07167e+07	8.72563e+07
AHFSPSNIILDFPAAGSAAR	O00391	Sulfhydryl oxidase 1	K10758	900305							515033	548406	465679		445064			2.09057e+06		429209				1.37348e+06			806684
AHGQDLGTAGSCLR	P02462	Collagen alpha-1(IV) chain	K06237				6.10973e+06		1.27143e+06			1.76568e+07		2.60168e+07		1.00358e+06		4.2106e+06			5.34413e+06			3.39278e+06			1.69113e+07
AHGQDLGTAGSCLRK	P02462	Collagen alpha-1(IV) chain	K06237	1.01742e+07	2.85679e+06		4.98364e+06		1.13895e+06			471734		1.97377e+06			1.71184e+06	6.05648e+06			4.77435e+06	2.95371e+06	3.61279e+06	1.60405e+06		3.40292e+06	987817
AHIAQLCEK	Q00610	Clathrin heavy chain 1	K04646													206044				164147				7.45053e+06
AHLVAVFNEYQR	P50995	Annexin A11	K17095
AHNQDLGLAGSCLAR	P08572	Collagen alpha-2(IV) chain	K06237				4.5783e+06		5.07608e+06		4.39244e+06	1.14348e+07		2.00702e+07		2e+06					6.12215e+06			2.56632e+06	6.99793e+06	1.56026e+06	6.71368e+06
AHQANQLYPFAISLIESVR	Q14204	Cytoplasmic dynein 1 heavy chain 1	K10413		323229			325714														744924		401718
AHQVVEDGYEFFAK	P62136	Serine/threonine-protein phosphatase PP1-alpha catalytic subunit	K06269
AHQVVEDGYEFFAKR	P62136	Serine/threonine-protein phosphatase PP1-alpha catalytic subunit	K06269	3.58063e+06	2.34799e+06					3.53283e+06			861052				2.05062e+06	3.92243e+06			2.61516e+06			1.94554e+06			3.28565e+06
AHSSMVGVNLPQK	P00558	Phosphoglycerate kinase 1	K00927	3.05664e+06	1.6066e+06		1.27917e+06		8.26814e+06		4.56323e+06			3.8109e+06		1.01555e+06	500245		456271		2.71444e+06		1.29678e+06	2.79285e+06	1.13236e+07	1.00315e+06	484063
AHSSMVGVNLPQK	P00558	Phosphoglycerate kinase 1	K00927		1.70864e+07		8.23638e+06	1.51372e+07			798091							7.44699e+07	432530			3.34733e+06	1.01651e+07	1.21415e+07	7.94706e+06
AHVAFPDFFR	P14410	Sucrase-isomaltase, intestinal	K01203	1.04233e+07			1.0717e+06	2.10479e+06		1.17097e+06	2.08566e+06	2.65542e+07	2.85605e+06	2.68387e+06	3.23448e+07	2.12607e+07	1.95744e+07	3.38208e+06		7.10223e+06		2.96122e+06			1.27561e+07	4.56738e+07	4.18241e+07
AHVSFKPTVAQQR	P19823	Inter-alpha-trypsin inhibitor heavy chain H2	K19015	6.7209e+06				3.53757e+06								159827	1.91256e+06	2.02469e+06	636848					3.55033e+07	1.896e+06	934428
AHVVPCFDASK	P21333	Filamin-A	K04437	8.35711e+06	4.8327e+06				1.54414e+06					1.74882e+06		939821		2.75562e+06		2.93713e+06	348643	3.83148e+06	1.78048e+06	8.43186e+06	7.65642e+06
AHYGGFTVQNEANK	P02675	Fibrinogen beta chain	K03904	2.70127e+07	7.89349e+06	3.86038e+06	1.31756e+07	2.9599e+07	5.12807e+06	6.40002e+06			5.24565e+06	3.72817e+06		8.12164e+06		8.73229e+06	1.01269e+08	1.23228e+07	5.97605e+06	6.86077e+06	3.70492e+07	2.95637e+08	2.33755e+07		7.35296e+06
AHYGGFTVQNEANKYQISVNK	P02675	Fibrinogen beta chain	K03904		4.34772e+06			4.08334e+07				2.06262e+06	5.7877e+06			6.10945e+06			1.16107e+08	6.70575e+06		9.58522e+06	4.48084e+06	5.08096e+08			4.29548e+06
AHYGGFTVQNEANKYQISVNKYR	P02675	Fibrinogen beta chain	K03904																					4.54333e+06
AIADTGANVVVTGGK	P50990	T-complex protein 1 subunit theta	K09500				5.0918e+06																	6.85022e+06			791790
AIAELGIYPAVDPLDSTSR	P06576	ATP synthase subunit beta, mitochondrial	K02133																536549					3.60265e+06
AIAHYEQSADYYKGEESNSSANK	P54920	Alpha-soluble NSF attachment protein	K15296
AIANECQANFISIK	P55072	Transitional endoplasmic reticulum ATPase	K13525		5.67346e+06				2.6845e+06			5.11559e+06			1.91307e+06					7.48102e+06	2.35865e+06			3.72554e+06			5.0225e+06
AIAQLNSKYGK	P08473	Neprilysin	K01389		1.24418e+06						991569				2.41277e+07	709177				272362
AIAYATHR	P28062	Proteasome subunit beta type-8	K02740		1.54559e+06		1.80789e+06		139614	5.67517e+06		63423.1		876296			1.15212e+06	9.1102e+06	1.23862e+06	246428		2.21546e+06		1.33562e+06	3.50053e+06	348058
AIDEDCSQYEPIPGSQK	P07357	Complement component C8 alpha chain	K03997																					1.15062e+06
AIDGLNLLPTLLQGR	P34059	N-acetylgalactosamine-6-sulfatase	K01132	117477	741393	1.19977e+06		182957		625630					151905	21558.1	155322		46308.1	19513	1.24112e+06					252151
AIDLFTDAIK	Q8IZP2	Putative protein FAM10A4
AIDYEACDLVTLVVR	Q9BYE9	Cadherin-related family member 2	K16502		1.6919e+06				145048		7.64825e+06	655324			574157	312347	825142			91714.2		2.78243e+06					1.36143e+06
AIEALKEFNEDGALAVLQQFK	O60506	Heterogeneous nuclear ribonucleoprotein Q	K13160																					390076
AIEAVAISPWK	Q9H4A4	Aminopeptidase B	K01260			2.19253e+06			1.82627e+06															3.83707e+06	5.43828e+06
AIEDYINEFSVR	P02748	Complement component C9	K04000	3.89142e+06	1.50355e+07	2.63615e+06	4.75972e+06	9.45328e+06	2.99166e+06	3.96593e+06	1.56767e+06	1.49762e+06	2.73478e+06		926745	554345			4.71245e+07	1.39656e+06	5.18046e+06	9.11967e+07	980907	4.20401e+07	8.77682e+06	1.69298e+06
AIEDYINEFSVRK	P02748	Complement component C9	K04000	4.09236e+06	4.7329e+06		1.52145e+06	3.8127e+06	2.05036e+06		890513		1.58443e+06		1.72163e+06	1.06692e+06	1.86225e+06	9.0898e+06	1.31905e+07	1.98996e+06	3.23636e+06	2.18454e+07		2.01574e+07	2.3534e+06	674626	936569
AIEINPDSAQPYK	Q8IZP2	Putative protein FAM10A4				6.77499e+06				2.42547e+06						748349		6.05897e+06				1.4571e+07		1.2539e+06	8.11613e+06
AIETTDIISR	Q96HS1	Serine/threonine-protein phosphatase PGAM5, mitochondrial	K15637			3.98129e+06																		2.84495e+06
AIFLHPEPFSIENGLLTPTLK	Q9ULC5	Long-chain-fatty-acid--CoA ligase 5	K01897							1.27063e+06									127093					308693
AIGAVPLIQGEYMIPCEK	P07339	Cathepsin D	K01379																					2.45078e+06			555724
AIGLPEELIQK	P07148	Fatty acid-binding protein, liver	K08750	1.97406e+07		2.59445e+07				6.64265e+06		1.08162e+07	7.77952e+06		1.26999e+07		5.63292e+06		1.90676e+07	2.59358e+06	2.17455e+06	7.04755e+07	1.37737e+07	3.48457e+06	2.41681e+07	4.74498e+07	6.88418e+06
AIGSASEGAQSSLQEVYHK	P28066	Proteasome subunit alpha type-5	K02729				4.58969e+06			2.27182e+06				1.68529e+06	5.50355e+06				3.39674e+06			4.8147e+06		4.82249e+06			2.32192e+06
AIGVLTSGGDAQGMNAAVR	Q01813	ATP-dependent 6-phosphofructokinase, platelet type	K00850				6.54686e+06																2.41251e+06	1.18381e+06
AIGYATAADCGR	Q9Y6R7	IgGFc-binding protein	CKO-h40	2.96554e+07	2.83526e+07		1.55585e+07	5.6278e+06		3.71909e+07	1.94616e+08	5.96588e+07	6.54427e+07	1.08085e+08	3.64483e+08	7.617e+07	1.22353e+08	4.16273e+07	4.09189e+06	3.31478e+07	5.24789e+07	1.21046e+07	4.60942e+06	2.42628e+06		1.38507e+08	1.10676e+08
AIGYLNTGYQR	P01023	Alpha-2-macroglobulin	K03910		4.9429e+07		1.30139e+08	8.46907e+07		1.13657e+07		6.96272e+06	1.75452e+07	2.06206e+06	1.08836e+07	6.90482e+06	7.75878e+06		1.32291e+08	8.2508e+06	3.36948e+07	5.25689e+07	9.26278e+07	7.05746e+07	5.99529e+07	8.70527e+07	1.6818e+07
AIHCPRPHDFENGEYWPR	P00751	Complement factor B	K01335	6.19585e+06																				2.8254e+06			3.23299e+06
AIHKEGCVEK	P08962	CD63 antigen	K06497	2.75151e+06		1.21776e+06	1.18704e+06		175121	29812	6326.33	6473.69	5.66696e+06	2.53834e+06	5.96962e+06	1.73029e+06	9.40133e+06	90940.7	7743.33	1.19079e+06		1.55618e+06	54841.2	2.51738e+06		2.94193e+06
AIHKETGQIVAIK	Q13043	Serine/threonine-protein kinase 4	K04411
AIHYALNCCGLAGGVEQFISDICPK	P21926	CD9 antigen	K06460													32981.6				74967.8				191054
AIIEHEILHALGFYHEQSR	Q16819	Meprin A subunit alpha	K01395		1.56066e+07			1.3782e+07		7.74573e+06		3.02367e+06			7.19118e+06		1.40302e+07	6.36927e+06		1.2453e+06		5.8437e+06				3.19892e+06	1.98292e+06
AIIIFVPVPQLK	P62081	40S ribosomal protein S7	K02993																272842					1.0418e+06
AIINLAVYGK	Q9Y646	Carboxypeptidase Q	K01302		5.77802e+06					3.04418e+06		786615	484127		4.9114e+06	894337	3.7204e+06			358530						1.09732e+06	1.03758e+06
AIKDAFELWSVASPLIFTR	P22894	Neutrophil collagenase	K01402																75875.4					262636
AIKELGDHVTNLR	P02794	Ferritin heavy chain	K00522		6.45246e+07			8.92523e+06	7.41209e+06	6.76478e+06	1.56589e+07	844426	2.34188e+06	2.9085e+07	1.29196e+06		3.77516e+06	1.03066e+08	4.75326e+06			9.7462e+06	5.15866e+06	9.51661e+06	1.06008e+07	4.29361e+06	3.5513e+06
AIKELGDHVTNLRK	P02794	Ferritin heavy chain	K00522	5.14213e+06	3.46641e+07		3.60142e+06	6.9182e+06	4.83263e+06	1.97707e+06	1.43369e+07		420467	1.93523e+07	2.21099e+06		7.54543e+06	8.40393e+06	3.46702e+06			5.03991e+06		5.31734e+06		2.01008e+06	722732
AILPCQDTPSVK	P09960	Leukotriene A-4 hydrolase	K01254		1.90242e+06			5.05984e+06			7.76058e+06	1.69871e+06	2.54649e+06	2.71596e+06	3.69503e+06		2.89743e+06					1.28827e+07		3.54701e+06	2.90997e+06	1.90033e+06	1.17226e+06
AILQFYPK	P12821	Angiotensin-converting enzyme	K01283			3.36353e+07			2.93572e+06		2.69985e+07	2.2745e+07	5.27577e+07	7.53221e+07	1.73171e+08	5.52238e+06	7.74146e+07		253924	1.53662e+07	8.17018e+06			484539		5.6112e+06	1.83918e+07
AILVDLEPGTMDSVR	Q13509	Tubulin beta-3 chain	K07375		1.25705e+07	1.52442e+06	870630	2.70297e+06	2.70871e+06			600193			596085		1.07679e+06		4.1026e+06	195974	1.03357e+06	5.45327e+06		4.41268e+06	1.52363e+06
AILVDLEPGTMDSVR	Q13509	Tubulin beta-3 chain	K07375	3.25845e+06						4.57222e+06		1.74017e+06	1.96353e+06	868738						320003				2.72844e+06		1.22663e+06
AIMEHVRDHPY	P48052	Carboxypeptidase A2	K01298	9.00628e+06			1.01843e+07	5.48588e+06	7.53558e+06	6.37497e+07	4.29041e+06	4.36296e+06	923541	9.48674e+06	3.10691e+06	1.97603e+06	4.69222e+06	3.27231e+06		3.23392e+06		6.62072e+06		313384	2.01273e+07	2.78013e+06	3.60591e+07
AIMEKLEMSK	P05155	Plasma protease C1 inhibitor	K04001	4.79786e+06											1.40682e+06				995613	371017			1.95661e+06	1.69536e+06	1.87767e+06		1.48349e+06
AIMEKLEMSK	P05155	Plasma protease C1 inhibitor	K04001	1.89744e+06	1.05142e+06		3.57154e+06		3.14264e+06	3.42602e+06			2.16483e+06				1.72729e+06	1.04888e+06	1.2005e+06	905704			1.75011e+06	891902	5.63364e+06		1.58369e+06
AIMTYVSSFYHAFSGAQK	P12814	Alpha-actinin-1	K05699																495354
AINEAYKEDYHK	P08133	Annexin A6	K17094	3.46586e+06	2.06211e+06		4.70603e+06				5.03831e+06		752963				1.13032e+07			3.46993e+06			5.24723e+06	6.41021e+06
AINQGGLTSVAVR	P60900	Proteasome subunit alpha type-6	K02730		5.58861e+06		7.47683e+06			1.23378e+07					3.96133e+06				6.83614e+06			9.73341e+06	9.19886e+06	4.00113e+06		4.01818e+06
AIPDLTAPVAAVQAAVSNLVR	P18206	Vinculin	K05700																					75264.7
AIQGGTSHHLGQNFSK	P07814	Bifunctional glutamate/proline--tRNA ligase	K14163		1.05796e+06	1.92841e+06	1.23261e+06						387349						277484	242555	2.06637e+06			4.07426e+06
AIQLTYNPDESSKPNMIDAATLK	P02679	Fibrinogen gamma chain	K03905																7.76258e+06					5.07441e+07
AIQLTYNPDESSKPNMIDAATLK	P02679	Fibrinogen gamma chain	K03905																3.50523e+06					1.40448e+08
AISGGSIQIENGYFVHYFAPEGLTTMPK	Q14624	Inter-alpha-trypsin inhibitor heavy chain H4	CKO-h14
AISGLTIDGHAVGAK	Q9Y6R7	IgGFc-binding protein	CKO-h40	7.78507e+07	2.07557e+08	8.6045e+06	5.2943e+07	5.84741e+07		4.82753e+08	3.04e+07	5.60637e+07	3.57959e+07	9.44874e+07	3.34267e+08	5.13612e+07	7.42696e+07	3.55395e+08	9.08274e+06	2.47554e+07	1.96299e+08	5.64112e+07	2.5443e+07		4.71374e+07	1.30583e+08	1.49341e+08
AISQSGVALSPWVIQK	P19835	Bile salt-activated lipase	K12298	8.23765e+06	1.09415e+07		1.58723e+07			2.24619e+07	3.08218e+06	199477	1.23242e+07	4.62944e+06	4.08602e+07	5.84605e+06	9.10097e+06			5.0767e+06		6.19809e+08		75231.8			4.2644e+06
AISQSGVALSPWVIQKNPLFWAK	P19835	Bile salt-activated lipase	K12298																			8.1162e+06
AISSIGLECQSVTSR	Q9HD89	Resistin	K13438			5.56156e+07			4.81235e+06				3.09734e+06										3.89236e+06	3.61604e+06	4.28909e+06
AITIAGVPQSVTECVK	Q15365	Poly(rC)-binding protein 1	K12889		8.02674e+06						3.96111e+06													7.24112e+06
AITIANQTNCPLYITK	Q16555	Dihydropyrimidinase-related protein 2	K07528																					1.39167e+06
AITTGLQEYVEAVSFQHFIK	Q99598	Translin-associated protein X																				470563		386931
AIVAIENPADVSVISSR	P08865	40S ribosomal protein SA	K02998						1.0534e+06															5.32128e+06			1.06766e+06
AIWNVINWENVTER	P04179	Superoxide dismutase [Mn], mitochondrial	K04564	323665	735017				292983	2.11998e+06	721401	3.77723e+06	77959.7	65142.6		684154				222325		1.69734e+07		6.08299e+06	1.24432e+07	664340
AIYDTPCIQAESEKWQQALK	O00232	26S proteasome non-ATPase regulatory subunit 12	K03035											1.13342e+06					301137					944280
AIYQASGSTIDWTYSQGIK	P15085	Carboxypeptidase A1	K08779					5.20197e+06	1.80516e+06			1.55543e+07	1.50433e+06	2.08629e+07		3.42698e+07	1.7212e+06			3.37987e+07							2.43558e+07
AKAYLEEECPATLR	P25311	Zinc-alpha-2-glycoprotein	CKO-h16	1.82153e+06				3.21557e+06	1.83034e+06					1.67855e+06	2.69687e+06	2.00598e+06	2.14472e+06		246017				1.8676e+06	1.06618e+06		3.29471e+06	1.11035e+06
AKAYLEEECPATLRK	P25311	Zinc-alpha-2-glycoprotein	CKO-h16												2.71318e+06	1.13886e+06	1.8841e+06							840060		3.20355e+06
AKDIVPGDIVEIAVGDKVPADIR	P16615	Sarcoplasmic/endoplasmic reticulum calcium ATPase 2	K05853	1.21705e+06									304031					2.46818e+06					8.21963e+06	564441
AKDLHLSDVFLK	P13671	Complement component C6	K03995	2.77495e+06	1.14879e+06			1.86078e+06											8.58181e+06		2.41233e+06	1.69424e+07		1.36667e+07
AKDQLTCNKFDLK	P01024	Complement C3	K03990		2.70829e+06		2.65732e+06	967923	1.21073e+06	1.20583e+06							1.86744e+06		2.75673e+06		7.72122e+06	5.16491e+06	2.99746e+06	3.79449e+07
AKEEGSWKK	P05026	Sodium/potassium-transporting ATPase subunit beta-1	K01540	142891					39757.6	487677		135798		250663			23076.8	86283	535894							105291	7640.94
AKEILQEEEDLAEIVQLVGK	P38606	V-type proton ATPase catalytic subunit A	K02145																			2.24595e+06		560893
AKFEELNMDLFR	P11021	Endoplasmic reticulum chaperone BiP	K09490	8.85406e+06		5.49074e+06				1.83623e+06		2.84854e+06	665149	4.08165e+06		4.28822e+06	2.40088e+06			3.06332e+06	1.64075e+06	6.33494e+06		8.55674e+06		2.72178e+06	627673
AKFYPEDVSEELIQDITQR	P26038	Moesin	K05763		1.08634e+06							131587							646706			2.1134e+06		2.50718e+06			198205
AKGILFVGSGVSGGEEGAR	P52209	6-phosphogluconate dehydrogenase, decarboxylating	K00033				2.80904e+06	2.72626e+06		3.88886e+06	977093	566007		1.16761e+06		3.02927e+06				651450		3.1404e+06		2.08657e+06			902148
AKIDDPTDSKPEDWDKPEHIPDPDAK	P27797	Calreticulin	K08057																1.15885e+06					5.21723e+06
AKIDQNVEELKGR	P06727	Apolipoprotein A-IV	K08760				1.79731e+06			1.71124e+06							1.13697e+06							947550		1.51243e+06
AKLEEQAQQIR	P02649	Apolipoprotein E	K04524	1.70582e+06		6.32686e+06	2.14919e+06	1.34187e+06					390713			232900		1.24954e+06	1.47958e+06		1.91939e+06		2.43764e+06	4.1776e+07	5.10264e+06
AKLFPHCGR	P61421	V-type proton ATPase subunit d 1	K02146	792872			1.83766e+06	1.30544e+06	319478	506227	209411												654097	211976			57585.8
AKLTIPAVTK	Q8WZ42	Titin	K12567									3.1334e+06		3.56218e+06	2.18856e+06		1.50472e+07										5.81607e+06
AKPYEGSILEADCDILIPAASEK	P00367	Glutamate dehydrogenase 1, mitochondrial	K00261																					2.04388e+06
AKQAGKSVGVVTTTR	P09923	Intestinal-type alkaline phosphatase	K01077								5.38099e+07
AKQIVWNGPVGVFEWEAFAR	P00558	Phosphoglycerate kinase 1	K00927
AKQTLENERGELANEVK	P35579	Myosin-9	K10352					534198							1.81971e+06		1.24203e+06		1.74078e+06					5.66502e+06		1.38038e+06
AKVIAAEGEMNASR	P27105	Erythrocyte band 7 integral membrane protein	K17286		2.86496e+06							592813							1.08775e+06					3.50493e+06
AKVIAAEGEMNASR	P27105	Erythrocyte band 7 integral membrane protein	K17286	4.28184e+06	7.86847e+06	2.12362e+07						130100	63802.7		6.44718e+06	29689.3	6.15868e+06		3.14773e+06	1.44429e+06	3.74588e+06			2.22402e+06		5.21439e+06
AKVQPYLDDFQKK	P02647	Apolipoprotein A-I	K08757	1.39251e+07			3.86708e+06			2.92437e+06		1.68586e+06			1.09021e+06		1.40438e+06					1.53242e+07	3.32982e+06	3.56147e+06	2.45867e+06
AKWEMPFDPQDTHQSR	P01011	Alpha-1-antichymotrypsin	K04525	9.00275e+06	4.5323e+07		6.60623e+06	3.78602e+07	1.66873e+08	6.01959e+07	9.1108e+06	2.7829e+07	9.36619e+07	2.72677e+07	1.49936e+07	6.40466e+07	5.71126e+06	3.37339e+07	4.16335e+06	3.18783e+07	6.20139e+07	6.87784e+06	7.29177e+07	1.94766e+07	1.37144e+07	7.65451e+06	1.00335e+08
AKWEMPFDPQDTHQSR	P01011	Alpha-1-antichymotrypsin	K04525									1.43989e+06		3.24645e+06		2.05296e+06				1.35004e+06			2.70347e+06	9.66353e+06			1.78276e+07
ALAAAGYDVEK	P16402	Histone H1.3	K11275	6.10431e+06			5.03975e+06			2.96658e+06		3.5874e+06			6.34944e+07		3.24261e+07			1.29064e+06	1.63565e+07	3.96052e+07	5.34619e+06	7.02304e+06	3.96441e+07		9.37141e+06
ALAAAGYDVEKNNSR	P16402	Histone H1.3	K11275				1.48754e+06	1.2875e+06					380619								1.42497e+06			1.22266e+07	3.15656e+06
ALAAGGVGSIVR	O15511	Actin-related protein 2/3 complex subunit 5	K05754									1.26299e+06	1.51949e+06		4.69842e+06		7.17748e+06	1.90583e+07	9.23414e+06			7.92165e+06		1.99691e+07	1.49761e+07		1.37756e+07
ALAAGGYDVEK	P16401	Histone H1.5	K11275			6.00734e+06					1.22473e+06	834649		976986	2.18423e+07						3.41293e+06			4.80437e+06		774225
ALAAVLEELR	P26022	Pentraxin-related protein PTX3	CKO-h60	1.4421e+07			1.30858e+07	8.3137e+06		3.27195e+06		1.06285e+06	2.86258e+06		1.8031e+06	668033	1.26063e+06	3.87172e+06		1.63064e+06		3.29604e+07	5.29731e+06	1.86632e+06	1.79144e+07	3.72627e+06	948317
ALADVATVLGR	Q92542	Nicastrin	K06171	7.59896e+06	8.90463e+06		6.0238e+06		3.40001e+06	6.32426e+06		4.45315e+06	2.9056e+06	5.22263e+06	5.11262e+06	3.21912e+06	9.09386e+06	1.14019e+07	3.40817e+06	1.51887e+06	591023	1.18435e+07	4.81365e+06	1.93046e+06	5.12076e+06	4.72464e+06	4.21304e+06
ALAGCDFLTISPK	P37837	Transaldolase	K00616			9.29575e+07			3.52609e+06			1.35054e+06			4.43028e+06				1.45342e+06	1.10578e+06	1.08637e+06		2.00734e+06	1.66455e+07	5.0629e+06	2.62904e+06	2.04764e+06
ALALGALQNIR	Q99715	Collagen alpha-1(XII) chain	K08132			2.11599e+08																		1.39701e+07
ALANSLACQGK	P04075	Fructose-bisphosphate aldolase A	K01623						4.08583e+06			1.70101e+06		1.92739e+06	4.47439e+06	2.34938e+06				924012			2.79188e+06	3.22047e+07		1.85966e+06
ALAPTWEQLALGLEHSETVK	Q8NBS9	Thioredoxin domain-containing protein 5	K13984		799746																			1.50314e+06
ALAQLSLSR	Q6XQN6	Nicotinate phosphoribosyltransferase	K00763	2.58482e+07	4.70218e+06								1.86556e+06		5.50003e+06				1.24196e+06					2.75441e+06
ALASECAQHLSLPLR	O75594	Peptidoglycan recognition protein 1	K01446		3.68232e+06		6.06269e+06		2.74584e+06	2.45614e+06		3.93378e+06	1.61702e+07	5.01757e+06	2.24915e+06	4.44485e+06	5.08767e+06	6.69567e+06		2.76568e+06				9.1288e+06		7.18124e+06	2.0557e+06
ALASQLQDSLKDLK	P18206	Vinculin	K05700						1.62643e+06				318667	925344	2.18394e+06			3.52518e+06	2.17645e+06					2.89918e+06		863582
ALASYVAACQAAGVVIEDWR	Q9Y6R7	IgGFc-binding protein	CKO-h40	159824	322663	2.36238e+06					4.18075e+06	2.49855e+06	60973.5	88249.7	1.77495e+06	909545	1.53812e+06	311760		749355	1.01458e+06	1.27851e+06			1.00481e+06	1.77172e+07	6.4099e+06
ALAVGGLGSIIR	Q9BPX5	Actin-related protein 2/3 complex subunit 5-like protein	K05754												1.64244e+06									1.5029e+06
ALCDVGTAISCSR	Q9BQB6	Vitamin K epoxide reductase complex subunit 1	K05357				6.06489e+06					695418	372418			1.08755e+06		3.2318e+06		1.4422e+06				1.82203e+06		1.435e+06	1.19389e+06
ALCYVISGQDQR	Q66K74	Microtubule-associated protein 1S	K10429
ALDEATKYALER	P11310	Medium-chain specific acyl-CoA dehydrogenase, mitochondrial	K00249					765194		9.65832e+06					1.92644e+06			6.1906e+06	281928			3.16213e+06	2.09713e+06			2.27838e+06	733722
ALDELFEAIEQK	Q27J81	Inverted formin-2				3.98099e+06						369197			812122								2.5495e+06	449463			231277
ALDFIASK	P12814	Alpha-actinin-1	K05699	8.06573e+06	6.13056e+06	1.0999e+07	7.03018e+07	9.16043e+06	3.15198e+07	9.60518e+06		4.3403e+06	2.67179e+06	2.28282e+06	6.7678e+06		1.51159e+07		2.58789e+07	1.3745e+06	1.2887e+07	3.341e+07	1.02324e+07	1.72913e+07	1.19948e+07	3.24117e+06	2.27341e+06
ALDILHAEVPR	Q6P1J6	Phospholipase B1, membrane-associated	K14621		7.38592e+06	2.72251e+07		4.81007e+06	3.50354e+06			3.89804e+06	3.18551e+06	6.16099e+06		2.89924e+06	4.23833e+06	5.56353e+06		1.73124e+06	5.47303e+06					1.96142e+06	2.98277e+06
ALDPLLYEKETLQYFQTLK	Q92696	Geranylgeranyl transferase type-2 subunit alpha	K14050																					137034
ALDQYLMEFNACR	P07357	Complement component C8 alpha chain	K03997						786858		1.17849e+06	299439	285266		532193	184364		1.85429e+07						892335
ALDTVLFGPPLLTR	Q13586	Stromal interaction molecule 1	K16059				214804												65477.4					335761			200919
ALDVGSGSGILTACFAR	P22061	Protein-L-isoaspartate(D-aspartate) O-methyltransferase	K00573	1.75388e+06		2.72641e+06			3.06521e+06								1.00268e+06							1.16127e+06	1.16361e+07
ALDYIASK	P35609	Alpha-actinin-2	K21073	1.74876e+08	8.55425e+06	9.07995e+06	9.92207e+06	3.81247e+06		2.79072e+06		1.15127e+07		7.66609e+06	1.48034e+07	2.84629e+06	7.89352e+06	1.00277e+07	239991			2.8845e+07	1.15658e+07		2.75805e+06	1.64125e+06
ALEAANGELEVK	P08727	Keratin, type I cytoskeletal 19	K07604				3.98438e+06		1.90116e+06	2.35688e+06			449601		2.36146e+06				2.79013e+06			5.43189e+06	2.69169e+06	3.38068e+06
ALEAFETFKK	Q00796	Sorbitol dehydrogenase	K00008			1.27124e+07	1.01649e+06		1.74376e+06	4.66253e+06		170198	225573	900340					758539		3.15575e+06	2.71463e+06		3.92973e+06	1.01699e+06
ALEEAMEQK	P35579	Myosin-9	K10352																					3.10895e+06		2.49027e+06
ALEEAMEQKAELER	P35579	Myosin-9	K10352	3.92817e+06	3.95911e+06	3.12186e+07			1.69601e+07			1.99986e+06												5.43879e+06
ALEEAMEQKAELER	P35579	Myosin-9	K10352
ALEEELEQRPR	Q8TE67	Epidermal growth factor receptor kinase substrate 8-like protein 3	K17277							1.20609e+06					1.4167e+06									997557	4.93621e+06		773925
ALEESNYELEGK	P13645	Keratin, type I cytoskeletal 10	K07604
ALEFLQLHNGR	P80108	Phosphatidylinositol-glycan-specific phospholipase D	K01127	3.21689e+06		4.29307e+07						743519	888367	656610	1.41991e+06				669715								770063
ALEGLQYPFAVTSYGK	P14543	Nidogen-1	K06826		1.60396e+06		721415		1.51653e+06	3.10843e+06	1.29309e+06		493329		797258		998924	1.47522e+06	670153		608437	6.53314e+06		481984	2.75487e+06
ALEHFTDLYDIK	Q00610	Clathrin heavy chain 1	K04646																364161					1.73607e+06
ALEHFTDLYDIKR	Q00610	Clathrin heavy chain 1	K04646	6.07207e+06			3.19412e+06	2.18285e+06	717944			357690	956518				4.30218e+06	1.96346e+07	2.24162e+06			5.38533e+06	1.26853e+06	1.53081e+07
ALEILQEEDLIDEDDIPVR	P0C0L4	Complement C4-A	K03989																					502227
ALELDSNLYR	P35579	Myosin-9	K10352		3.09784e+06	1.29812e+07							604844		2.32763e+06						860638	1.04344e+07		2.00287e+06	6.70531e+06
ALENPQPHPGWQGTLK	P19835	Bile salt-activated lipase	K12298	4.5039e+07	3.77811e+06		1.92771e+07			5.76919e+07	6.81668e+06		1.89126e+06		1.09831e+07	4.20293e+06		4.54253e+07				2.00841e+08		645227	8.29511e+06	1.62151e+06
ALEQALEKTK	P15144	Aminopeptidase N	K11140	1.37527e+07	357724	1.99917e+08	4.93424e+06		2.13811e+06	5.5579e+06	1.9679e+08	1.48749e+07	5.89394e+06	8.06924e+06	1.00231e+07	7.5531e+06	3.26977e+07	1.95875e+06	413245	2.97523e+06	1.23765e+07	2.63429e+06	1.06591e+07	3.67754e+06	1.10023e+07	379540	9.08509e+06
ALEQALEKTKANIK	P15144	Aminopeptidase N	K11140					1.06449e+06			1.33812e+07
ALEQFATVVEAK	P49748	Very long-chain specific acyl-CoA dehydrogenase, mitochondrial	K09479	2.28626e+07	1.01636e+07	1.66469e+06		3.68642e+06		1.24763e+07		485172	436808		5.18859e+06	242656	5.33673e+06	3.92891e+06	2.88276e+06		704445	2.30883e+07	6.40378e+07	3.05127e+06	1.49953e+07	9.88968e+06	960543
ALEQKPDDAQYYCQR	Q9Y2Z0	Protein SGT1 homolog	K12795
ALESGDVNTVWK	P46940	Ras GTPase-activating-like protein IQGAP1	K16848
ALESPERPFLAILGGAK	P00558	Phosphoglycerate kinase 1	K00927	1.93462e+07	2.43447e+06		3.20395e+06					2.13714e+06	340902	2.67459e+06	5.88624e+06	1.57786e+06	1.03042e+07	2.41875e+06	8.221e+06			7.95038e+06		4.03697e+07	4.41706e+06	1.08632e+06	860613
ALESSIAPIVIFASNR	Q9Y265	RuvB-like 1	K04499		1.20352e+06				211005	1.45299e+06						79099.2		1.42538e+06				4.1629e+06	385424	1.30492e+06			112540
ALEWLAHIFSNDEK	A0A0B4J1V2	Immunoglobulin heavy variable 2-26	CKO-h46	1.73111e+07	5.28939e+06	2.18673e+06	1.38671e+07	1.96641e+07	1.23603e+07	3.94025e+06		1.45421e+06	4.55465e+06	1.08201e+06	1.51209e+06	1.07735e+06	3.75988e+07		2.86463e+06		9.40854e+06	4.11578e+07	3.87649e+07	5.80316e+06	7.20479e+07	2.10901e+06	2.07544e+06
ALFAISCLVR	Q9NZL4	Hsp70-binding protein 1	K09562	2.87448e+06					408941			224850			1.38662e+06			1.20399e+06				3.62541e+06		482618
ALFEEVPELLTEAEKK	P31939	Bifunctional purine biosynthesis protein PURH	K00602				441638												780615					1.07023e+06
ALFQDIKKPAEDEWGKTPDAMK	P02792	Ferritin light chain	K13625																					2.82188e+06
ALFVSEEEKK	P00751	Complement factor B	K01335		2.14463e+06	1.40345e+07	2.08497e+06	1.19584e+06	763247	1.45292e+07				1.96201e+06	1.58971e+06			2.40821e+06	1.12749e+07		5.86334e+06	1.45333e+07	2.40149e+07	4.63928e+07	6.81255e+06	1.40446e+06
ALGFPLERPK	O75390	Citrate synthase, mitochondrial	K01647	1.46066e+07	1.65125e+06	7.84669e+06	5.1193e+06			1.41682e+06		4.50369e+06	3.20027e+06	2.16697e+06	5.95193e+06	309336	6.30699e+06	2.82566e+06	4.94141e+06	1.21734e+06	2.49736e+06	1.45519e+07	8.14117e+06	5.98358e+06	1.16144e+07	4.85435e+06	1.85378e+06
ALGHLDLSGNR	P02750	Leucine-rich alpha-2-glycoprotein	CKO-h55		5.34073e+06			3.69538e+07		4.69694e+06		1.16722e+07	4.18229e+06	1.03459e+07	7.51492e+06	2.82609e+07	7.62302e+06	2.94612e+06	8.0215e+06	1.4766e+07	3.34014e+07		2.13907e+07	1.96624e+07	3.6988e+06	2.05692e+07	9.28278e+06
ALGISPFHEHAEVVFTANDSGPR	P02766	Transthyretin	K20731		1.58941e+08			1.79015e+08	2.48796e+07	1.9577e+07		1.21527e+07		4.61465e+06	2.945e+06	3.7846e+06		2.81067e+06	8.57335e+06	4.12366e+06			5.6365e+06	4.23811e+06		3.18856e+07	8.47424e+07
ALGISPFHEHAEVVFTANDSGPRR	P02766	Transthyretin	K20731	7.89742e+06	2.00536e+08			2.67611e+08	2.25037e+07	4.79016e+07	916123	2.36358e+07	1.73452e+06	3.11214e+07	3.62717e+06	4.12063e+06		5.54063e+06	1.49729e+07	4.77427e+06			4.75034e+06	7.02054e+06	1.93091e+07	5.58068e+07	1.19448e+08
ALGLNENDYK	Q9UM54	Unconventional myosin-VI	K10358		1.14066e+06	6.58223e+06		1.33439e+06			1.73854e+06	246857	725265	458472	1.65045e+06		2.12264e+06		377327					1.06164e+06			993469
ALGQNPTNAEVLK	P60660	Myosin light polypeptide 6	K12751										944577						2.2722e+07	1.09027e+06				4.35781e+07	9.93805e+06
ALGSAIEYTIENVFESAPNPR	P12111	Collagen alpha-3(VI) chain	K06238																					121697
ALGVSNFSHFQIEK	O60218	Aldo-keto reductase family 1 member B10	K00011												1.06305e+07
ALHFAISEYNK	P01036	Cystatin-S	K13900	1.95433e+07	759766		2.55506e+07		2.78182e+06	2.55631e+07		1.86957e+06	1.78812e+06	2.32651e+06	8.99789e+06	652610	4.74592e+06	1.90542e+07		2.41547e+06	4.34626e+06	2.35692e+07	1.0593e+07	3.55811e+06		5.11347e+06	2.07939e+06
ALIAAQYSGAQVR	P26641	Elongation factor 1-gamma	K03233	6.7779e+06		1.24673e+08			2.43863e+07									2.34748e+07	4.35122e+06	1.33595e+06	3.9017e+07		3.79265e+06	2.13481e+07	8.28598e+07
ALIAGGGAPEIELALR	P50991	T-complex protein 1 subunit delta	K09496
ALIEILATR	P08133	Annexin A6	K17094				1.09711e+06							524546					3.84893e+06					7.3181e+06
ALKDPNAFLFDHLLTLKPVK	Q7L2H7	Eukaryotic translation initiation factor 3 subunit M	K15030
ALKEASMVITESPAALQLR	P27105	Erythrocyte band 7 integral membrane protein	K17286		2.47984e+06									4.28673e+06					5.59143e+06			4.79051e+06		2.71333e+06	1.24407e+07		737580
ALKEASMVITESPAALQLR	P27105	Erythrocyte band 7 integral membrane protein	K17286																					2.94868e+06
ALKGIGTDEFTLNR	P12429	Annexin A3	K17089	2.45384e+07	1.21042e+06						2.03258e+06	442110	2.62258e+06			735728			591729						5.16721e+06
ALKYEVQGEVFTKPQLWP	P02741	C-reactive protein	K16143		2.11252e+07						4.59497e+06								3.55838e+06					6.1418e+06			2.15966e+06
ALLAFQESK	P20851	C4b-binding protein beta chain	K04003
ALLANALTSALR	P57088	Transmembrane protein 33	K20724											296053								4.07967e+06		3.5108e+06			506831
ALLAYAFALAGNQDK	P01023	Alpha-2-macroglobulin	K03910		3.65209e+06		3.57195e+06	2.67805e+07	547361			1.1169e+07	5.30122e+06	718767	5.93254e+06	1.33471e+06			1.35661e+07	4.81831e+06		8.84633e+06	4.72655e+06	9.28189e+06		1.02286e+07	1.22219e+07
ALLAYAFALAGNQDKR	P01023	Alpha-2-macroglobulin	K03910					4.4189e+06	3.90976e+06			3.89939e+06	4.92864e+06	1.39791e+06	3.37601e+06	1.0644e+06			4.89559e+06	2.27555e+06			2.0966e+06	2.90835e+06		4.45755e+06	1.03679e+07
ALLDASETTSTR	Q14258	E3 ubiquitin/ISG15 ligase TRIM25	K10652
ALLDSLQLGPDSLTVHLIHEVTK	Q14697	Neutral alpha-glucosidase AB	K05546																					443691
ALLEVVQSGGK	O14818	Proteasome subunit alpha type-7	K02731		4.76655e+06		8.93163e+06					801796	1.35395e+06		1.2591e+07	830746	3.23738e+06	2.93802e+06	7.56517e+06	2.32188e+06				4.64106e+06	1.6233e+07	7.12145e+06
ALLKDQQPGTFLLR	P42224	Signal transducer and activator of transcription 1-alpha/beta	K11220					1.39361e+06			999139	462022				290160			498505		867130		1.98337e+06	2.2625e+06
ALLPHVLCK	Q1KMD3	Heterogeneous nuclear ribonucleoprotein U-like protein 2																						1.10007e+06
ALLSYDGLNQR	Q9UM22	Mammalian ependymin-related protein 1			2.16512e+07			5.85333e+06	6.66762e+06	2.47508e+07	3.64378e+07	5.986e+06	4.64594e+06		1.45356e+07	2.92057e+06	9.05213e+06	2.01437e+07	600972	2.18296e+06	1.44871e+07		1.63784e+07	2.06114e+06		4.67252e+06	4.19914e+06
ALLTLADGRR	P12429	Annexin A3	K17089		2.74463e+06		5.74511e+06			2.36305e+06			2.44788e+06		1.39663e+06				4.44615e+06	1.38269e+06			1.19626e+06	3.19766e+06
ALLTPVAIAAGR	P00390	Glutathione reductase, mitochondrial	K00383		1.30482e+07		2.89182e+06	2.03909e+06		7.98904e+06	1.54037e+06	4.05884e+06	3.57486e+06	3.759e+06	1.98861e+07	2.6378e+06	5.43176e+06		3.77865e+06					2.56868e+06		6.5223e+06	3.67948e+06
ALLVTASQCQQPAENK	Q01518	Adenylyl cyclase-associated protein 1	K17261																					5.40731e+06
ALLYEDALYTVLHR	Q70J99	Protein unc-13 homolog D	K19728											1.44755e+06	1.11191e+07	848725	350275		396396					779446			7.90178e+06
ALMDETMKELK	P02649	Apolipoprotein E	K04524		785491						964810			800637	1.46037e+06			1.53487e+06					2.72887e+06	2.12748e+06			1.33795e+06
ALMDETMKELK	P02649	Apolipoprotein E	K04524	2.33272e+06			3.86221e+06										1.57863e+06			196434		2.59033e+06		2.56364e+06	4.68565e+07		1.42697e+06
ALMFMQWGQFIDHDLDFSPESPAR	P11678	Eosinophil peroxidase	K10788																			1.91644e+07				972127
ALNEITESGR	P05107	Integrin beta-2	K06464				5.3054e+06	1.05628e+06				1.07783e+06	3.51323e+06		2.2757e+06	665826			1.88979e+07	2.26864e+06				1.46332e+07
ALNHLPLEYNSALYSR	P13671	Complement component C6	K03995					1.38109e+06					1.59333e+06						9.47336e+06		1.33188e+06	1.72813e+07		1.55776e+07
ALNLGYALDYAQR	P12111	Collagen alpha-3(VI) chain	K06238																					1.12153e+07
ALNSIIDVYHK	P05109	Protein S100-A8	K21127	2.08447e+09	2.58949e+09	4.35376e+08	4.59373e+09	3.15234e+08	4.19769e+09	1.15516e+08	7.46318e+06	9.0714e+08	2.80114e+09	1.13341e+09	1.94391e+08	1.45709e+09	6.39979e+07	1.69746e+08	1.04885e+09	1.04503e+09	1.60026e+09	1.89789e+08	3.96759e+08	1.10215e+09	1.72304e+09	1.27681e+08	7.20833e+08
ALNSIIDVYHKYSLIK	P05109	Protein S100-A8	K21127	2.41302e+07	2.02913e+08		6.94098e+07	8.96722e+06	5.12109e+07	3.75625e+06		2.02351e+07	3.0775e+07	1.32694e+07	6.82015e+06	5.33538e+06	2.33677e+06	4.02112e+06		4.1288e+06		5.14122e+06	1.35121e+07	1.3021e+07	1.30717e+07	1.50401e+07	7.7069e+06
ALPAVQQNNLDEDLIR	P22314	Ubiquitin-like modifier-activating enzyme 1	K03178																					2.45376e+06
ALPAVQQNNLDEDLIRK	P22314	Ubiquitin-like modifier-activating enzyme 1	K03178	3.9672e+06	7.36188e+06	1.2985e+07	8.39428e+06		2.07894e+06	1.95494e+06	1.95421e+06			867412	2.76352e+06		4.39075e+06		3.61219e+06			7.27058e+06		4.07529e+06	1.87177e+07	998692
ALPGQLKPFETLLSQNQGGK	P09211	Glutathione S-transferase P	K00799					3.47254e+06					2.21045e+06	1.99391e+06	1.93743e+06	1.09155e+06	5.1977e+06		1.43903e+07	2.47516e+06				5.21417e+07		1.33757e+06	5.24431e+06
ALPLALVLHELGAGR	P19971	Thymidine phosphorylase	K00758																322231					1.39509e+06
ALQAAYGASAPSVTSAALR	O43488	Aflatoxin B1 aldehyde reductase member 2	K15303																789582					1.36777e+06			1.81158e+06
ALQATVGNSYK	P11279	Lysosome-associated membrane glycoprotein 1	K06528		3.83655e+06	2.01353e+06	5.44512e+06	1.53401e+06	9.25322e+06			1.01472e+06	2.37628e+06	773016	5.00864e+06		1.08572e+06		6.56154e+06	3.54854e+06	5.34856e+06	4.93692e+06	1.81857e+06	6.41394e+06	2.83616e+06	8.44898e+06	844945
ALQDFKEGNAIFTFPNTPVK	Q9Y6N5	Sulfide:quinone oxidoreductase, mitochondrial	K22470		3.85851e+06			2.88804e+06	1.08047e+06						4.17248e+06		4.57778e+06	5.41815e+06	1.45055e+06				4.05411e+06	3.77056e+06	1.26828e+07	5.64299e+06
ALQDQLVLVAAK	P01019	Angiotensinogen	K09821												2.29408e+06				3.27432e+06					7.69953e+07
ALQLAQRPVSLLASPWTSPTWLK	P04062	Lysosomal acid glucosylceramidase	K01201
ALQLLHCFPLDIR	A0AVT1	Ubiquitin-like modifier-activating enzyme 6	K10699																					308493
ALQSPALGLR	P46940	Ras GTPase-activating-like protein IQGAP1	K16848				5.71759e+06												1.81814e+06					2.29327e+06		1.89637e+06
ALQSVGQIVGEVLK	P62333	26S proteasome regulatory subunit 10B	K03064													180259			358544					910754
ALSAIADLLTNEHER	O60716	Catenin delta-1	K05690							1.34905e+06					525733			3.12448e+06						2.11446e+06
ALSEALTELGYK	P34896	Serine hydroxymethyltransferase, cytosolic	K00600	1.29248e+06		4.60594e+06				1.56097e+06		362553			3.54351e+06			7.59373e+06			601707	1.67034e+07	1.26625e+06	1.70426e+06			701423
ALSGFSLQSCR	P03951	Coagulation factor XI	K01323	1.86515e+07		2.56316e+06	1.42143e+07		4.40549e+06	1.23272e+07	5.92688e+07	1.32677e+07	1.82007e+07	5.1434e+06	2.75549e+06	3.99998e+06	1.10952e+06	4.53434e+06	621635	2.65873e+06	2.93037e+06	8.22614e+06		1.51145e+06			2.09946e+06
ALSPLEEWLR	P26640	Valine--tRNA ligase	K01873																232540					1.83964e+06
ALSQLAEVEEK	O60749	Sorting nexin-2	K17917			2.23074e+06			1.53273e+06	1.70449e+06					1.00834e+07					600742				1.20456e+06			959191
ALSSQHQAR	P11021	Endoplasmic reticulum chaperone BiP	K09490	221994	160600	344704			112812				29398.7	70850.5		40892.4	338990	80943.7		9784.41		119919	585081	572336
ALSTDPAAPNLK	Q9Y490	Talin-1	K06271	6.30105e+06	1.17948e+07	5.37949e+06	2.91352e+06		2.42338e+06	3.12607e+06							1.93183e+06	6.87359e+06	4.55135e+06	3.82073e+06	3.58632e+06	5.04145e+06		4.10557e+06		1.33587e+06	1.37935e+06
ALTDMPQMR	P02671	Fibrinogen alpha chain	K03903			5.68208e+06	4.03512e+06			2.83634e+06														6.97063e+07
ALTDMPQMR	P02671	Fibrinogen alpha chain	K03903		1.66722e+06		1.69322e+06	976405	2.00773e+06	3.8813e+06		1.22913e+06	641917	3.26777e+06	2.77725e+06			3.48553e+06	1.34581e+06	613481	5.06473e+06	4.10833e+06	3.19196e+06	2.64694e+06	3.76767e+06	1.81151e+06	688261
ALTDMPQMR	P02671	Fibrinogen alpha chain	K03903																					2.18866e+07
ALTGGIAHLFK	P09622	Dihydrolipoyl dehydrogenase, mitochondrial	K00382	7.39327e+06	1.80844e+07	5.33634e+06	8.89138e+06	5.96906e+06	5.40428e+06	1.88422e+07		9.98454e+06	2.07018e+06	7.8554e+06	1.65364e+07	8.2268e+06	5.2171e+06	1.33585e+07	2.02421e+06		1.36777e+06	1.48609e+07	7.4287e+06	1.4333e+06	3.19558e+07	7.36544e+06	4.7746e+06
ALTGHLEEVVLALLK	P04083	Annexin A1	K17091																340381					1.74918e+06
ALTLGALTLPLAR	Q9BSJ8	Extended synaptotagmin-1	CKO-h11																396923					1.07975e+06
ALTQPLGLLR	Q96S97	Myeloid-associated differentiation marker					2.18683e+06							702810					5.21036e+06	389119			1.99103e+06	3.99257e+06
ALTSEIALLQSR	P04843	Dolichyl-diphosphooligosaccharide--protein glycosyltransferase subunit 1	K12666	6.60595e+06		2.78903e+07			4.44324e+06	7.46946e+06									1.0184e+06					4.31516e+06
ALTSQLTDEELAQGR	P23368	NAD-dependent malic enzyme, mitochondrial	K00027			8.80178e+06					1.2469e+06								1.47434e+06
ALTVPELTQQMFDAK	Q13509	Tubulin beta-3 chain	K07375					850782	1.02565e+06													1.51588e+06		734883	3.13316e+06
ALTVPELTQQMFDAK	Q13509	Tubulin beta-3 chain	K07375																					1.16153e+06
ALTVPELTQQVFDAK	P07437	Tubulin beta chain	K07375	1.47528e+06			1.17277e+06		1.17921e+06					776611			495048		2.00332e+06					1.92649e+07	1.40365e+06
ALVADSHPESER	Q01082	Spectrin beta chain, non-erythrocytic 1	K06115	1.22199e+06		2.41919e+06				2.04642e+06			321844		750837		1.64534e+06							1.2623e+06			517848
ALVEGVDQLFTDYQIK	P01031	Complement C5	K03994															1.56948e+06				1.35794e+06	4.50437e+06	1.39491e+06
ALVEQGFTVPEIK	P04114	Apolipoprotein B-100	K14462
ALVFVDNHDNQR	P04745	Alpha-amylase 1	K01176	4.07297e+09	2.18476e+08	3.72992e+07	1.64941e+09	1.9687e+09	1.77193e+08	3.91898e+09	3.75726e+09	7.75058e+09	9.99205e+09	6.82579e+09	7.90213e+08	6.23045e+09	1.89519e+08	5.65978e+08	2.72955e+06	3.70059e+09	2.81491e+09	2.80069e+08	7.34399e+07	1.50309e+06	4.94948e+07	2.90519e+08	1.99817e+09
ALVFVDNHDNQRGHGAGGASILTFWDAR	P04745	Alpha-amylase 1	K01176
ALVHERDEAAYGELR	Q9UL46	Proteasome activator complex subunit 2	K06697	2.56951e+06		2.36971e+06		1.2105e+06	2.15134e+06	668687			553346		4.01848e+06		1.99687e+06	5.45767e+06	415177		976389		2.25491e+06	5.37554e+06
ALVLIAFAQYLQQCPFEDHVK	P02768	Serum albumin	K16141																423968	47423.7				3.99044e+07			331985
ALVQQGLKVVGCAR	Q6UWP2	Dehydrogenase/reductase SDR family member 11	K22970	3.18376e+06	1.40977e+06	1.84555e+06	2.31757e+06		2.54644e+06		3.09537e+06		478499	874047	1.54695e+06							7.32985e+06	1.05132e+07		2.61692e+06
ALVSAQWVAEALR	P25325	3-mercaptopyruvate sulfurtransferase	K01011			3.09554e+06													404665					1.11911e+06
ALWEKPFISSR	P29622	Kallistatin	K04525		2.38407e+06	2.16357e+06	5.38785e+06	5.37267e+06		1.08566e+06	775502	2.04295e+06	2.69035e+06	4.2208e+06	5.16178e+06		1.29813e+06	3.28567e+06	1.93366e+06	912251		3.72516e+06	1.88985e+06		2.4114e+06	760447	3.90105e+06
ALYDTFSAFGNILSCK	P11940	Polyadenylate-binding protein 1	K13126																					129623
ALYEAGERR	P04083	Annexin A1	K17091		1.51474e+06		1.45037e+06	575119		5.96528e+06			194213	1.89858e+06			210930	3.72646e+06	2.6156e+06	183358	368176			2.7083e+06	1.43814e+06	139400
ALYETELADAR	P20700	Lamin-B1	K07611
ALYETELADARR	P20700	Lamin-B1	K07611	6.70237e+06			5.39492e+06					296229	558788	722388					191721	385478		1.73805e+06	2.99273e+06	2.00543e+06	2.11979e+06	1.12791e+06
ALYGTTSETATWR	P08473	Neprilysin	K01389	7.69776e+07	1.38652e+07		3.69883e+07	1.61047e+07			2.3265e+07	1.95215e+07	2.01215e+07	1.02627e+07	4.22409e+07	4.05079e+07	4.90111e+07			8.65333e+06		5.7192e+07			3.65791e+07	1.18138e+07	1.42167e+07
ALYGTTSETATWRR	P08473	Neprilysin	K01389	2.11284e+07		2.55441e+07			2.46889e+06		5.29896e+07	464217				1.32686e+06	1.24836e+07				1.95072e+06	1.0246e+07
ALYLQYTDETFR	P00450	Ceruloplasmin	K13624		1.4885e+07			9.244e+06	8.06792e+06	4.4204e+06	1.60067e+06	9.92481e+06	1.10203e+07	6.04145e+06	4.82719e+06	9.86203e+06	3.03908e+06	5.60702e+06	3.68803e+07	1.30244e+07	1.37715e+07	1.70547e+07	1.48226e+07	2.17265e+07	2.77866e+07	4.95576e+06	5.31889e+07
AMAAEAEASR	P27105	Erythrocyte band 7 integral membrane protein	K17286	5.23206e+06	1.10454e+06	3.20492e+06	663247			695372			274806	1.66189e+06	2.31169e+06		1.07979e+06		4.86815e+06	135293	3.44936e+06		2.75639e+06	8.89582e+06			2.39572e+06
AMEAVAAQGK	P18669	Phosphoglycerate mutase 1	K01834	1.65373e+06		3.22787e+06	1.23844e+06			1.19919e+07					885995		790024	2.14465e+06			8.48256e+06			1.38185e+06
AMEGAGTDEKALIEILATR	P08133	Annexin A6	K17094
AMGIMNSFVNDIFER	Q16778	Histone H2B type 2-E	K11252	1.58168e+06			9.8725e+06	5.89608e+06		7.49253e+06		709526	200324				1.42958e+07		2.35708e+07	372060		6.94914e+06	1.81236e+06	1.43207e+07	4.62627e+07	1.27083e+06
AMGIMNSFVNDIFER	Q16778	Histone H2B type 2-E	K11252			1.52677e+07	1.1225e+06	248431			3.22881e+07	1.77714e+06	190739		482626	2.35527e+06		977808	2.27206e+06	152898	1.2638e+07		1.77129e+06	1.13317e+07	1.5475e+06	788622	276927
AMGIMNSFVNDIFER	Q16778	Histone H2B type 2-E	K11252			442496		187522											316171			651670		8.21808e+06
AMIAYWTNFAK	P19835	Bile salt-activated lipase	K12298	1.73513e+06		5.57957e+06	6.82287e+06		840580	3.03794e+07		423072	802451				1.33405e+06	7.91785e+06	864152		1.31752e+06	3.9525e+07	6.6744e+06	359271	4.50543e+06
AMKEYEEEER	Q16543	Hsp90 co-chaperone Cdc37	K09554		2.11253e+06	779043				3.61917e+06													1.64509e+06	361172
AMYTQAVQNIR	P54317	Pancreatic lipase-related protein 2	K14075	5.43667e+07			3.56432e+07													5.02716e+06		3.3705e+08
ANACNSVIR	O14983	Sarcoplasmic/endoplasmic reticulum calcium ATPase 1	K05853	2.3123e+06		7.21527e+06				1.26541e+06		3.37468e+06			2.84035e+06		4.57426e+06					4.11326e+06				780016	726072
ANAGKPKDPTFIPAPIQAK	P01019	Angiotensinogen	K09821																					5.76866e+06
ANEGTVGVSAATER	P05186	Alkaline phosphatase, tissue-nonspecific isozyme	K01077	3.69043e+06					3.22576e+06		2.18394e+06	5.01349e+06	892925	1.73236e+06	3.39256e+06	1.30065e+07		3.88373e+06		3.0533e+06	1.1313e+07			1.24158e+06			2.2992e+06
ANFLNSNDVFVLK	P09327	Villin-1	K05761													288598			535942					1.45407e+06	1.62147e+06
ANFQTIGLSAAAR	P09923	Intestinal-type alkaline phosphatase	K01077	7.97816e+07	8.40977e+07	3.46387e+06	9.515e+07	1.46606e+08		3.3932e+07	2.04131e+09	3.36064e+08	1.67227e+08	1.89402e+08	5.78763e+08	3.04853e+08	3.26882e+08	1.60565e+08	6.62618e+06	6.57236e+07	6.46153e+06	3.13148e+08	1.28458e+07		2.1627e+07	1.91297e+08	2.17116e+08
ANFWYQPSFHGVDLSALR	Q86X55	Histone-arginine methyltransferase CARM1	K05931	1.55152e+06	1.75356e+06		701854		1.17077e+06				263305	340538	678456			2.02312e+06	386226					1.51273e+06	7.83706e+06
ANHEEVLAAGK	P00491	Purine nucleoside phosphorylase	K03783
ANIKWVKENK	P15144	Aminopeptidase N	K11140	2.80101e+06	993739	942693				632493	7.50755e+06		1.35089e+06				815830								2.25292e+06
ANINVENAFFTLAR	P61006	Ras-related protein Rab-8A	K07901	435314						1.36493e+06	376121											1.44897e+06		1.30363e+06
ANKLDHVVTIIK	Q99873	Protein arginine N-methyltransferase 1	K11434															2.05933e+06						3.60753e+06
ANLGVFSVFAPR	A6NHR9	Structural maintenance of chromosomes flexible hinge domain-containing protein 1	K23113	623555		1.94387e+06							85705.1		1.03215e+06			598604			1.37536e+06		4.22952e+06	164464	2.20878e+06
ANLLQAEIEELR	P12882	Myosin-1	K10352	2.18861e+06					442673							571788	1.16934e+06										505134
ANLLQAEIEELRATLEQTER	P12882	Myosin-1	K10352	419861													94393.3		18524.8			1.13561e+06				83390.6
ANLPQSFQVDTSK	P21333	Filamin-A	K04437			5.61933e+08			3.31905e+07		3.09083e+06								1.57474e+06		1.75498e+07			4.41844e+06	4.82477e+06
ANLQIDQINTDLNLER	P35579	Myosin-9	K10352	3.12852e+06	2.07065e+06	1.3333e+06	4.2049e+06	3.61863e+06											367411			5.57888e+06		3.73869e+06	2.75509e+06
ANLQSVPHASASRPR	O14791	Apolipoprotein L1	K14480	7.76296e+06																				1.77113e+06
ANNSTYGLAAAVFTK	P05091	Aldehyde dehydrogenase, mitochondrial	K00128	6.38059e+06	2.74003e+06		3.05683e+06	3.36354e+06	3.23114e+06			503331							1.89562e+06					1.62726e+06	3.94894e+06	1.27483e+06
ANPQVGVAFPHIK	P13010	X-ray repair cross-complementing protein 5	K10885	5.52009e+06	1.55833e+06		6.40828e+06	3.30805e+06	4.84202e+06	1.87521e+06				996397	2.15568e+06		2.89982e+06		1.59145e+06			5.07363e+06		2.10149e+06
ANPTVTLFPPSSEELQANK	P0DOX8	Immunoglobulin lambda-1 light chain	CKO-h53			5.02889e+07	5.92158e+06	7.94468e+06	1.57514e+07		1.94262e+07	4.23006e+07	8.82264e+06	5.06816e+06	5.40203e+07	2.94321e+07	3.77663e+07		1.09816e+07	2.42246e+07	6.85476e+07	2.17931e+07	1.79711e+06	1.11336e+07	3.74437e+07	8.30235e+07	3.1787e+07
ANQQFLVYCEIDGSGNGWTVFQK	P02679	Fibrinogen gamma chain	K03905									518479	92594.4			152831				45702.6			1.92188e+06	6.31801e+06
ANQQFLVYCEIDGSGNGWTVFQKR	P02679	Fibrinogen gamma chain	K03905																					5.68078e+06
ANRPFLVFIR	P01008	Antithrombin-III	K03911		4.86295e+07	6.46024e+06	1.9786e+07	5.62942e+07	2.1855e+06	8.39759e+06		3.32341e+07	4.28923e+07	3.93291e+07	3.93041e+07	7.51364e+06	1.30052e+07		2.39013e+07	8.44634e+06	720079	8.87436e+06	1.56875e+07	4.14888e+07		1.26131e+07	9.5912e+07
ANSSATETINK	P15924	Desmoplakin	K10381	287259						686249		265848	28708.2					54536.7	132965		1.07476e+07			132990
ANSYTTEYAASVK	A0A0B4J1Y9	Immunoglobulin heavy variable 3-72	CKO-h46	1.23971e+07				3.06088e+06				2.94827e+06	548875			3.57982e+06		6.10635e+06	1.20623e+06		1.74393e+06				4.72307e+06	1.03534e+07	2.82302e+06
ANTVQEATFQMELPK	Q14624	Inter-alpha-trypsin inhibitor heavy chain H4	CKO-h14		1.33414e+07			3.08681e+06				964719						3.10677e+07	2.06988e+06	885077		1.11795e+07	1.17097e+07	1.6531e+06	4.49265e+06	1.38652e+06
ANTVQEATFQMELPK	Q14624	Inter-alpha-trypsin inhibitor heavy chain H4	CKO-h14																1.37285e+06					6.21985e+06
ANTVQEATFQMELPKK	Q14624	Inter-alpha-trypsin inhibitor heavy chain H4	CKO-h14
ANVFVQLPR	P35858	Insulin-like growth factor-binding protein complex acid labile subunit	K17256
ANVPNKVIQCFAETGQVQK	Q00610	Clathrin heavy chain 1	K04646											5.28405e+06	5.67637e+06									2.54e+06			3.3918e+06
ANWYFLLAR	P11310	Medium-chain specific acyl-CoA dehydrogenase, mitochondrial	K00249	374690			203963			2.79322e+06	181483	258177	161823	164359			271100	1.65573e+06	64585.3				2.45799e+06	156908	595740	1.10649e+06	692208
APDELHYTYLDTFGRPVIVAYKK	P04843	Dolichyl-diphosphooligosaccharide--protein glycosyltransferase subunit 1	K12666																1.6012e+06					2.89149e+06
APDFLPLLNK	O75695	Protein XRP2	K18272									551958	233929			268495			507762		1.08963e+06			605987
APDFVFYAPR	P26038	Moesin	K05763	8.36262e+06	2.029e+06		1.05337e+07			2.10099e+06							4.48484e+06		4.10011e+06			1.8721e+07	3.02876e+06	1.62017e+07	2.06047e+06	693728	2.75452e+06
APDVTTLPR	Q92542	Nicastrin	K06171	9.35135e+06	5.18222e+06		7.39931e+06	1.70418e+06		3.44017e+06		1.7683e+06	1.95813e+06	3.03975e+06	3.96821e+06	2.51773e+06	3.64645e+06	5.6133e+06	1.98353e+06	1.16436e+06		5.76796e+06	5.69606e+06	1.21663e+06		3.72412e+06	2.35849e+06
APECYFPR	P14410	Sucrase-isomaltase, intestinal	K01203			3.67685e+06						1.76161e+07	3.49521e+06	3.19207e+06	1.87244e+07	1.82228e+07	9.09886e+06			7.52822e+06	972607					3.69522e+07	3.22117e+07
APEFSMQGLK	P16422	Epithelial cell adhesion molecule	K06737		1.70557e+06			1.55411e+06	5.32772e+06	2.18997e+06	1.3068e+06		1.43559e+06	4.15614e+06	5.4754e+06					954964		3.82186e+06	6.1341e+06	1.04446e+06		917565	3.58097e+06
APFDLFENK	P08238	Heat shock protein HSP 90-beta	K04079	7.87447e+06		3.07798e+06	1.81569e+06				2.12733e+06		222559										3.72877e+06	2.08601e+06	4.296e+06	757903
APFDLFENKK	P08238	Heat shock protein HSP 90-beta	K04079																					902483
APFDLFENR	P07900	Heat shock protein HSP 90-alpha	K04079																					1.66262e+06
APGRPQLSPGQK	P19878	Neutrophil cytosol factor 2	K08010										171886				749141		480550					2.37617e+06	1.05621e+06
APGWDPLCWDECR	Q9Y6R7	IgGFc-binding protein	CKO-h40								3.92224e+07	2.53151e+07	3.52226e+07	2.36723e+07	1.11969e+08	8.29385e+07	4.46322e+07			4.02374e+07	1.80911e+06					2.45532e+07	1.00794e+08
APGWDPLCWDECRGSCPTCPEDR	Q9Y6R7	IgGFc-binding protein	CKO-h40								3.5828e+06		1.05601e+06		4.46308e+06	2.10933e+06											3.71641e+06
APIQWEER	P50213	Isocitrate dehydrogenase [NAD] subunit alpha, mitochondrial	K00030									582210	1.78393e+06	8.14444e+06		2.40903e+06					1.22567e+07	4.57339e+06	1.12955e+07	1.74288e+06		2.06581e+06
APLDHINLHVR	Q2M2H8	Probable maltase-glucoamylase 2	K12047									3.80144e+06		1.61258e+06	2.97137e+06					635726		2.93749e+06				2.11753e+06	2.44678e+06
APLVCLPVFVSR	Q9H0W9	Ester hydrolase C11orf54	CKO-h37									1.6012e+06	808488	886381	9.14327e+06	433895	1.07819e+06			596878				440985		1.95711e+06	2.89258e+06
APNHAVVTR	P02787	Serotransferrin	K14736	305005	1.31292e+06	468339	2.87513e+06	1.02681e+07		804745	1.10068e+06	188834			1.44087e+07		976197	1.1939e+06	8.4399e+06	3.12905e+06			826650	3.34242e+06	864157	18087
APNHAVVTRK	P02787	Serotransferrin	K14736		358633			867543		1.28202e+06		222879					222942	3.16832e+06	1.40073e+07	89710.8				490593	2.7511e+06	998304	1.13665e+06
APSTWLTAYVVK	P01024	Complement C3	K03990			3.28006e+07								3.35719e+06			4.51089e+06	2.67863e+06	2.37242e+06	1.25782e+06	1.06398e+07						1.075e+07
APSTYGGGLSVSSR	P08779	Keratin, type I cytoskeletal 16	K07604		2.15262e+06				3.09471e+06										490752	1.3162e+06		1.22323e+07	3.34862e+06			1.51356e+06
APSYIEIFGR	Q5T4S7	E3 ubiquitin-protein ligase UBR4	K10691				1.07901e+06				1.09757e+06													906146
APTAQVESFR	P24821	Tenascin	K06252		3.39785e+06					2.28205e+06		802789									4.10549e+07			2.85587e+06
APVAGTCYQAEWDDYVPK	P30086	Phosphatidylethanolamine-binding protein 1	K06910	2.31011e+06						3.97192e+06		367571		2.51945e+06	1.22252e+06			6.48287e+06					9.65264e+06	1.20476e+06
APVIFSHSSAYSVCASR	P16444	Dipeptidase 1	K01273	6.80617e+06	1.0788e+07	1.11742e+07		1.17533e+07		3.81086e+06	9.0716e+06	9.41194e+06	9.05404e+06	1.36211e+07	1.45633e+07	2.09624e+07	1.51583e+07	1.37404e+07	2.21778e+06	4.82565e+06		8.094e+06	4.5018e+06		6.18857e+06	2.31568e+06	4.02345e+06
APVILGSPDDVLEFLK	P09467	Fructose-1,6-bisphosphatase 1	K03841							344200												1.50197e+06		326077		100005
APVNTAELTDLLIQQNHIGSVIK	Q9P287	BRCA2 and CDKN1A-interacting protein	K15262		3.26693e+06					2.95745e+06		3.15848e+06	2.3782e+06					5.47107e+06			1.04747e+06			739140
APVPTGEVYFADSFDR	P27824	Calnexin	K08054
APWCHTTNSQVR	P00747	Plasminogen	K01315	4.33434e+06			9.62848e+06	735108		2.32805e+06	851527				1.14141e+06							1.19035e+06	2.19388e+07	9.01455e+06	1.28977e+06	7.10871e+06	834077
APWIEQEGPEYWDQETR	P04439	HLA class I histocompatibility antigen, A-3 alpha chain	CKO-h71																					1.51158e+06
APWIEQEGPEYWDR	Q31612	HLA class I histocompatibility antigen, B-73 alpha chain	CKO-h71
APWIEQEGPEYWDRNTQISK	P30466	HLA class I histocompatibility antigen, B-18 alpha chain	CKO-h71																	376003	1.27301e+06				2.22126e+06	2.8176e+06
APYNKAHK	P04054	Phospholipase A2	K01047		55494.6			88738.5			3.63708e+07			26779.6												38180.1
APYNKAHKNLDTK	P04054	Phospholipase A2	K01047	175140	158554	251231	134407	130039		14871.4	4.57013e+07		38401.3	29989.6			68594.2	324429		37885.1			45844	4774.79	38772.7	36691.6	6668.33
AQAEAQQPTFDALRDELR	Q15149	Plectin	K10388
AQAGEGVRPSPMQLELR	O00764	Pyridoxal kinase	K00868	3.43571e+06			2.31259e+06	3.99518e+06	5.55425e+06	2.39359e+06	1.31525e+06		732390	1.38808e+06	3.69263e+06					777607				1.69109e+06	6.59825e+06	677936	2.07565e+06
AQAVSEDAGGNEGR	P55884	Eukaryotic translation initiation factor 3 subunit B	K03253
AQAYQTGKDISTNYYASQK	P14625	Endoplasmin	K09487	2.31434e+07																				1.63348e+06
AQAYQTGKDISTNYYASQKK	P14625	Endoplasmin	K09487																					857364
AQCDKQLPFVCSF	Q9Y2Y8	Proteoglycan 3	CKO-h65	1.77616e+06							4.85423e+07		2.62386e+06	1.12263e+06	4.74907e+06	1.58693e+06	2.13389e+06									6.70088e+06
AQEEAERLEADR	P15311	Ezrin	K08007	2.57533e+06							4.70677e+06	1.65667e+06	1.43516e+06	2.35741e+06		94127.1	1.22428e+06		225885	1.15857e+06		1.35758e+06	1.77656e+06	1.65978e+06		364792	713377
AQEENTWFSYLK	Q8WVQ1	Soluble calcium-activated nucleotidase 1	K12304			2.40668e+06		1.1413e+06	2.20423e+06	4.5463e+06		373234						9.24496e+06						272530
AQEGLRPGTLCTVAGWGR	P08311	Cathepsin G	K01319	1.25505e+07	2.09059e+07		8.55101e+07				2.20041e+06	2.48701e+06	2.87958e+07			1.04256e+07			5.92341e+06	1.08798e+06		4.99919e+07		6.47949e+07		2.62056e+07	4.72363e+06
AQEILSQLPIK	P35754	Glutaredoxin-1	K03676																1.88109e+06	2.1921e+06				1.37227e+06
AQEVAFQLAQNWIR	O43280	Trehalase	K01194
AQFAQPEILIGTIPGAGGTQR	P30084	Enoyl-CoA hydratase, mitochondrial	K07511																					797895
AQFEGIVTDLIR	P38646	Stress-70 protein, mitochondrial	K04043	1.04471e+06		602011				1.36436e+06					664298		514934		1.96758e+06					8.0743e+06	3.03776e+06
AQFEGIVTDLIRR	P38646	Stress-70 protein, mitochondrial	K04043							3.29318e+06					945295		1.63409e+06	1.53669e+06	1.00187e+06					8.7151e+06
AQGPAASAEEPKPVEAPAANSDQTVTVKE	P80723	Brain acid soluble protein 1	K17272
AQHVFQHAVPQEGKPITNQK	Q13867	Bleomycin hydrolase	K01372		1.07218e+06						5.70549e+06	2.30146e+06		1.25157e+06		393535								473668
AQIFANTVDNAR	P05783	Keratin, type I cytoskeletal 18	K07604	8.15313e+06			4.45017e+06			1.11355e+07	4.42956e+06	953130	1.64236e+06		1.95168e+06		2.74891e+06	3.10693e+06	1.81171e+07	1.36669e+06		1.83465e+07		9.44472e+06	3.34375e+06	4.06242e+06	2.36463e+06
AQIHDLVLVGGSTR	P0DMV9	Heat shock 70 kDa protein 1B	K03283	3.39909e+07	6.1625e+06		2.61531e+07	1.01442e+07	1.47771e+06	8.79385e+06			740775				2.68837e+07	9.89063e+06	2.54898e+06	470432		7.22561e+07	3.39756e+07	1.12962e+06
AQIINDAFNLASAHK	P15144	Aminopeptidase N	K11140			7.46773e+07	1.64261e+06	849744	2.0691e+07	3.31442e+06	3.19569e+06	1.23675e+06			7.50025e+06	2.99819e+06	1.06301e+07	3.6631e+06	599917	9.46656e+06	2.35983e+06		1.2137e+07				9.01654e+06
AQIWDTAGQER	P62491	Ras-related protein Rab-11A	K07904	1.40458e+07			9.69585e+06	3.74408e+06			7.59784e+06				3.01464e+06		3.84977e+06	7.22053e+06	2.10912e+06		831122	1.3065e+07	5.28213e+06	1.31624e+07
AQLEFNQIK	P12883	Myosin-7	K17751		4.49644e+06		6.54062e+06	1.0181e+07	947286			8.45781e+06		2.63049e+06	4.78322e+06		9.93743e+06								1.03791e+07		3.39682e+06
AQLEPVASPAK	Q15149	Plectin	K10388
AQLGDLPWQVAIK	P05156	Complement factor I	K01333																					9.75747e+06
AQLGLGHSYSR	O00567	Nucleolar protein 56	K14564	3.76527e+06			7.02954e+06										1.8593e+06					8.64672e+06		2.20662e+06
AQLQQIQASLLGSMEQALR	P52790	Hexokinase-3	K00844		251938																			360492
AQPVQVAEGSEPDGFWEALGGK	P06396	Gelsolin	K05768										143392			518513								3.82703e+06	1.5612e+06
AQQELEEQTRR	P26038	Moesin	K05763			179034	618951			853573		81983.9	31463.6				1.44551e+06	4.21642e+06						1.66462e+06		1.05449e+06
AQQLAEVEVKK	Q14764	Major vault protein	K17266
AQQVAVQEQEIARR	O75955	Flotillin-1	K07192				2.85694e+06				1.13685e+06			988618										4.97854e+06
AQQVSQGLDVLTAK	P18206	Vinculin	K05700																2.08853e+06					4.17341e+06
AQSQTDRVDLGTLR	P16188	HLA class I histocompatibility antigen, A-30 alpha chain	CKO-h71		5.09574e+06						1.54499e+06	546126	612537						1.52623e+06	1.00884e+06		2.13496e+06		6.41105e+06		1.95807e+06	950796
AQTEGINISEEALNHLGEIGTK	Q9Y265	RuvB-like 1	K04499							2.62794e+06	1.75779e+06			475917			1.16513e+06						2.6999e+06	1.27576e+06
AQTTVTCMENGWSPTPR	P08603	Complement factor H	K04004																					1.95042e+06
AQVEEFLAQHGSEYQSVK	Q02809	Procollagen-lysine,2-oxoglutarate 5-dioxygenase 1	K00473							2.9366e+06												1.21843e+07		4.98838e+06			8.22312e+06
AQVPFEQILSLPELK	Q99828	Calcium and integrin-binding protein 1	K17259				68755												129336			576177		284899	408266
AQVTELEDELTAAEDAK	Q7Z406	Myosin-14	K10352		4.42455e+06																			929782
AQVWLEQVCAHLGLGVQEPHPGER	Q6XQN6	Nicotinate phosphoribosyltransferase	K00763			2.65319e+07			600773												5.62772e+06			1.30046e+06	3.15519e+06
AQWANPFDPSKTEDSSSFLIDK	P05543	Thyroxine-binding globulin	K20734			869583		1.22281e+06			343064				2.56945e+06		2.63639e+06	2.9182e+06	607519					1.14682e+06	2.06506e+06	894712	1.27547e+06
AQWFAIQHISLNPPR	P12724	Eosinophil cationic protein	K10787	2.18262e+06	9.2699e+06		4.96699e+06	4.18642e+06			5.97885e+06	3.50323e+06	4.20812e+06	3.07816e+06	4.44971e+06	1.77771e+06	1.64149e+06		2.79716e+06			6.19736e+07	9.28764e+06	2.04411e+06		8.0964e+06	633317
AQYDELARK	P05783	Keratin, type I cytoskeletal 18	K07604	6.58538e+06	549038	1.61222e+06		449466	2.42344e+06					279754	1.62713e+06	286024	289239	2.45163e+06	256611	257712	2.34041e+07	1.18677e+06	861313	4.88378e+06	1.7424e+06	3.26889e+06
AQYEDIAQK	P04264	Keratin, type II cytoskeletal 1	K07605
AQYEEIAQR	P35908	Keratin, type II cytoskeletal 2 epidermal	K07605
ARDDDSGNNGVILFSILR	Q9BYE9	Cadherin-related family member 2	K16502	5.01719e+06		2.01433e+06			3.01318e+06		2.78358e+06	6.34976e+06	1.12798e+06	2.72581e+06	3.76371e+06	2.4963e+06	4.08678e+06			3.40607e+06							3.40892e+06
ARDDLITDLLNEAK	P36543	V-type proton ATPase subunit E 1	K02150								784906					420699			283833	491910			1.62106e+06	1.68855e+06
ARDTASGSEAWAEVQR	Q9UQQ1	Aminopeptidase NAALADL1	K01301	2.13889e+06	1.15014e+07			2.3734e+06			3.87727e+07	3.43656e+06	2.42297e+06	4.81912e+06	1.61144e+06	5.94431e+06	4.58282e+06	1.88789e+07		1.95292e+06	3.72041e+06	3.27531e+06				5.43296e+06	3.11822e+06
ARFEELCADLFR	P34931	Heat shock 70 kDa protein 1-like	K03283									1.50457e+06	1.75867e+06			530224	2.09453e+06			1.45293e+06						2.6045e+06
ARFEELCSDLFR	P17066	Heat shock 70 kDa protein 6	K03283				5.09045e+06						1.07332e+06								977684			3.66633e+07
ARFEELNADLFR	P11142	Heat shock cognate 71 kDa protein	K03283	1.20054e+07	5.1171e+06	1.46366e+07	5.05375e+06		6.09903e+06	5.28786e+06	7.59844e+06	660446			3.11872e+06	589805	5.33132e+06	2.98541e+06	3.36266e+06	1.85635e+06	4.70673e+06	2.82916e+06		3.94388e+07	8.29735e+06
ARHEVLLISAEQDKR	Q00341	Vigilin	CKO-h70																					1.28997e+06
ARPHAWPFMVSLQLR	P08246	Neutrophil elastase	K01327		7.59766e+06		1.48723e+06												844120			1.0404e+07		811368		815454
ARSDEGQLSPATR	Q15149	Plectin	K10388	3.47745e+06	774994	1.31603e+06	879150		2.22809e+06	661295			254273	1.21631e+06	392874		351650		365762	288850		918723	722324	1.04582e+06			988649
ARVECQSHR	O14818	Proteasome subunit alpha type-7	K02731		762339	48371.1		15587.2					690245		3.69352e+06					458991	5.0973e+06			1.17344e+06		1.12328e+06
ARWYDYYTGVDINAR	O43451	Maltase-glucoamylase, intestinal	K12047					6.55512e+06		4.67529e+06	5.51279e+07	3.57443e+06	281533				2.90163e+06	6.6279e+06	1.72181e+06		2.53823e+06	7.41864e+06	1.16366e+07		4.40282e+06	4.16471e+06	2.00466e+06
ASAGLLGAHAAAITAYALTLTK	P0C0L4	Complement C4-A	K03989																4.50141e+06					1.05825e+07
ASAGPQPLLVQSCK	Q9Y490	Talin-1	K06271																					3.08926e+06
ASAGSYISALR	P28062	Proteasome subunit beta type-8	K02740
ASAPNSHVPLSSAFFASWR	P11678	Eosinophil peroxidase	K10788	1.19973e+07	1.22962e+07		1.42408e+07	7.27534e+06	1.23183e+08	3.0916e+06	3.79194e+06	3.99802e+06	8.21659e+06	7.80782e+06	6.54553e+06	1.84451e+06	3.15032e+06		2.38367e+06	885784		1.93532e+08	1.02997e+07			1.22864e+07	3.91792e+06
ASCLYGQLPK	P09211	Glutathione S-transferase P	K00799				1.6333e+07						2.34072e+06	2.12841e+06	3.97734e+06				2.41089e+06	1.01322e+06		8.3337e+06	3.64806e+06	6.11428e+07	1.27637e+07		764353
ASDCEGQDVVSLLR	P52790	Hexokinase-3	K00844									1.31335e+06		6.33466e+06		2.46664e+06			598688					5.47885e+06	3.98567e+06		7.06297e+06
ASDIPYNPFFYSYTLLTDSSIR	O43895	Xaa-Pro aminopeptidase 2	K14208		121045	76963.5		464811		92867.7												1.01706e+06	169859			70055.8
ASDTAMYYCAR	A0A0C4DH38	Immunoglobulin heavy variable 5-51	CKO-h46													963235								2.98523e+06		2.53578e+06	2.82732e+06
ASDTAMYYCAR	A0A0C4DH38	Immunoglobulin heavy variable 5-51	CKO-h46		2.23859e+06						2.30154e+06	5.07222e+06	4.42694e+06		3.85491e+06	3.86091e+06	1.6445e+06			3.32468e+06	3.68797e+06			808905		3.34775e+07	3.18894e+06
ASEGPAFFPGR	Q9NSD9	Phenylalanine--tRNA ligase beta subunit	K01890	2.86797e+06				2.7964e+06	2.88804e+06	1.8928e+06			1.20023e+06	1.08029e+06					719942	1.49444e+06				4.41336e+06			603834
ASENLRQEGVR	P12111	Collagen alpha-3(VI) chain	K06238	5.63608e+06	1.97355e+06	3.18281e+06	2.60264e+06					1.88212e+06	1.31932e+06	457092	1.38904e+06			1.76217e+06	3.20492e+06					1.00298e+07	3.68422e+06		682341
ASEQAELPR	Q86UD1	Out at first protein homolog					1.61899e+06	1.11011e+06		1.66322e+07									1.19075e+06				4.034e+06	1.70684e+06	1.31507e+07
ASESPSIFWVLPDGSILK	Q9NR99	Matrix-remodeling-associated protein 5	CKO-h57									70460.9	19984.9				103496			39442.7				272113			65844.9
ASFENNCEIGCFAK	P56537	Eukaryotic translation initiation factor 6	K03264																					2.46876e+06
ASFNHFDKDHGGALGPEEFK	O43707	Alpha-actinin-4	K05699					988053				478079	830354			699666			716195					3.25346e+06		735107
ASFNHFDRDHSGTLGPEEFK	P12814	Alpha-actinin-1	K05699																1.11328e+06					1.98544e+06
ASFSQPLFQAVAAICR	Q86UX7	Fermitin family homolog 3	K17084	509807		451635							54524	147042						101293				999099	1.58732e+07		145779
ASGGTFSSYAISWVR	P01742	Immunoglobulin heavy variable 1-69	CKO-h46	4.71175e+06				3.08552e+06				1.68129e+06	764049	1.40179e+07			2.10759e+06			1.10331e+06						4.91352e+06
ASGPPVSELITK	P16402	Histone H1.3	K11275	2.62171e+07					3.77228e+06										3.38225e+06					9.93435e+06
ASGVEGADVVK	P19367	Hexokinase-1	K00844		1.6838e+06			4.18421e+06							1.96949e+06					1.61888e+06				2.67319e+06
ASGVPDRFSGSGSGTDFTLK	A0A087WW87	Immunoglobulin kappa variable 2-40	CKO-h50	4.14692e+07	7.22096e+06	6.12662e+07	2.95206e+07	1.4888e+08	7.13838e+07	1.04271e+07	1.99378e+08	8.36162e+07	3.58041e+07	1.63217e+07	3.59448e+07	8.63303e+07	7.13434e+07		1.31775e+07	1.93199e+07	4.57016e+08	1.23445e+08	8.17934e+06	8.57051e+06	1.26078e+08	4.63419e+08	4.40839e+07
ASGYTFTSYDINWVR	P0DP01	Immunoglobulin heavy variable 1-8	CKO-h46		2.0293e+06			1.85422e+06			7.18718e+06	1.09123e+06			381631	521876	1.61662e+06	1.07218e+06		130317						2.18564e+06	455944
ASHEEVEGLVEK	Q08380	Galectin-3-binding protein	K17300	4.47803e+08	2.50056e+08	1.77755e+08	2.27598e+08	6.6558e+07	5.51694e+07	1.05089e+08		3.32252e+07	4.28904e+07	2.5406e+07	1.36646e+08	4.67845e+07	1.88578e+08	1.53938e+08	2.66557e+07	1.86139e+07	9.32636e+07	6.92671e+08	1.06172e+08	3.51549e+07	1.95112e+08	1.48994e+08	3.25408e+07
ASHTAPQVLFSHR	O15144	Actin-related protein 2/3 complex subunit 2	K05758													548202	351417		285157					1.09723e+06			1.67591e+06
ASILNTWISLK	P22234	Multifunctional protein ADE2	K01587																					755254
ASIMFAQHVDSIVEFCTEQNHNK	A8K7I4	Calcium-activated chloride channel regulator 1	K05027					2.00601e+06				804661		2.6923e+06					3.19723e+06							2.59931e+06	1.47238e+06
ASISGGGLPAPYQAK	P22748	Carbonic anhydrase 4	K18246	1.70801e+07	8.4219e+06		4.07459e+07	7.307e+06	3.80324e+06	9.11974e+06		3.82469e+06	3.36721e+06	2.25309e+07	1.05265e+07	4.33582e+06	1.65626e+07		2.35129e+06	1.34893e+06	7.21996e+06	1.35428e+07	2.6058e+07	1.14119e+06	6.07447e+06	5.61084e+06	3.37661e+06
ASITPGTILIILTGR	Q02878	60S ribosomal protein L6	K02934									15589.9							40058.1			306808		244543		43932
ASIWETNPGTIR	P98073	Enteropeptidase	K01316	4.68639e+06	3.15078e+06			8.22073e+06	1.21694e+07		3.31408e+07	3.18629e+07	1.72259e+07	2.52229e+07	2.39724e+07	5.64339e+07	4.91341e+06			1.13487e+07						7.1758e+06	8.62937e+06
ASKPGWWLLNTEVGENQR	P12259	Coagulation factor V	K03902
ASLAETDKITLEVAK	P38606	V-type proton ATPase catalytic subunit A	K02145		1.49438e+06			1.41756e+06		1.52068e+06							881268	2.73716e+06				4.15478e+06		1.58245e+06
ASLEAAIADAEQR	P05787	Keratin, type II cytoskeletal 8	K07605									3.1184e+06	7.72273e+06		2.11332e+06	2.82627e+06			1.02798e+06	2.89275e+06	5.31511e+06		1.658e+08	4.31425e+06		5.03079e+06	2.43665e+06
ASLEAAIADAEQRGELAIKDANAK	P05787	Keratin, type II cytoskeletal 8	K07605
ASLIDDAFALAR	Q07075	Glutamyl aminopeptidase	K11141			659788			189438			1.23305e+06	943324	1.48373e+06	6.94121e+06	934823	1.3093e+06			1.57629e+06		3.9344e+06				2.30266e+06	2.50645e+06
ASNGDAWVEAHGK	P38646	Stress-70 protein, mitochondrial	K04043				3.34929e+06	1.57553e+06		2.01529e+06								1.88501e+06	739827	383244		6.32487e+06	821032	1.96772e+06	1.84705e+06
ASNLENSTYDLYTIPK	P53621	Coatomer subunit alpha	K05236
ASPFLECHGR	Q01955	Collagen alpha-3(IV) chain	K06237			1.75603e+07						6.77567e+06		6.89772e+06	4.08573e+06												4.01517e+06
ASPTSDFASPTYDLIK	Q86UP6	CUB and zona pellucida-like domain-containing protein 1	CKO-h35	4.0553e+06	7.62688e+06		7.56275e+06			1.07398e+07		2.23166e+06	3.31881e+06	1.00202e+06	2.51993e+07	1.47608e+06	3.28358e+06	8.88206e+06		2.57412e+06		2.2549e+07			1.16247e+07	4.88863e+06	1.43591e+06
ASQGISNYLAWFQQKPGK	P04430	Immunoglobulin kappa variable 1-16	CKO-h50
ASQGISNYLAWFQQKPGKAPK	P04430	Immunoglobulin kappa variable 1-16	CKO-h50								6.65392e+06															1.69439e+06
ASQGISNYLAWYQQKPGK	A0A075B6S5	Immunoglobulin kappa variable 1-27	CKO-h50		2.60526e+06			3.77648e+06		1.7976e+06		1.46709e+06		1.83889e+06		4.62759e+06				2.60619e+06				2.9997e+06		1.4007e+07	7.33335e+06
ASQGISSWLAWYQQKPGK	A0A0C4DH73	Immunoglobulin kappa variable 1-12	CKO-h50				9.411e+06	3.2935e+06	2.10208e+06		4.65206e+06	2.51064e+06	709942			1.27056e+06	1.01742e+06			2.32832e+06		1.09025e+07		464137		1.30006e+07	1.58274e+06
ASQGISSWLAWYQQKPGKAPK	A0A0C4DH73	Immunoglobulin kappa variable 1-12	CKO-h50								1.26244e+06															1.72733e+06
ASQGISSYLAWYQQKPGK	A0A0C4DH67	Immunoglobulin kappa variable 1-8	CKO-h50								3.61165e+06	4.82072e+06	2.06598e+06	1.4419e+06		4.02528e+06	1.08306e+06			1.50999e+06			2.72846e+07	1.05862e+06	2.46917e+06	8.90227e+06	2.47013e+06
ASQGISSYLAWYQQKPGKAPK	A0A0C4DH67	Immunoglobulin kappa variable 1-8	CKO-h50			7.31438e+06					4.67264e+06		538720				1.35032e+06	3.00711e+06		573998					2.50498e+06	2.89996e+06
ASQHGSDVVIETDFGLR	Q9Y6R7	IgGFc-binding protein	CKO-h40	3.12846e+06	8.7849e+07		5.58332e+06	1.01714e+08	3.40744e+06	1.39173e+08	3.58921e+07	5.02408e+07	7.7999e+06	1.14292e+07	8.85003e+07	5.31712e+07	1.02504e+07	2.62387e+07	2.97783e+06	2.76027e+07	3.17088e+06	1.64414e+07	7.22236e+06			5.13878e+07	9.60168e+07
ASQSISSWLAWYQQKPGK	P01602	Immunoglobulin kappa variable 1-5	CKO-h50					6.03594e+06			3.20933e+06	1.04007e+07	2.49512e+06		3.03411e+06	1.0249e+07	1.37547e+06		228058	3.86294e+06	2.10909e+06		2.4075e+06	2.17143e+06		3.44022e+07	1.06469e+07
ASQSISSWLAWYQQKPGKAPK	P01602	Immunoglobulin kappa variable 1-5	CKO-h50	2.35654e+06							8.16828e+06													195625		2.47342e+07
ASQSISSYLNWYQQKPGK	P04432	Immunoglobulin kappa variable 1D-39	CKO-h50					3.17714e+06			4.3741e+06	6.51564e+06	2.04754e+06			3.755e+06			1.71965e+06	2.98194e+06			1.39476e+06	3.75311e+06	6.90523e+06	2.10412e+07	3.04814e+06
ASQSISSYLNWYQQKPGKAPK	P04432	Immunoglobulin kappa variable 1D-39	CKO-h50						1.28741e+06		5.69749e+06															7.83896e+06
ASQSVSSNLAWYQQKPGQAPR	P01624	Immunoglobulin kappa variable 3-15	CKO-h50	1.50647e+07				6.57337e+06			7.77913e+07	1.10745e+07	6.48793e+06		5.16738e+06	1.98483e+07	5.66671e+06		1.38792e+06	7.01629e+06				5.65898e+06		1.12434e+08	6.14113e+06
ASQSVSSSYLAWYQQKPGQAPR	P01619	Immunoglobulin kappa variable 3-20	CKO-h50					2.97664e+06			4.53915e+06	5.88979e+06	1.68919e+06			6.80211e+06				4.1038e+06				4.46934e+06		8.22691e+07	3.29077e+06
ASQSVSSYLAWYQQKPGQAPR	A0A0A0MRZ8	Immunoglobulin kappa variable 3D-11	CKO-h50				5.21076e+06	2.57739e+06			2.08156e+07	7.1955e+06	1.4774e+06			5.76719e+06				2.03589e+06				3.03675e+06		5.26654e+07	2.66016e+06
ASREEILAQAK	P35579	Myosin-9	K10352					9.63186e+07	4.69322e+07	2.65781e+06				1.8474e+06			2.18773e+06	2.22398e+07	5.08823e+06	234344				1.12229e+07	1.88033e+06
ASREEILAQAKENEK	P35579	Myosin-9	K10352			4.12192e+06	1.64107e+06		1.49157e+06						781131				4.01706e+06	1.71379e+06	4.99137e+06			1.04881e+07
ASSEGGTAAGAGLDSLHK	O15143	Actin-related protein 2/3 complex subunit 1B	K05757				1.08427e+06	2.69385e+06	2.31118e+06									1.55138e+06	889532					7.87199e+06		539544
ASSIIDELFQDR	P10909	Clusterin	K17252			812984							61681.3	85521.4					1.26753e+06	105005		1.895e+07		1.95127e+07
ASSIIDELFQDRFFTR	P10909	Clusterin	K17252																					3.02783e+06
ASSLESGVPSR	P01602	Immunoglobulin kappa variable 1-5	CKO-h50	1.83333e+07		1.3043e+07	3.83058e+07	1.09435e+08	8.30749e+06	1.00037e+07	2.60462e+08	2.13752e+08	6.43425e+07	2.03289e+07	9.4075e+07	1.80201e+08	4.86256e+07	1.36977e+07	8.56778e+06	8.37508e+07	1.45906e+08	4.40928e+07		2.7319e+07	1.36367e+08	7.34292e+08	4.35889e+07
ASSVVVSGTPIR	P16930	Fumarylacetoacetase	K01555	3.03889e+06	6.15672e+06			842240				2.97818e+06			7.06842e+06				1.98194e+06			5.22141e+06
ASTAGSESTLALR	Q9UGM3	Deleted in malignant brain tumors 1 protein	K13912	4.90774e+06		6.42379e+06		5.74843e+06	3.0571e+06	1.19775e+07	1.13041e+07									7.21065e+06					1.2075e+07		8.49762e+06
ASTPGAAAQIQEVK	P02730	Band 3 anion transport protein	K06573												5.13185e+06				2.76504e+06	544585			9.15644e+06	2.2008e+06			2.74272e+06
ASTPNGYDNGIIWATWK	P02679	Fibrinogen gamma chain	K03905		3.12588e+06			1.05842e+07	964955			6.45783e+06	475198		568498	3.2444e+06	1.08866e+06		1.05326e+07	3.03771e+06	700459			2.8526e+07	6.35289e+06		5.17635e+06
ASVDELFAEIVR	P61225	Ras-related protein Rap-2b	K07838	668471												113745	241668		184503								264506
ASVGFGGSCFQK	O60701	UDP-glucose 6-dehydrogenase	K00012				4.22254e+06						1.1376e+06	1.45636e+06			3.96269e+06							1.88558e+06	3.84144e+06
ASVTALIESVNGK	A8K7I4	Calcium-activated chloride channel regulator 1	K05027	1.82667e+07		5.13803e+07	1.74261e+07	6.79317e+06	1.51185e+07	1.42512e+07		4.65892e+06	4.38913e+06	5.80048e+06	4.75346e+07	6.00975e+06	1.95295e+07		3.7464e+06	1.03124e+07	7.70357e+06	1.62258e+07	1.31126e+07		1.24997e+07	2.57985e+07	2.53872e+07
ASYAQQPAESR	P98160	Basement membrane-specific heparan sulfate proteoglycan core protein	K06255	1.31767e+07		1.32579e+06			944747	3.53186e+06						704767	440887				1.50849e+06	871971	2.76932e+06	4.12458e+06	4.43353e+06	919631	254712
ASYSGVSLFSNPVQYWEIQPSTFR	P07585	Decorin	K04660																					239754
ATADVFCLNTYYSR	P09848	Lactase-phlorizin hydrolase	K01229				3.2291e+06	3.40211e+06			2.04921e+06				1.42828e+06	394596				298577							2.11563e+06
ATAEQISSQTGNK	Q16698	2,4-dienoyl-CoA reductase, mitochondrial	K13236												597131									1.33657e+06
ATAVMPDGQFK	Q06830	Peroxiredoxin-1	K13279
ATAVMPDGQFK	Q06830	Peroxiredoxin-1	K13279		4.81862e+06				1.49451e+06		2.68897e+06			709015				4.43141e+06	943839			9.5142e+06	2.0111e+06	715483		1.98225e+06	627165
ATAVVDGAFK	P32119	Peroxiredoxin-2	K03386		1.04712e+08		5.52604e+06	1.65132e+07	9.46926e+06	2.57065e+08		8.26979e+07	6.92176e+07			4.61795e+06	3.13506e+06	5.29495e+06	2.43139e+07	1.06236e+07	4.43838e+07		1.30264e+09	1.00143e+07	2.58947e+07	1.30622e+07	4.41429e+06
ATAVVDGAFKEVK	P32119	Peroxiredoxin-2	K03386		8.32361e+06		8.72223e+06			3.84365e+06		818318			6.34958e+06				3.95249e+07	1.28214e+07		5.76434e+06	3.87724e+06	2.28482e+07	3.92906e+07
ATCAPQHGAPGPGPADASK	P21333	Filamin-A	K04437	1.79513e+06						1.48974e+06														2.85949e+06
ATCEETFLAIK	P15086	Carboxypeptidase B	K01291	4.39353e+07		2.43642e+07	2.32962e+07	1.09445e+07	9.66388e+06	1.75151e+07	1.31382e+07	1.07341e+08	3.14197e+07	6.95063e+07	1.33652e+08	2.50148e+08	5.45687e+07	6.59645e+06		2.23257e+08	1.25837e+08		4.9083e+06	2.33493e+06	2.12511e+07	6.9697e+07	7.39811e+07
ATCIGNNSAAAVSMLK	P25789	Proteasome subunit alpha type-4	K02728
ATDCVGHDVVTLLR	P19367	Hexokinase-1	K00844
ATDFVVPGPGK	O75874	Isocitrate dehydrogenase [NADP] cytoplasmic	K00031	3.70892e+06		4.43997e+06	1.88654e+06		2.00439e+06	1.95014e+06			934834		6.42169e+06	673201	4.50226e+06		3.15166e+06			2.64824e+06	1.98401e+06	1.11115e+06			1.18245e+06
ATDKSFVEK	P35579	Myosin-9	K10352		105794	207257	117898	6.09155e+06	3.45446e+07	1.45472e+06	110285	2.59946e+06	64377				49292.6	1.32802e+06	976619	1.89034e+06	3.31216e+07	504943		4.5243e+06	1.09316e+06	246018	1.94786e+06
ATEDEGSEQKIPEATNR	P01008	Antithrombin-III	K03911			3.34569e+06		4.24901e+06				2.09773e+06					1.46284e+06	1.95574e+06	729123					1.85211e+07	3.77908e+06
ATEDEGSEQKIPEATNRR	P01008	Antithrombin-III	K03911					2.73174e+06	1.15102e+06								735559		636074					1.29282e+07
ATEHLSTLSEK	P02647	Apolipoprotein A-I	K08757	2.5188e+08	1.13012e+06		2.36129e+07										2.41602e+06		3.54829e+06				2.65852e+07	1.07502e+08		633802
ATENDIANFFSPLNPIR	P31942	Heterogeneous nuclear ribonucleoprotein H3	K12898	185505	280497	273537	60804.9	196223		177865		124406						237527		30563.3		1.07276e+06		622237	490319
ATENDIYNFFSPLNPMR	P55795	Heterogeneous nuclear ribonucleoprotein H2	K12898
ATENDIYNFFSPLNPVR	P31943	Heterogeneous nuclear ribonucleoprotein H	K12898		1.31767e+06		139775	944859	295574		334267	148228			85623			1.9988e+06	94479.9			2.62697e+06		2.70078e+06	845384	524607
ATFGCHDGYSLDGPEEIECTK	P02749	Beta-2-glycoprotein 1	K17305																				3.08934e+06	1.48161e+07
ATFQTPDFIVPLTDLR	P04114	Apolipoprotein B-100	K14462																107897					287862
ATFYGEQVDYYK	P46940	Ras GTPase-activating-like protein IQGAP1	K16848			7.41965e+06									2.31147e+06						5.7046e+06			4.02475e+06
ATGIPDRFSGSGSGTDFTLTISR	P01619	Immunoglobulin kappa variable 3-20	CKO-h50
ATGNPNPDIVWLK	Q8WZ42	Titin	K12567	1.61907e+07		4.34929e+06	1.90569e+06								855847										1.02141e+07
ATGVLYDYVNK	P04114	Apolipoprotein B-100	K14462	1.25466e+07		6.04467e+06			2.18287e+06			5.05363e+06						1.69251e+07						4.6935e+06
ATIAGGGVIPHIHK	Q71UI9	Histone H2A.V	K11251		2.92287e+06		1.41622e+06			737688	3.89844e+06			1.10404e+06	1.25281e+06									8.59207e+06
ATIGADFLTK	P51149	Ras-related protein Rab-7a	K07897	4.4549e+06		1.40112e+07	3.58825e+06	2.12524e+06		5.8649e+06		4.9986e+06			2.99655e+06		3.13572e+06	5.41333e+06	4.40788e+06	1.70338e+06		1.08278e+07	4.91303e+06		4.43945e+06
ATIISEQQAK	P51692	Signal transducer and activator of transcription 5B	K11224	2.04255e+06				7.94391e+06		1.30677e+06			783517				988643	1.51929e+06			1.73003e+06			1.86383e+06
ATKVPLVAEKPLKEPK	P41250	Glycine--tRNA ligase	K01880																					2.9307e+06
ATLDVDEAGTEAAAATSFAIK	P29622	Kallistatin	K04525
ATLGPAVRPLPWQR	P00746	Complement factor D	K01334					1.23483e+07			1.04046e+06						1.25427e+06	7.18702e+06	324478				4.20986e+06	2.42042e+06	3.79444e+06
ATLHAVDVTLDPDTAHPHLFLYEDSK	Q13410	Butyrophilin subfamily 1 member A1	K06712
ATLPSPDKLPGFK	P22314	Ubiquitin-like modifier-activating enzyme 1	K03178								1.44445e+06													3.25404e+06
ATLYALSHAVNNYHK	P04114	Apolipoprotein B-100	K14462		2.74844e+06			1.75429e+06							1.56196e+06				4.91772e+06			1.99965e+06		9.14427e+06	1.92304e+06
ATLYVTAIEDR	Q99873	Protein arginine N-methyltransferase 1	K11434										1.23349e+06			1.02016e+06		5.73744e+06						3.74364e+06		7.60133e+06
ATMYPDVPIGQLGQTVVCDVSVGLICK	Q02817	Mucin-2	K10955			341814					231999										202785	187951		389588	374632	574221
ATNYNAGDR	P61626	Lysozyme C	K13915	1.49885e+08	4.81419e+07	1.3152e+07	6.79246e+07	5.61435e+06	3.10942e+07	6.63855e+08	3.73101e+06	2.0411e+06	1.25353e+07	6.03111e+06	2.60965e+07		5.86611e+06	1.86632e+07	8.96003e+06			1.26787e+07	1.22668e+07		1.21995e+07		2.96675e+06
ATNYNAGDRSTDYGIFQINSR	P61626	Lysozyme C	K13915	7.22168e+07	1.03646e+07	6.85892e+06	1.80057e+07		1.39994e+06	6.78542e+07	2.26537e+07		2.21636e+06		8.88567e+06	615425	5.46468e+06
ATPENYLFQGR	P04440	HLA class II histocompatibility antigen, DP beta 1 chain	K06752			5.86901e+06			3.02034e+06				1.03185e+06		5.27646e+06	485645		5.67641e+06			2.49013e+06		5.51041e+06		3.51993e+06	3.65327e+06	3.88742e+06
ATPEQYQILK	P14324	Farnesyl pyrophosphate synthase	K00787				5.22184e+06	5.42376e+06		1.75384e+06		1.2498e+06					3.76746e+06	3.61372e+06				1.24262e+07		3.6797e+06
ATSFLLALEPELEAR	P04843	Dolichyl-diphosphooligosaccharide--protein glycosyltransferase subunit 1	K12666						246882										329858					1.16406e+06
ATSGTEHQFCGGR	Q15113	Procollagen C-endopeptidase enhancer 1	CKO-h63										21641.2											1.3638e+06		21483.4	822448
ATSGTEHQFCGGRLEK	Q15113	Procollagen C-endopeptidase enhancer 1	CKO-h63	1.90651e+06	1.08252e+06	4.45496e+06			2.20552e+06				3.18262e+06	536156	1.19251e+06			1.52573e+06	4.11869e+06	577863	2.8746e+06		7.19295e+06	3.67226e+06	1.29029e+06	1.3947e+06
ATSILEFYR	P09001	39S ribosomal protein L3, mitochondrial	K02906
ATSNVFAMFDQSQIQEFK	P24844	Myosin regulatory light polypeptide 9	K12755																					536086
ATSSSSGSLSATGR	Q03252	Lamin-B2	K07611										281790		218921								766070	448055			1.35215e+06
ATSTATSGFAGAIGQK	P51659	Peroxisomal multifunctional enzyme type 2	K12405					5.73487e+06			2.05125e+06		611443	4.06945e+06				8.27929e+06			1.31774e+06		4.10634e+06	3.60241e+06
ATTVTGTPCQDWAAQEPHR	P00747	Plasminogen	K01315								1.13323e+06									733767	658632			2.76974e+07			465076
ATVAPEDVSEVIFGHVLAAGCGQNPVR	Q9BWD1	Acetyl-CoA acetyltransferase, cytosolic	K00626																					984212		594970
ATVKELASLHGTK	P15086	Carboxypeptidase B	K01291	3.29438e+07	6.01133e+06	4.34567e+06	3.91898e+07	3.59251e+07		5.32903e+07	2.67869e+07	1.65227e+07	5.11475e+06	9.81635e+06	2.22763e+07	1.07856e+07	2.20134e+07	7.91402e+06		3.96768e+06		1.24142e+07		2.87268e+06		1.32409e+07	5.87048e+06
ATVLNYLPK	P01023	Alpha-2-macroglobulin	K03910		1.42329e+07		2.8415e+07	2.55747e+07	2.02319e+07			2.94933e+07	2.91384e+07	1.50358e+07	3.14797e+07	1.22778e+07			3.34754e+07	1.23035e+07	2.73342e+07		1.45865e+07	1.23865e+07	3.20055e+07	3.95339e+07	2.22746e+07
ATVVYQGER	P02749	Beta-2-glycoprotein 1	K17305																8.63443e+06				1.79796e+07	4.96735e+07	8.56247e+07
ATWSGAVLAGR	P04217	Alpha-1B-glycoprotein	CKO-h31		3.68139e+06			2.45825e+06					1.88926e+06			618891			2.10285e+07	1.17868e+06		2.73065e+06	9.02248e+06	3.42419e+07	1.68867e+06	1.4661e+06
AVAFQNPQTHVIENLHAAAYR	P22695	Cytochrome b-c1 complex subunit 2, mitochondrial	K00415		3.70339e+06																	3.10283e+06	7.81171e+06	5.94929e+06	4.60464e+06
AVAFSPVTELKK	P17858	ATP-dependent 6-phosphofructokinase, liver type	K00850
AVAGNISDPGLQK	P18206	Vinculin	K05700					2.41909e+06	4.40509e+06							1.83843e+06				749485	1.27469e+06			5.15751e+06
AVAHHTDCTFIR	P62195	26S proteasome regulatory subunit 8	K03066		980158				1.16059e+06	2.01449e+06			629796		1.17501e+06									1.40096e+06
AVAHHTTAAFIR	P43686	26S proteasome regulatory subunit 6B	K03063	4.80689e+06	2.80249e+06		9.45259e+06		4.55161e+06								3.65385e+06					1.27164e+07	2.29929e+06	2.18979e+06	3.53228e+06
AVAIDLPGLGHSK	Q96IU4	Protein ABHD14B	K13706	9.50627e+06									545036					4.46279e+06						1.8311e+06
AVANQTSATFLR	P62191	26S proteasome regulatory subunit 4	K03062
AVANYDSVEEGEKVVK	P51659	Peroxisomal multifunctional enzyme type 2	K12405		4.24294e+06		9.94782e+06		2.09487e+06		757826	1.25643e+06		1.91261e+06		1.29903e+06		4.77859e+06		792951	2.33895e+06	1.33368e+07		3.71337e+06		2.0842e+06
AVAQALEVIPR	P49368	T-complex protein 1 subunit gamma	K09495								2.50004e+06							5.54974e+06	2.37698e+06					6.44278e+06
AVASAAAALVLK	Q9Y490	Talin-1	K06271	1.76702e+08				2.23906e+06											1.19688e+06	323226				2.71571e+06
AVASFIESK	Q8IVL8	Carboxypeptidase O	K23009					7.39188e+06		7.66273e+06		1.93639e+06	2.5599e+06	4.55135e+06	1.00113e+07		4.47256e+06		3.45539e+06	1.59167e+06	4.84894e+06				9.61105e+06		461473
AVASQLDCNFLK	P62333	26S proteasome regulatory subunit 10B	K03064
AVAVVVDPIQSVK	O00487	26S proteasome non-ATPase regulatory subunit 14	K03030																					1.81377e+06		1.10369e+06
AVCHPTAWDLGK	Q9BYF1	Angiotensin-converting enzyme 2	K09708	2.00592e+06				969130		3.21538e+06		4.76126e+06			1.63894e+07	746561	5.9412e+06	1.85092e+06		1.91178e+06	6.45324e+06						5.59253e+06
AVCMLSNTTAIAEAWAR	Q71U36	Tubulin alpha-1A chain	K07374		2.1962e+06							329802									454410			1.42537e+06
AVCMLSNTTAIAEAWAR	Q71U36	Tubulin alpha-1A chain	K07374	1.33973e+06	4.33127e+06		7.01852e+06		1.63428e+06	4.74594e+06		651527	1.69169e+06	1.68843e+06			1.08398e+06	1.57535e+07	220818	1.03048e+06		7.70193e+06	4.67222e+06	8.90172e+06	4.39289e+06	535307
AVCVLKGDGPVQGIINFEQK	P00441	Superoxide dismutase [Cu-Zn]	K04565								3.25411e+06	2.44933e+06		2.51427e+06		1.4633e+07			865050	2.81142e+06						1.61225e+07	2.1481e+06
AVDIPGLEAATPYR	P24821	Tenascin	K06252				1.59729e+06															8.42655e+06		2.18717e+06	7.03222e+06		846997
AVDIPHMDIEALKK	P62906	60S ribosomal protein L10a	K02865										290928											2.62997e+06
AVDTWSWGER	Q08380	Galectin-3-binding protein	K17300	9.62426e+07	7.79641e+07	4.94236e+07	7.02032e+07	3.11966e+07	4.34562e+06	4.21628e+07	2.41592e+07	6.8821e+07	8.03327e+07	2.9927e+07	1.9806e+07	3.0006e+07	8.20113e+07	8.75761e+07	1.08072e+07	2.22662e+07	4.86343e+07	2.66286e+08	5.09613e+07	2.0645e+07	5.25663e+07	3.73751e+07	2.60932e+07
AVEEKIEWLESHQDADIEDFKAK	P11021	Endoplasmic reticulum chaperone BiP	K09490
AVELLGDIVQNCSLEDSQIEKER	P31930	Cytochrome b-c1 complex subunit 1, mitochondrial	K00414			975173					728929										1.32558e+06			1.89528e+06
AVENSSTAIGIR	P25788	Proteasome subunit alpha type-3	K02727	1.98027e+07	3.85896e+06	5.02752e+06		1.1245e+06	1.28059e+06	1.8152e+06		3.11279e+06		2.0136e+06	4.71107e+06	2.46469e+06	2.11428e+06	7.65817e+06	5.37431e+06	1.46093e+06	1.61205e+06	5.79418e+06	3.10978e+06	6.05972e+06	4.85943e+06		1.54024e+06
AVFDETYPDPVR	P49588	Alanine--tRNA ligase, cytoplasmic	K01872										637100		8.1892e+06			4.01076e+06		317724			7.18536e+06	1.8251e+06	4.81755e+06	970943	5.31617e+06
AVFGELPSGGGTVEK	Q96C23	Aldose 1-epimerase	K01785				3.45345e+06					1.18644e+06			2.23509e+06				959130			5.64832e+06	2.78804e+06			3.83673e+06	1.48848e+06
AVFPSIVGRPR	A5A3E0	POTE ankyrin domain family member F	K17299	2.37269e+07	4.3818e+06		2.60745e+07	1.54123e+06		1.39957e+07	832797	3.55932e+06	2.37667e+06	2.60421e+06	1.43379e+07	991938	9.31879e+06	1.62732e+07	9.07061e+07	1.02418e+06		4.75329e+07	3.16767e+06	3.09492e+08	1.66721e+07	6.46845e+06	7.01791e+06
AVFQANQENLPILK	P05023	Sodium/potassium-transporting ATPase subunit alpha-1	K01539				5.60213e+06												1.76547e+06	812904				2.09709e+06			2.16864e+06
AVFQANQENLPILKR	P05023	Sodium/potassium-transporting ATPase subunit alpha-1	K01539																2.22094e+06					2.73084e+06		505987
AVFVDLEPTVIDEIR	P68366	Tubulin alpha-4A chain	K07374	272566																				486826
AVFVDLEPTVIDEVR	Q71U36	Tubulin alpha-1A chain	K07374																					1.29551e+07
AVGDKLPECEADDGCPKPPEIAHGYVEHSVR	P00738	Haptoglobin	K16142	2.34829e+06					1.31519e+07	3.54701e+06			526273		929897				308789					1.64162e+07		542083	1.74322e+06
AVGDKLPECEAVCGKPK	P00739	Haptoglobin-related protein	K14477	3.8023e+06		4.42424e+06		3.28329e+06	5.52984e+06				1.73914e+06	3.3549e+06						6.83521e+06				1.1875e+08	1.31185e+08	618191	5.94198e+06
AVGFGGDFDGVPR	P16444	Dipeptidase 1	K01273	6.92631e+07	1.69582e+08	6.02816e+08	4.49607e+07	4.28068e+07	2.3158e+07	8.38213e+07	1.67766e+07	5.19272e+07	3.35707e+07	7.16166e+07	7.41487e+07	5.32346e+07	1.0506e+08	3.11206e+08	2.38138e+06	2.56548e+07	5.75111e+07	9.93946e+07	7.45758e+06		1.41776e+08	1.97761e+07	1.73443e+07
AVGHPFVIQLGR	O14980	Exportin-1	K14290																546847			2.5794e+06		3.47224e+06
AVGLAGTFR	P39060	Collagen alpha-1(XVIII) chain	K06823
AVGLLTVISK	O43653	Prostate stem cell antigen		9.50222e+06									823669	3.1043e+06	3.78858e+07							2.18856e+07
AVGPSLDLLR	Q8WW52	Protein FAM151A		1.66527e+07	5.07736e+06	1.58824e+07	3.64793e+06	6.69632e+06		2.16157e+06		2.26855e+06	637390	787743	6.96449e+06	783202	1.75159e+07	9.44086e+06		2.64171e+06	5.80459e+06	6.0082e+06			2.99762e+07	501340	745015
AVGSGATFSHYYYMILSR	P0C0L4	Complement C4-A	K03989
AVGVPALGFSPMNR	Q03154	Aminoacylase-1	K14677		1.05637e+07				6.13506e+06	2.64329e+07							6.65415e+06			659250			1.18491e+07		2.32972e+06	2.67793e+06
AVHKAVLTIDEK	P01009	Alpha-1-antitrypsin	K03984		4.65633e+06	4.96336e+06		2.83567e+06	6.90647e+06	9.60903e+06	1.10375e+08	2.05633e+06	1.17377e+06	2.50188e+06		809545	1.86432e+06	7.52007e+06	830472	668262			9.45295e+06	1.35337e+06		2.38882e+06	1.54876e+06
AVIDQCNHDNILR	P17301	Integrin alpha-2	K06481	8.86709e+06		1.01477e+07	5.97877e+06					2.12878e+06				2.27283e+06							4.63423e+06	2.00221e+06
AVISPGFDVFAK	P06681	Complement C2	K01332		6.78869e+06				3.39151e+06			4.80924e+06		1.24469e+06	1.03054e+06	6.84075e+06						8.52584e+06	906314	4.75987e+06	1.27492e+07
AVLAELPQQVVQYFK	Q96FN4	Copine-2	CKO-h07		984475		217780							77803.5					251241			1.57884e+06		267523		412596
AVLDVFEEGTEASAATAVK	P01011	Alpha-1-antichymotrypsin	K04525		1.46137e+08			1.58278e+08	1.13633e+08	1.82752e+08	2.25099e+07	5.84061e+07	4.9781e+07	1.61778e+07	4.45419e+07	9.66514e+07	2.48614e+07	7.00385e+07	4.1183e+06	4.27537e+07	1.30784e+06	1.85845e+07	1.03892e+08	6.17391e+07	6.18299e+06	2.68371e+07	2.25677e+08
AVLFCLSEDKK	P23528	Cofilin-1	K05765	1.76736e+07	2.81739e+06		1.29624e+07	1.53098e+06		9.93919e+06					4.39567e+06		3.09375e+06	9.62765e+06				9.88894e+06		3.27591e+07	6.69424e+06		1.84892e+06
AVLIAGQPGTGK	Q9Y230	RuvB-like 2	K11338																586348					2.1442e+06
AVLLAGPPGTGK	Q9Y265	RuvB-like 1	K04499																750292					2.77814e+06
AVLNPTPIKR	P84095	Rho-related GTP-binding protein RhoG	K07863			1.36053e+06															1.04253e+06			7.90433e+06
AVLQFTPASWTYVR	P48651	Phosphatidylserine synthase 1	K08729														190882							395541
AVLSAEQLRDEEVHAGLGELLR	P50454	Serpin H1	K09501		4.25096e+06			2.97758e+07	1.5364e+06			2.61987e+06		956718	1.03967e+06	3.11527e+06						2.13751e+07		7.00925e+06		3.13688e+06	9.47914e+06
AVLVDLEPGTMDSVR	Q3ZCM7	Tubulin beta-8 chain	K07375			4.07338e+06		1.59433e+06				659005												2.26919e+06		1.05366e+06
AVMDDFAAFVEK	P02768	Serum albumin	K16141	9.00913e+06	7.24949e+07	5.88717e+08	1.01825e+07	5.24946e+08	977031	5.45732e+07	1.43379e+07	2.0421e+07	1.46512e+07	5.94976e+07	4.73655e+07	560549	7.82203e+07		3.16399e+08	6.01088e+07	3.58218e+07	7.21627e+07	6.30926e+08	1.84933e+08	8.00043e+08	6.74171e+07	1.47917e+08
AVMDDFAAFVEK	P02768	Serum albumin	K16141	397717	3.08305e+06	3.51974e+06		5.27807e+07	340723			1.56979e+06	714794	1.85568e+07	7.39539e+06		636586		1.50093e+08	1.46014e+07	1.31081e+06		5.22356e+07	5.58841e+08	5.02982e+06	1.44763e+07	7.71609e+07
AVMDDFAAFVEKCCK	P02768	Serum albumin	K16141																					911903
AVPEGFVIPR	P43490	Nicotinamide phosphoribosyltransferase	K03462	8.14877e+06		2.09214e+07											2.10375e+06		2.09642e+06				9.56495e+06	1.65248e+07		1.61689e+06
AVPLALALISVSNPR	Q13200	26S proteasome non-ATPase regulatory subunit 2	K03028																322927					553773
AVQADGQVKECYQSHR	Q8WUM4	Programmed cell death 6-interacting protein	K12200
AVQALCAVYEHWVPR	O60701	UDP-glucose 6-dehydrogenase	K00012
AVQQPDGLAVLGIFLK	P00918	Carbonic anhydrase 2	K18245		559756			2.00451e+06				259629	168265	208031	1.01724e+06	418097	1.46163e+06		3.77955e+06	1.06823e+06		3.76807e+06	366253	575457	786999	7.40721e+06
AVQQPDGLAVLGIFLKVGSAKPGLQK	P00918	Carbonic anhydrase 2	K18245									202872							429035	511039						184667
AVQTLQMELQQIMK	Q06210	Glutamine--fructose-6-phosphate aminotransferase [isomerizing] 1	K00820		1.68937e+06					1.08572e+06					728295							2.35568e+06		609720
AVSEGYKDFR	P32320	Cytidine deaminase	K01489	1.70324e+08	1.66648e+08		7.5749e+07	3.0751e+07	1.42956e+08	1.18329e+08	1.60007e+07	8.0222e+06	1.81227e+07	6.85261e+07	7.74201e+06	1.14057e+07	1.51678e+07	1.39009e+08	9.01531e+06	6.14036e+06		2.82512e+07	5.75599e+07	1.25516e+07	2.96779e+07	5.84821e+07	1.07776e+07
AVSNEIVR	P05164	Myeloperoxidase	K10789	8.80001e+07	1.2218e+08		2.63653e+08	5.68279e+06	1.87253e+07	3.97496e+06		2.53615e+06	3.02158e+07						7.69378e+07	9.53005e+06	5.32218e+06	1.59366e+08		1.3622e+07	3.599e+07	4.43594e+07	4.31882e+07
AVSNEIVRFPTDQLTPDQER	P05164	Myeloperoxidase	K10789	1.69052e+08	2.16891e+08	1.79416e+07	1.82853e+08	4.24803e+06	3.37383e+07	9.5873e+06	5.41429e+06	2.69205e+06	2.29044e+07	7.97586e+06		6.787e+06			6.94861e+07	1.77473e+06	2.49401e+06	1.77658e+08	1.43294e+07	1.35289e+07	4.19598e+07	5.32067e+07	2.54877e+06
AVSNQIVRFPNER	P11678	Eosinophil peroxidase	K10788	9.49615e+07	1.37843e+07		4.60507e+06		9.83815e+06		5.24087e+07		1.6304e+06				4.03009e+06	5.14528e+06	619662			7.46002e+07	4.29846e+06			1.94913e+07
AVSTCAHLFWSGR	Q96QK1	Vacuolar protein sorting-associated protein 35	K18468					1.55454e+06						1.85988e+06	1.29499e+06			1.49519e+06						1.9431e+06
AVTELGRPDAEYWNSQK	Q30167	HLA class II histocompatibility antigen, DRB1-10 beta chain	CKO-h72			8.73564e+06	3.36885e+06			4.87287e+06	4.36448e+06				3.27427e+07		2.0668e+06	2.71803e+06		2.55063e+06			4.84896e+06	1.89534e+06	9.83105e+06	7.83396e+06	8.41305e+06
AVTELGRPDAEYWNSQKDILEQAR	P01911	HLA class II histocompatibility antigen, DRB1-15 beta chain	CKO-h72
AVTELGRPDAEYWNSQKDLLEQK	P13760	HLA class II histocompatibility antigen, DRB1-4 beta chain	CKO-h72
AVTELGRPDAEYWNSQKDLLEQR	P04229	HLA class II histocompatibility antigen, DRB1-1 beta chain	CKO-h72
AVTELGRPDAEYWNSQKDLLEQRR	P04229	HLA class II histocompatibility antigen, DRB1-1 beta chain	CKO-h72					6.22365e+06							7.87829e+06								1.37907e+06
AVTELGRPDAEYWNSQKDLLER	Q30167	HLA class II histocompatibility antigen, DRB1-10 beta chain	CKO-h72	2.39726e+07			8.63076e+06	1.80823e+06						1.34336e+06	4.62066e+06		1.35529e+06							2.74745e+06		740274
AVTELNEPLSNEDRNLLSVAYK	Q04917	14-3-3 protein eta	K16198								667792							1.353e+07						4.47157e+06
AVTEQGAELSNEER	P27348	14-3-3 protein theta	K16197																				1.951e+07	8.20357e+06
AVTEQGAELSNEERNLLSVAYK	P27348	14-3-3 protein theta	K16197	5.56225e+06						3.59169e+06	1.98873e+06		1.14254e+06		1.47395e+06	639474								1.17509e+06
AVTEQGHELSNEER	P31946	14-3-3 protein beta/alpha	K16197	771146			1.41007e+06		1.30406e+06			1.19677e+06		696742					591370					1.26711e+07
AVTGYTDPYTGQQISLFQAMQK	P58107	Epiplakin	CKO-h24	3.11416e+06	537327			1.33771e+06	827800	936942	377898	655363		837132							185038			1.00758e+06	1.49776e+06		1.34543e+06
AVTLECVSAGEPR	P98160	Basement membrane-specific heparan sulfate proteoglycan core protein	K06255				5.84956e+06									967265	6.04116e+06	9.35165e+06	1.01211e+06	303608		4.48506e+06	2.48546e+06	4.10509e+06		2.52299e+06
AVVEVDESGTR	P05154	Plasma serine protease inhibitor	K03913
AVVFLEPQWYR	P08637	Low affinity immunoglobulin gamma Fc region receptor III-A	K06463		3.66094e+06							180184							1.66311e+06					568835
AVVFLEPQWYSVLEKDSVTLK	O75015	Low affinity immunoglobulin gamma Fc region receptor III-B	K06463																					552556
AVVHGILMGVPVPFPIPEPDGCK	P61916	NPC intracellular cholesterol transporter 2	K13443				310896				261350			156932		700373				422349
AVVPSYIPLVK	P36551	Oxygen-dependent coproporphyrinogen-III oxidase, mitochondrial	K00228	5.85253e+06	5.7743e+06		5.33255e+06			4.65774e+06	3.38156e+06	2.21307e+06	1.69771e+06	1.45667e+06	8.79775e+06	914347	5.00899e+06	3.37838e+06					2.61745e+06			767804	1.44988e+06
AVVPSYIPLVKK	P36551	Oxygen-dependent coproporphyrinogen-III oxidase, mitochondrial	K00228								2.58621e+06
AVVVCPKDEDYKQR	Q00839	Heterogeneous nuclear ribonucleoprotein U	K12888						720092				1.71522e+06										1.77145e+06	1.18282e+06
AVVVPWGSCHFLEK	Q8TCT8	Signal peptide peptidase-like 2A	K09596
AVVYSNTIQSIMAIVK	P04899	Guanine nucleotide-binding protein G(i) subunit alpha-2	K04630																106568					592935
AVYTCNEGYQLLGEINYR	P08603	Complement factor H	K04004																					2.4897e+06
AVYTQDCPLAAAK	P49588	Alanine--tRNA ligase, cytoplasmic	K01872	3.66018e+06	1.77508e+06										1.16749e+06	1.21872e+06			1.08847e+06				2.20374e+06	3.00169e+06	4.818e+06		729060
AWAGQLHQLWK	O43280	Trehalase	K01194									3.84619e+06			1.27002e+06
AWDADQTEANNR	Q9BYE9	Cadherin-related family member 2	K16502	2.79702e+08	1.72347e+08	1.29833e+08	2.39256e+07	1.25163e+08	7.88488e+07	3.13738e+08	2.08694e+08	1.17766e+08	7.69938e+07	2.14426e+08	1.20044e+08	1.06707e+08	1.0599e+08	8.79918e+08	1.1422e+06	3.4457e+07	3.28088e+08	2.87541e+07	7.31191e+07	1.02109e+06	1.56478e+07		1.26578e+08
AWDDFFPGSDR	O75915	PRA1 family protein 3	K20393											158313							709622			1.30679e+06			225928
AWEDTLDKYCDREYAVK	Q16610	Extracellular matrix protein 1	CKO-h38			4.86653e+06	4.11849e+06	1.51331e+06					1.13647e+06	3.254e+06	5.64916e+06	750628	3.63166e+06				846816			1.37668e+06
AWGPGLEGGVVGK	P21333	Filamin-A	K04437						2.88839e+06				1.72039e+06						7.42193e+06	1.68725e+06	3.48261e+06			1.09225e+07		2.30253e+06
AWGPGLETGQVGK	Q14315	Filamin-C	K04437	3.75909e+06	3.15658e+07	4.9814e+08	6.61591e+06	2.05156e+07	7.96331e+06	7.69892e+06		1.27527e+07		1.22719e+07	3.21482e+06	6.19134e+06	1.33932e+07				1.89451e+07		1.68673e+07	2.02373e+06		1.16848e+07	8.77924e+07
AWGPGLHGGIVGR	O75369	Filamin-B	K04437	4.20558e+07	2.21266e+06			7.21643e+06				601802	5.35664e+06		2.64246e+06			1.74628e+07	395379			1.89178e+06		9.40161e+06		594988
AWRDPDEPVLLEEPVVLALAEK	P14550	Aldo-keto reductase family 1 member A1	K00002																154511					584794			437904
AYALAFAER	P51659	Peroxisomal multifunctional enzyme type 2	K12405	3.06107e+06	2.10805e+06	4.18808e+06	1.97201e+06	2.41712e+06	928035	3.2114e+06							3.85489e+06	1.58544e+07		242909			5.04788e+06	4.38297e+06			476950
AYAQGISR	O75390	Citrate synthase, mitochondrial	K01647	3.52471e+06	2.43145e+06	2.98541e+06		5.97585e+06	3.7545e+06	6.92028e+06			2.24793e+06		1.98671e+06	659809	1.09244e+07		4.54871e+06			3.32995e+06		8.16699e+06
AYFHLLNQIAPK	Q14651	Plastin-1	K17275	2.93531e+06								531355	899981	2.37716e+06	5.01664e+06		2.56395e+06		1.46994e+06	555470		4.56117e+06		3.28971e+06	7.14261e+06
AYFLDGSLLK	P02549	Spectrin alpha chain, erythrocytic 1	K06114			9.47661e+07	913752			2.96205e+06	1.33229e+07	888170	532434			1.73458e+06		9.85292e+06	551162		900032			780635	8.34991e+06		546929
AYGGTTEYAASVK	A0A0A0MS15	Immunoglobulin heavy variable 3-49	CKO-h46				5.13632e+06					2.88377e+06	2.04793e+06	721225	1.70066e+06	1.46439e+06	5.35917e+06			1.96726e+06	3.59746e+06	3.74753e+06	3.21423e+06	523884	2.2283e+06	2.77025e+07
AYGPGIEPTGNMVK	P21333	Filamin-A	K04437	9.63388e+06	5.23622e+06	5.76675e+06			6.63036e+06												1.46936e+06	2.58579e+06		2.5745e+06
AYGPGIEPTGNMVK	P21333	Filamin-A	K04437		2.11827e+06	2.88247e+07													1.02068e+06					1.15617e+06
AYGSHCYALFLSPK	Q06141	Regenerating islet-derived protein 3-alpha	CKO-h67				2.58374e+06				1.78193e+06	509952	521365		5.48998e+06	1.1319e+07								2.3786e+06			3.13332e+07
AYGYSGVSLK	P35442	Thrombospondin-2	K04659										2.84572e+06											1.13707e+07
AYHEQLSVAEITNACFEPANQMVK	Q71U36	Tubulin alpha-1A chain	K07374																					3.49886e+06
AYHEQLSVAEITNACFEPANQMVK	Q71U36	Tubulin alpha-1A chain	K07374										633450											4.71468e+06
AYKSELEEQLTPVAEETR	P02649	Apolipoprotein E	K04524
AYLDGTCVEWLR	P04439	HLA class I histocompatibility antigen, A-3 alpha chain	CKO-h71			2.87349e+06		889702																2.71424e+06
AYLEEECPATLR	P25311	Zinc-alpha-2-glycoprotein	CKO-h16		2.73864e+06				2.3647e+06					2.70442e+06	6.26057e+06	3.42711e+06	2.81182e+06	2.62423e+06		1.77316e+06			8.45005e+06	1.67233e+06	3.77482e+06	2.95274e+06	3.22813e+06
AYLEEECPATLRK	P25311	Zinc-alpha-2-glycoprotein	CKO-h16		8.34307e+06		1.87232e+06		4.25655e+06		5.83515e+06			3.38646e+06	1.38608e+07	5.5535e+06	2.72812e+06	1.8145e+07	1.56587e+06	2.00743e+06	4.42511e+06		3.49061e+06	2.37113e+06	3.51546e+06	8.3425e+06	6.66894e+06
AYLEGTCVEWLR	P16188	HLA class I histocompatibility antigen, A-30 alpha chain	CKO-h71										238924	1.01068e+06		397400								1.9454e+06		3.90305e+06
AYLPVNESFGFTADLR	P13639	Elongation factor 2	K03234
AYQCVVLLQGK	P54136	Arginine--tRNA ligase, cytoplasmic	K01887																					2.087e+06
AYSEAHEISK	P61981	14-3-3 protein gamma	K16198	899745	2.95707e+06		7.10496e+06	318097	1.86626e+06		817812	448141	928204			192828		1.36815e+06	249605		433831		1.61112e+06	2.17974e+06	597774	84634.2	253789
AYSHSVSLTR	Q9Y6R7	IgGFc-binding protein	CKO-h40	9.31166e+06	3.14261e+07		3.12511e+07	2.70852e+07		9.65317e+07	1.90068e+06	6.55402e+07	2.31109e+07	7.53243e+07	1.23369e+08	3.76006e+07	1.23851e+07	1.83076e+07	2.816e+06	4.3827e+07		6.14098e+06	5.17336e+07			1.69119e+07	1.26657e+08
AYSHSVSLTRGEVGFVLVDNQR	Q9Y6R7	IgGFc-binding protein	CKO-h40	1.37947e+07		1.30958e+07			3.67128e+06	4.91307e+06	1.39443e+06	1.02482e+06		1.05415e+06	5.51284e+06				730435		1.85454e+07		1.70928e+06		1.34428e+07	497878
AYSLFSYNTQGR	P02743	Serum amyloid P-component	K23267	1.74158e+07	2.36771e+07		3.05567e+07	8.23959e+06	1.60564e+07	4.29896e+06		1.69838e+07	1.72179e+07	1.48973e+07	5.11004e+06	1.01202e+07			2.60948e+07	1.65216e+07	2.76891e+07	2.13741e+07	6.58633e+06	1.1202e+07	1.67793e+07	3.12875e+06	2.53334e+07
AYSLFSYNTQGRDNELLVYK	P02743	Serum amyloid P-component	K23267		1.34726e+07		3.73281e+06	1.72304e+06	4.16753e+06	7.8581e+06		3.06992e+06	2.51126e+06	2.75285e+06		972448			3.20837e+06	1.84081e+06			3.18436e+06	3.88856e+06			5.39636e+06
AYSLFSYNTQGRDNELLVYKER	P02743	Serum amyloid P-component	K23267	1.0142e+07	8.40134e+06	2.40629e+06			7.66772e+06	2.59112e+06		2.82772e+06	2.4689e+06						5.87563e+06			1.07716e+07	6.08879e+07	474931			8.3539e+06
AYTAVEGDEVSLLEGEAVEVIHK	A6NI72	Putative neutrophil cytosol factor 1B	CKO-h66		589655		370816			1.14053e+06	302252		108209			636720	196916		132313	181739		2.55257e+06		2.39932e+06		202883
AYTNFDAER	P07355	Annexin A2	K17092	3.45011e+06	5.82997e+06		2.82182e+06			1.75621e+06								1.69027e+07	688717					3.3683e+06	1.60551e+06
AYTNFDAERDALNIETAIK	P07355	Annexin A2	K17092				1.78557e+06			4.69816e+06	527258						4.17799e+06						3.62415e+06	1.94128e+07		2.61926e+06	596640
AYVAFPDFFR	Q2M2H8	Probable maltase-glucoamylase 2	K12047	1.09946e+06	765702	863506	3.14063e+06	1.06171e+08	8.90318e+06	5.91597e+07	3.25642e+07	1.51287e+08	1.72075e+07	5.29464e+07	4.41247e+07	3.86373e+07	4.22672e+07	1.33179e+08	1.23665e+06	3.41224e+07	8.82991e+06	1.34413e+07	2.85187e+08	1.2698e+06	478436	2.45834e+07	1.77469e+08
AYVPIAQVK	Q14956	Transmembrane glycoprotein NMB	K20732
AYVPPKDLSFSEVTSYGFK	Q99715	Collagen alpha-1(XII) chain	K08132	1.71259e+06		4.68815e+06	2.5988e+06		1.87494e+06		2.06631e+06	4.62695e+06			1.78874e+06	2.11243e+06	2.69085e+06	4.3784e+06					3.74707e+06	1.18384e+06	5.75215e+06		1.78447e+06
AYWDIMISNHQNSNR	P35542	Serum amyloid A-4 protein	K17310	3.82407e+06	2.98557e+06					4.43168e+06	1.06496e+06	1.09096e+06	908727	2.40885e+06	1.56821e+06	1.33457e+06	1.43337e+06			474998				2.5159e+06		1.21144e+06
AYYENSPQQVFSTEFEVK	P01024	Complement C3	K03990		5.27723e+06	6.17885e+06		1.55018e+07	1.10672e+06			1.92475e+06	1.19968e+06		3.49495e+06	1.35449e+06			1.84886e+07				5.19202e+06	6.9178e+06		2.41587e+06	352908
AYYNGISLFNNPVPYWEVQPATFR	P21810	Biglycan	K08118		572559																			169784
CAFSSQEPYFSYSGAFK	P02788	Lactotransferrin	K17283								237353	55421.1		1.61656e+06							772035			1.40131e+06		1.16272e+06
CATRESLSGVCEISGR	Q01523	Defensin-5	K05230				2.61817e+06				3.83936e+06						1.41971e+06						8.32157e+06	462416
CCAAADPHECYAK	P02768	Serum albumin	K16141										4.14569e+06	4.11449e+06	6.46436e+06	292306	8.09183e+06			2.454e+07	3.94369e+06			2.62757e+07		2.45156e+06	2.07849e+07
CCPFYWCESK	Q02817	Mucin-2	K10955																	165695				2.14608e+06
CCQTHDNCYDQAK	P04054	Phospholipase A2	K01047								737910					92316.2
CCTESLVNR	P02768	Serum albumin	K16141	7.0072e+06			7.15262e+06	1.33087e+06		4.19591e+06		2.23164e+06	1.05856e+06	2.32715e+06	1.05591e+07		9.05313e+06			1.12229e+07	1.30912e+07	3.45617e+06	2.56224e+06	6.54473e+07		2.60959e+06	1.94849e+07
CCVECPPCPAPPVAGPSVFLFPPKPK	P01859	Immunoglobulin heavy constant gamma 2	CKO-h44									405385	375305			1.47265e+06				1.82072e+06				1.56446e+06		161254	502049
CCVTHDCCYK	P14555	Phospholipase A2, membrane associated	K01047								1.4482e+06	187993	388696		424586					184906	500923						599249
CDENILWLDYK	P14618	Pyruvate kinase PKM	K00873							1.71135e+06		448589	225375				363159			253877				342074
CEASYPGK	P07477	Trypsin-1	K01312	1.3361e+06		2.125e+06	839574		823483		832880		2.18982e+06	1.587e+06	1.24706e+07	673502	569728		188939	3.03611e+06	1.54347e+06	523028				364508	3.63367e+06
CETQNPVSAR	P06731	Carcinoembryonic antigen-related cell adhesion molecule 5	K06499	1.50806e+06	1.03905e+06	6.14942e+06	1.85674e+06			2.96743e+06		2.04928e+06	3.18759e+06	1.92818e+06	5.05914e+06	5.80943e+06	1.28983e+07			4.74799e+06	3.94175e+06	1.08953e+07		772868	4.5149e+06		9.03101e+06
CFEGFGIDGPAIAK	P08603	Complement factor H	K04004									39831	36564.8	43513.4		32685.5				109184	86511.7			1.49567e+06	281063
CGLVPVLAENYK	P02788	Lactotransferrin	K17283		754601							77808.1	162736	48958.2		64197.3	1.23089e+06		414810	245870		960288		618310		725145
CHSAGDGLYFLR	Q8WWU7	Intelectin-2	K17527	2.89861e+06							1.54775e+07	1.48421e+06	1.69606e+06		4.64169e+06	3.14397e+06				667259							1.89237e+06
CKNQNTFLR	P12724	Eosinophil cationic protein	K10787	5.4174e+06		2.62758e+07			4.28802e+06		1.45578e+06	1.60414e+06			1.05194e+06	105880		1.92137e+06							2.23863e+06	2.68346e+06
CKTGSGDIENYNDATQVR	P04745	Alpha-amylase 1	K01176								9.98301e+06	6.22309e+06	1.89806e+07	5.88595e+06		1.39471e+07				6.90203e+06	1.50344e+07						1.56564e+06
CKTGSGDIENYNDATQVRDCR	P04745	Alpha-amylase 1	K01176	2.84194e+07	8.58575e+06	3.55484e+08	5.98468e+07	3.31964e+07	5.43716e+06	7.38742e+06	3.47995e+07	8.9192e+07	3.83987e+06	8.02302e+06	5.5739e+07	3.13636e+07	1.27604e+08		3.04314e+07	1.6773e+07		5.543e+07	2.10409e+07	6.06759e+06	1.7533e+07	3.01451e+08	1.80377e+07
CLANGGIHYITLDGR	Q9Y6R7	IgGFc-binding protein	CKO-h40
CLKDGAGDVAFVK	P02787	Serotransferrin	K14736	1.82292e+06			2.25632e+06		2.44216e+06		1.0639e+06		6.05721e+06		4.60065e+06	7.27066e+06	1.25754e+06			4.47009e+06			4.16073e+06	2.33871e+06
CLVEKGDVAFVK	P02787	Serotransferrin	K14736	1.75225e+06			1.69712e+06				3.60875e+06		723362				5.07083e+06		600200			2.88054e+06		3.30442e+06	7.17367e+06
CLYASVLTAQPR	P13639	Elongation factor 2	K03234
CPGLQNTIPWYR	Q9Y6R7	IgGFc-binding protein	CKO-h40							304228			13710.4				296179			22616.9							299766
CPLLVDSEGWVK	P01833	Polymeric immunoglobulin receptor	K13073				3.64829e+06	84002.2				60650.7	1.05206e+06		6.66223e+06	1.39499e+06	7.24863e+06			4.84781e+06				527046		3.37832e+06	1.82373e+06
CPNPPVQENFDVNK	P05090	Apolipoprotein D	K03098									1.18442e+06	1.03491e+06	1.62071e+06		538688				586620				874209
CPNPPVQENFDVNKYLGR	P05090	Apolipoprotein D	K03098
CQCCQELR	P98088	Mucin-5AC	K21125										128049		378777	763842	259922
CQVAGWGSQR	P20160	Azurocidin	CKO-h18	1.36937e+08	4.54464e+06	8.20155e+06	1.0735e+07		7.75813e+06				1.29794e+07	4.57309e+06	2.47899e+06	3.49905e+06		1.49566e+07	3.64845e+06	6.82007e+06	8.69239e+06	3.7243e+06		5.35956e+06		6.94936e+06	1.89492e+06
CSAGITGTNVVK	A8K7I4	Calcium-activated chloride channel regulator 1	K05027	8.58117e+08			7.48393e+06					1.44484e+06	787363	1.65315e+07	6.6105e+07	6.34682e+06	1.75771e+07			4.44386e+07	7.14356e+07					3.72621e+06	3.66945e+06
CSAGITGTNVVKK	A8K7I4	Calcium-activated chloride channel regulator 1	K05027	2.74982e+06	1.89741e+06				3.44267e+06				300459	2.6728e+06	8.28892e+06		1.65457e+06	1.52437e+06		2.17352e+06		2.94112e+06			1.96833e+06	3.60911e+06
CSTSPLLEACEFLR	P02788	Lactotransferrin	K17283							74278														153608		93747.9
CSTSSLLEACTFR	P02787	Serotransferrin	K14736								1.92026e+06				2.1935e+06	770714				189796				1.46489e+06
CTLKPCDYPDIK	P08603	Complement factor H	K04004			6.02628e+06							475063		716408				332149					2.98812e+06
CTSTGWIPAPR	P08603	Complement factor H	K04004	1.11781e+07		4.41522e+06	2.02918e+06		1.86859e+06										606166	2.57836e+06	859322			1.43127e+06
CTVGDRWSSQQGNK	Q8WWU7	Intelectin-2	K17527								3.20777e+06				847845											476533
CTVGDRWSSQQGSK	Q8WWA0	Intelectin-1	K17527						1.20156e+06	941707	1.63192e+06			701274	1.43053e+06	1.53687e+06	3.34108e+06				2.01231e+06				1.88595e+06	614024	410917
CVWDIEVQNNYR	Q9UGM3	Deleted in malignant brain tumors 1 protein	K13912								1.96817e+06			1.54245e+06		1.5177e+06	2.24399e+06									1.22175e+06
CWNDNGPAIPVVYDFGDAKK	Q8WWU7	Intelectin-2	K17527					4.74885e+06			5.69002e+06				1.34249e+06		9.6766e+06							1.09349e+06			933329
CWTDNGPVIPVVYDFGDAQK	Q8WWA0	Intelectin-1	K17527			490992									141756	403869	186753
CYTAVVPLVYGGETK	P01591	Immunoglobulin J chain	CKO-h47	2.63202e+06					1.03145e+06	2.02205e+06		148273	124323	101856	851997	444307	4.82749e+06	5.07453e+06		2.98386e+06				879028		2.70915e+06
DAAAPSQPLR	Q9HBB8	Cadherin-related family member 5	K16505							3.21305e+06	5.00713e+06	2.94556e+06	4.64495e+06	6.97243e+06	2.9351e+07	1.29176e+07	6.29955e+06			1.11648e+07					1.67797e+06		3.26129e+06
DAADLLSPLALLR	Q14728	Major facilitator superfamily domain-containing protein 10				458729													110844				53736	425755	175255
DAALATALGDKK	P20700	Lamin-B1	K07611						2.47279e+06	3.7623e+06										5.08032e+06		4.34096e+07		2.82848e+06		3.7224e+06
DAATDVASR	Q08188	Protein-glutamine gamma-glutamyltransferase E	K05620	2.7587e+06	320485		7.82993e+06		1.97215e+06						2.92381e+06			2.29054e+06									825551
DADLTDTAQTR	Q13630	GDP-L-fucose synthase	K02377	5.89995e+06		2.27598e+07							502186		8.02183e+06				657053				2.21964e+06	2.46791e+06	5.30696e+06	1.27529e+06	574446
DAEAWFNEK	P13645	Keratin, type I cytoskeletal 10	K07604			1.39322e+07						1.16522e+06	1.44717e+06		1.59189e+07	1.40365e+06				2.38668e+06	1.11582e+07		3.90131e+07		4.92815e+06	738080
DAESIHQYLLQR	P55786	Puromycin-sensitive aminopeptidase	K08776							2.83452e+06													2.83996e+06	1.23166e+06		819483
DAFDKGSLFGGSVK	Q8WUM4	Programmed cell death 6-interacting protein	K12200
DAFDRNPELQNLLLDDFFK	P52209	6-phosphogluconate dehydrogenase, decarboxylating	K00033																					226790
DAFVAIVQSVK	P08133	Annexin A6	K17094	1.49255e+07														1.02055e+06	7.45247e+06	1.18188e+06		4.39362e+06	1.79441e+07	1.06064e+07	2.50781e+06	842724
DAGEGLLAVQITDPEGKPK	P21333	Filamin-A	K04437											1.52524e+06	1.78302e+06				2.0442e+06					2.56403e+06
DAGIEPGPDTYLALLNAYAEKGDIDHVK	P42704	Leucine-rich PPR motif-containing protein, mitochondrial	K17964																					383978
DAHKSEVAHR	P02768	Serum albumin	K16141	1.9797e+07	8.38192e+07	2.2011e+07		2.61803e+08	677291	6.22222e+06	6927.24	7.41453e+06	3.37562e+06	3.36016e+07	2.39495e+07	3.33415e+06	398267	346487	4.27934e+07	2.13151e+07	3.99706e+06	5.33607e+06	7.21116e+08	6.82591e+07	1.74082e+08	1.41743e+07	5.00081e+06
DAIILIFANK	P62330	ADP-ribosylation factor 6	K07941																105644					357788
DAISGIGTDEK	P08133	Annexin A6	K17094					4.71649e+06	3.05557e+07			2.48358e+06	2.05896e+06	4.14411e+06	9.45523e+06	4.02725e+06	3.86075e+06		2.1599e+06				2.17528e+07				9.59324e+06
DAISGIGTDEKCLIEILASR	P08133	Annexin A6	K17094		731747																			271458
DALKSSVDAVK	P12109	Collagen alpha-1(VI) chain	K06238						459342		903289		1.40269e+06				1.0096e+06		1.42256e+06	610792				2.33532e+06			882803
DALSDLALHFLNK	P50991	T-complex protein 1 subunit delta	K09496				3.1486e+06						104809	122868					474319	416851			418219	1.37635e+06			716377
DALSSVQESQVAQQAR	P02656	Apolipoprotein C-III	K08759																					2.94598e+06
DAQELYAAGENR	P50995	Annexin A11	K17095	3.50036e+07	3.40218e+07	1.50068e+07	5.32224e+07	3.34132e+06	5.24251e+07	1.86574e+07	3.61784e+06	5.97241e+06	1.83908e+07	3.03778e+07	8.37354e+06	2.71801e+06		1.88e+07	1.05393e+07	6.34724e+06	6.18258e+06	2.21539e+07	6.12407e+06	7.35872e+06	4.20039e+07	1.99499e+06	2.72561e+06
DAQGLVLFDVTGQVR	Q14764	Major vault protein	K17266																					527214
DAQHYGGWEHR	Q14697	Neutral alpha-glucosidase AB	K05546			2.15399e+06	2.83427e+06					1.32677e+06				152397			432553		2.58624e+06	2.63817e+06		2.6606e+06
DAQYAPGYDK	P00751	Complement factor B	K01335																4.35235e+06					9.94691e+06		2.4734e+06
DAQYAPGYDKVK	P00751	Complement factor B	K01335						3.12324e+06			1.51397e+06												2.65842e+06		1.30628e+06
DASGATFTWTPSSGK	P01877	Immunoglobulin heavy constant alpha 2	CKO-h43	5.68175e+08	2.89498e+08	2.43066e+09	6.65551e+08	7.5311e+08	8.32954e+07	8.93591e+08	3.57e+07	5.38297e+08	1.34844e+08	1.39185e+08	6.02885e+08	4.2089e+08	1.71843e+08	8.71685e+08	1.9623e+08	4.61338e+08	9.27814e+08	1.48668e+09	1.11299e+08	1.48524e+07	1.43146e+09	1.84106e+09	4.14738e+08
DASGATFTWTPSSGKSAVQGPPER	P01877	Immunoglobulin heavy constant alpha 2	CKO-h43								1.80176e+06						1.60658e+06									2.24225e+06
DASGVTFTWTPSSGK	P01876	Immunoglobulin heavy constant alpha 1	CKO-h43	6.33348e+07	6.57489e+07	7.98575e+08	2.09179e+08	1.13296e+08	9.62898e+06	8.62621e+07	4.88819e+06	8.0683e+07	2.89986e+07	6.74396e+07	2.74991e+08	1.93948e+08	3.69032e+07	6.8891e+07	1.79366e+08	1.1729e+08	1.18199e+08	5.9485e+08	1.65885e+08	6.22639e+07	2.13054e+08	8.16153e+08	5.54135e+07
DASGVTFTWTPSSGKSAVQGPPER	P01876	Immunoglobulin heavy constant alpha 1	CKO-h43			5.67298e+06										1.36794e+06					1.58339e+06	2.78661e+07			4.49706e+06	2.01756e+06
DASLNHPPYMPHLESR	O43451	Maltase-glucoamylase, intestinal	K12047		2.74906e+06	1.47216e+07		1.1049e+06			6.1695e+06	3.39632e+06		3.47083e+06	900381	2.32773e+06	5.97305e+06			999072	1.30007e+06	2.54586e+06	8.21729e+06			1.48464e+06	1.06316e+07
DASLNHPPYMPHLESR	O43451	Maltase-glucoamylase, intestinal	K12047	2.29857e+07	2.44797e+06		2.47982e+06	9.79425e+06		1.29356e+07	6.63397e+06	1.2019e+07	3.05174e+06	2.6226e+06	3.03499e+06		2.35046e+06	3.55487e+06	713762	3.20683e+06	1.88567e+06	5.49749e+06	5.3395e+07		9.68836e+06	2.62985e+06	1.10757e+07
DASVAEAWLLGQEPYLSSR	Q01082	Spectrin beta chain, non-erythrocytic 1	K06115																					115574
DATDRCCVTHDCCYK	P14555	Phospholipase A2, membrane associated	K01047								3.03279e+07	382643	2.4786e+06		4.85668e+06	495234										1.74874e+06	2.15796e+06
DATDRCCVTHDCCYKR	P14555	Phospholipase A2, membrane associated	K01047								5.34704e+06															157740	199048
DATNVGDEGGFAPNILENKEGLELLK	P06733	Alpha-enolase	K01689																792158					9.43413e+06	1.32549e+06
DAVLLVFANK	P61204	ADP-ribosylation factor 3	K07938
DAVVYPILVEFTR	Q9Y4L1	Hypoxia up-regulated protein 1	K09486							683604		42065.8						1.41808e+06					1.75693e+06	574505
DAYERDLEADIIGDTSGHFQK	P08133	Annexin A6	K17094																1.81718e+06					2.41605e+06
DCFTCSNCK	Q13642	Four and a half LIM domains protein 1	K14365				3.77013e+06					1.53397e+06		2.65561e+06	1.86338e+06	893152					1.94833e+06						2.84104e+06
DCGATWVVLGHSER	P60174	Triosephosphate isomerase	K01803					3.66359e+06								894772	1.37598e+07	2.21417e+07		315229	1.6543e+06			7.93401e+06		1.06783e+06
DCGATWVVLGHSERR	P60174	Triosephosphate isomerase	K01803						2.23274e+06		596359	370087				281533		3.21027e+06						4.93771e+06		1.69202e+06	790739
DCGSVDGVIKEVNVSPCPTQPCQLSK	P61916	NPC intracellular cholesterol transporter 2	K13443													1.21393e+06
DCVGPEVEK	P00558	Phosphoglycerate kinase 1	K00927			9.86116e+06	3.67009e+06									486157								1.5244e+07
DDDSGNNGVILFSILR	Q9BYE9	Cadherin-related family member 2	K16502									253522	39462.5	64458.5	128822	151074				115678					1.89059e+06		328772
DDFKGLQHLYALVLVNNK	P21810	Biglycan	K08118
DDGLFSGDPNWFPK	P37802	Transgelin-2	K20526																555670	45936.7				1.16003e+06
DDGLFSGDPNWFPKK	P37802	Transgelin-2	K20526																800576					1.23124e+06
DDGSWEVIEGYR	P00367	Glutamate dehydrogenase 1, mitochondrial	K00261						1.51372e+06				1.72638e+06						573171		3.38418e+06		3.19661e+06	1.55507e+06
DDLYVSDAFHK	P01008	Antithrombin-III	K03911			8.72848e+06		1.67157e+06	6.66196e+06			1.57966e+06	1.90507e+06	2.22688e+06		812788				1.78546e+06	4.76606e+06		2.57088e+06				6.91409e+06
DDTYGPYSSPSLR	Q9UGM3	Deleted in malignant brain tumors 1 protein	K13912	1.04778e+07			1.37854e+07			3.16325e+06			2.26131e+06		2.85784e+06		4.67317e+06		775536	3.53956e+06		1.01547e+08	4.4826e+06	1.95398e+06	8.21931e+06	3.36999e+06
DEAGHFLWPGFGENAR	Q16822	Phosphoenolpyruvate carboxykinase [GTP], mitochondrial	K01596
DECPSAFDGLYFLR	Q8WWA0	Intelectin-1	K17527
DEDLVQLLLQR	Q9UQQ1	Aminopeptidase NAALADL1	K01301	374202	501192	128872		226998		346218	791900	260098	24584.4	54953.7	146407	312355	37334.5	1.09207e+06					425577		4.68952e+06	233754	371408
DEELSCTVVELK	P01011	Alpha-1-antichymotrypsin	K04525						2.66344e+06			4.67102e+06	6.1059e+06	3.05279e+06		1.18031e+07	1.93767e+06			3.76507e+06	1.73092e+06			3.76377e+06			1.30332e+07
DEFEGLFKQPAENVNQYLTDPK	P22314	Ubiquitin-like modifier-activating enzyme 1	K03178					1.56957e+06	541949	2.04063e+06		433915				323430		1.39092e+06		972198				715154	1.11123e+06	2.58548e+06
DEGHHVAYTTR	Q02817	Mucin-2	K10955		623588	1.55628e+07	318314	1.23809e+06		1.42862e+07		2.37423e+06			2.88072e+07	90206.8	920770	6.26056e+06	3.03284e+06	1.40772e+07	68345.6	1.12081e+06	1.53853e+07	1.19045e+07	575421	2.43908e+06	2.84021e+06
DEKLAQLITR	P12882	Myosin-1	K10352	1.5508e+07	1.62634e+06		5.51727e+06	2.60942e+06		1.57243e+06				2.22021e+06	1.15932e+06							2.5538e+07	2.80125e+06			416996
DESLKVDEHLAK	P12429	Annexin A3	K17089		2.22872e+06		7.59584e+06		8.88725e+06		1.65945e+06		2.94723e+06						3.734e+06	2.48954e+06				5.84237e+06	3.63522e+06
DETCKVYPLFGHYGR	Q86UP6	CUB and zona pellucida-like domain-containing protein 1	CKO-h35			5.62939e+06	2.47486e+06	1.08121e+07				5.43116e+06	1.51308e+07	7.13801e+06	3.3802e+07	4.14267e+06	1.29938e+07	3.94477e+06		2.69935e+06		7.69759e+06				7.66065e+06	1.69554e+06
DETNYGIPQR	P63244	Receptor of activated protein C kinase 1	K14753																		3.80848e+06			4.1718e+06	2.36853e+07
DEYGKPLSYPLEIHVK	Q12864	Cadherin-17	K06811						3.70965e+06			4.36037e+06	2.65338e+06	8.73716e+06	5.20867e+06	6.62121e+06			1.08327e+06	3.144e+06				2.43931e+06	3.0705e+06		4.1897e+06
DFAACNHLR	P16233	Pancreatic triacylglycerol lipase	K14073	5.36781e+06	2.80153e+06		2.43174e+07		1.45232e+07	1.01565e+07	3.89185e+07	516860	5.15946e+06	4.99532e+06	1.65127e+07	1.10527e+07		1.51369e+07		1.23223e+07	6.88995e+06	3.53706e+06	1.45394e+06		3.69061e+06	1.11366e+07	1.05224e+07
DFDFVPPVVR	P01024	Complement C3	K03990	491123			487723	3.24587e+06	258504				720385	1.38407e+06	963728	324958			6.71418e+06	6.56887e+06	1.39527e+06		2.15413e+06	9.55178e+06	4.35469e+06		2.26717e+06
DFFTNHTLVLHVAR	Q9UM07	Protein-arginine deiminase type-4	K01481	3.90792e+06		8.74968e+06				3.79404e+06		1.24679e+06		478815	1.69072e+06				1.69031e+06	178940	3.85798e+06		6.44382e+06	2.8597e+06	5.83196e+06
DFGSFDKFKEK	P04179	Superoxide dismutase [Mn], mitochondrial	K04564	1.47939e+07	3.89801e+06		1.25375e+07	1.96483e+06		4.96588e+06		1.12831e+07	2.80124e+06	3.37864e+06	2.40294e+06	2.86658e+07	1.98916e+06	3.41729e+06	1.25856e+07	1.2585e+06	9.56849e+06	2.41367e+07	6.13263e+06	1.30005e+07	2.908e+07		2.81236e+06
DFHYIVFGAPGTYNWK	P23229	Integrin alpha-6	K06485
DFINFISDKEWK	Q9H3N1	Thioredoxin-related transmembrane protein 1	CKO-h69																490722	154173				765158	4.26672e+06
DFLAGGIAAAISK	P12236	ADP/ATP translocase 3	K05863		1.38056e+06	3.65398e+06				1.87133e+06			331398	474894					684182			4.82958e+06	3.48878e+06			749891
DFLAGGVAAAISK	P05141	ADP/ATP translocase 2	K05863	2.71478e+06			2.01693e+06			4.03627e+06				181993	1.2658e+06			2.34589e+07	2.00959e+06			1.96631e+07	1.01888e+07	1.05018e+07	1.16313e+07	1.41398e+06	636224
DFLGFYVVDSHR	Q06033	Inter-alpha-trypsin inhibitor heavy chain H3	CKO-h13		3.4186e+06																			1.8441e+06
DFLLKPELLR	O00148	ATP-dependent RNA helicase DDX39A	K13182	2.69074e+06								431036												5.55633e+06
DFLLNYPFSTSVK	O95084	Serine protease 23	K09627	623285		612454		908913				158159	83105.8	276560	595658	1.13581e+06	1.10001e+06	2.50043e+06		338296				895240	1.86107e+06	319925	139368
DFLQLFAPR	O43294	Transforming growth factor beta-1-induced transcript 1 protein		257910	908263		57808.3					192281	26295.9	75239.6	118704			225776	86312.2					330552
DFNMPLTISR	O75112	LIM domain-binding protein 3	K19867		2.5967e+06	3.522e+06	2.58189e+06		1.26086e+06	2.06832e+06			1.30508e+06						520228			1.13183e+07
DFPAVPYSGWDFNDGK	P04745	Alpha-amylase 1	K01176	1.93877e+07	7.75881e+06	4.48085e+06	2.42521e+07	1.05979e+08	1.06199e+07	7.36801e+07	3.93212e+08	1.13785e+09	7.15178e+08	2.73358e+08	1.02614e+08	1.15965e+09	2.32744e+07	1.37963e+07	173409	3.92965e+08	3.88046e+07	1.19738e+07	3.38469e+06		1.44055e+06	3.22696e+07	4.07971e+08
DFPAVPYSGWDFNDGKCK	P04745	Alpha-amylase 1	K01176	3.76254e+07		2.41767e+06	1.63411e+07	2.21361e+07	7.23831e+06	2.92496e+07	1.47184e+09	4.55389e+08	7.28127e+08	3.60307e+08	7.0479e+07	4.54846e+08	2.44999e+07	7.97419e+06	1.11723e+07	1.11214e+08	1.12474e+08	2.45254e+06	434676	649530		1.66148e+07	1.44444e+08
DFSALESQLQDTQELLQEENR	P35579	Myosin-9	K10352																					610168
DFSALESQLQDTQELLQEENRQK	P35579	Myosin-9	K10352									355823							504187	116685				4.65212e+06
DFSPSGIFGAFQR	P56134	ATP synthase subunit f, mitochondrial	K02130	164716	1.68301e+06		1.058e+06	539044		4.93759e+06		204486	300260	69258.8	239218		3.00169e+06		2.22641e+06			7.8415e+06	2.3558e+06	2.38065e+06	2.5835e+06
DFTATDLSEFAAK	P42765	3-ketoacyl-CoA thiolase, mitochondrial	K07508	840972	1.69238e+06				2.10928e+06	9.38986e+06	392755				3.96227e+06			2.58686e+06				3.77796e+06	985326	1.16068e+06
DFTCVHQALK	P05155	Plasma protease C1 inhibitor	K04001							1.37098e+06			3.90154e+06	1.64508e+07	2.69592e+06				530976	1.22482e+07	5.07295e+06	6.48596e+06		6.48424e+07			1.06501e+07
DFTPVCTTELGR	P30041	Peroxiredoxin-6	K11188				3.90928e+06										3.30334e+06		619206					1.07834e+07		755241
DFTYDSVDFK	O43451	Maltase-glucoamylase, intestinal	K12047		1.15458e+07			1.60027e+07			1.03947e+07	2.81132e+07	6.74004e+06	1.21955e+07	8.40913e+06	1.31851e+07		7.7869e+06		8.13634e+06	1.61734e+07		1.28895e+07			5.65382e+06	2.19686e+07
DFTYDSVDFKGFPEFVNELHNNGQK	O43451	Maltase-glucoamylase, intestinal	K12047		1.89033e+06			2.70334e+06			1.50686e+06	1.28365e+06
DFVNCSTLPALNLASWR	P05164	Myeloperoxidase	K10789		1.28277e+06		211081			254889		358562	174114	32292.8	47391.7	88514.4	51146.8		544492	70598.8	2.77661e+06	2.70599e+06	3.68152e+06	2.90861e+06	711159	2.09045e+06	2.4355e+06
DFYVDENTTVR	P29622	Kallistatin	K04525																1.57181e+06
DGAGDVAFIR	P02788	Lactotransferrin	K17283	5.66189e+07	9.47149e+08	6.74065e+06	1.69771e+08	5.03144e+07	2.79628e+07	8.16606e+06		9.47961e+06	2.96418e+07	4.94623e+07	1.02171e+07	3.35191e+07		1.63963e+07	3.57725e+08	7.43702e+06	1.40403e+07	7.12269e+06	6.686e+06	5.55819e+07	2.08184e+07	7.56027e+07	1.86993e+07
DGAGDVAFVK	P02787	Serotransferrin	K14736	1.87655e+07	1.84818e+07			1.07655e+08		1.41951e+07		1.00922e+06	1.57669e+06	9.01534e+06	4.66736e+06	1.72521e+06	1.55067e+06	4.95541e+06	1.292e+08	6.28279e+06	2.86363e+06	5.63092e+06	6.30467e+07	2.16999e+07	1.2172e+07	5.41767e+06
DGDFENPVPYTGAVK	P30040	Endoplasmic reticulum resident protein 29	K09586			1.33259e+07	2.93516e+06	2.69282e+06											712722				1.47768e+07	1.92256e+06	6.47145e+06
DGDLVDWWTQQSASNFK	P08473	Neprilysin	K01389
DGDRFWWENEGVFSMQQR	P05164	Myeloperoxidase	K10789	2.98238e+06	8.69956e+07		2.82193e+07	4.4767e+06	6.26912e+06			5.76102e+06	1.30681e+07	2.03432e+06	1.42317e+06	2.26678e+06			3.50082e+07	1.56901e+06		8.96122e+07		5.14338e+06	2.08423e+07	1.39376e+07	3.68352e+06
DGDRFWWQKR	P11678	Eosinophil peroxidase	K10788	2.234e+07			4.39117e+06		1.47016e+06		2.65988e+06		1.47242e+06	1.05967e+06	1.32876e+06				440628			5.25421e+07	4.62921e+06			5.88796e+06
DGEDQTQDTELVETRPAGDGTFQK	Q31612	HLA class I histocompatibility antigen, B-73 alpha chain	CKO-h71
DGEDQTQDTELVETRPAGDR	P30466	HLA class I histocompatibility antigen, B-18 alpha chain	CKO-h71
DGFFYFFHGTR	P03956	Interstitial collagenase	K01388			2.68688e+06	1.02114e+06		6.07667e+06				175676		208118				600543					1.98703e+06		93536.2
DGGAWGTEQR	P09382	Galectin-1	K06830																					6.84913e+06
DGGLICTSCR	P31146	Coronin-1A	K13882	1.12572e+07		3.64572e+06							703569									2.43086e+06		2.16682e+06
DGHFTLFAPTNEAFEK	Q15063	Periostin	CKO-h61															5.71011e+06	975588					1.28156e+07
DGHFTLFAPTNEAFEKLPR	Q15063	Periostin	CKO-h61		1.2302e+06	4.8059e+07			1.12687e+06	1.04056e+06		991269	1.03853e+06		1.39052e+06			4.26206e+06	333545	418803	2.46453e+06		2.1428e+06	1.80997e+07	4.23793e+06
DGLAFNALIHR	O43707	Alpha-actinin-4	K05699																1.92472e+06					1.80312e+06
DGLIPLEIR	Q13228	Methanethiol oxidase	K17285		1.5449e+07		1.30451e+06	6.28137e+06	1.14936e+07	2.09051e+07	2.01802e+06	2.22561e+07	1.91415e+07	4.4952e+07	2.51547e+07	1.08625e+07	3.54193e+06	2.53858e+07	4.70062e+06	1.2105e+07	8.46109e+06	1.05966e+07	1.98322e+07	614362	1.20086e+07	2.63219e+07	3.35562e+07
DGLIVPIFQER	P04066	Tissue alpha-L-fucosidase	K01206	943095			812058		706280	2.21357e+06		647935	1.08773e+06	2.94238e+06	3.27319e+06				305753				3.08503e+06		1.39642e+06	1.28146e+06	2.88068e+06
DGLLPENTFIVGYAR	P11413	Glucose-6-phosphate 1-dehydrogenase	K00036		7.37794e+06		272447			2.7103e+06		83189.1			282748		2.33296e+06	1.6752e+06						826362	485946	133694
DGNASGTTLLEALDCILPPTRPTDKPLR	P68104	Elongation factor 1-alpha 1	K03231																					2.36983e+06
DGPNALTPPPTTPEWIK	P05023	Sodium/potassium-transporting ATPase subunit alpha-1	K01539
DGQERDAPIVNK	P02751	Fibronectin	K05717							559513		503008	662323			402855			200567		1.78622e+06			1.61033e+07	2.28869e+06
DGRGALQNIIPASTGAAK	P04406	Glyceraldehyde-3-phosphate dehydrogenase	K00134				4.47973e+06	3.0768e+06			6.83018e+06				2.46453e+06	356867						7.90824e+06		2.56789e+06		2.30559e+07
DGTPPIDAHTR	Q15582	Transforming growth factor-beta-induced protein ig-h3	K19519	1.10814e+06															658630					2.12613e+06		632167
DGTVLCELINALYPEGQAPVKK	P37802	Transgelin-2	K20526		274714							153168	15723.8	51865.9		156880	70441.5					1.41253e+06		506494			662363
DGWSAQPTCIK	P08603	Complement factor H	K04004	6.71985e+06			3.34132e+06	1.31091e+06	1.07284e+06			665470	1.52315e+06				1.14803e+06							3.26342e+07
DGYLFQLLR	P04196	Histidine-rich glycoprotein	K23410	750862	331252		1.39802e+06	5.94072e+06	304964	430874		79971.6	252628	139866	119935	137185	96561		2.92823e+06	149069		8.13361e+06	503318	6.06312e+06	2.14333e+06	116773	690023
DGYNYTLSK	P31949	Protein S100-A11	CKO-h25	7.58806e+06		3.69079e+06	3.89865e+06	1.0077e+06	3.84712e+06				762714						1.46433e+06	871692	768336		1.22483e+06	2.9304e+06			1.60022e+06
DHAVDLIQK	P0C0L4	Complement C4-A	K03989					1.88412e+07					1.56297e+06	1.67555e+06					4.39437e+07	1.7463e+07	1.00868e+07		3.44988e+07	3.11376e+07	2.20706e+07
DHGLPGYNAWR	P05164	Myeloperoxidase	K10789	1.30155e+08	5.48773e+07	1.61179e+07	8.26969e+07	6.80731e+06	2.4792e+07	2.83377e+06	3.62596e+06	5.81973e+06	4.66421e+07	8.32477e+06	7.1653e+06	6.62762e+06	1.8237e+06		2.43411e+07	5.99252e+06	1.19069e+07	1.58807e+08	3.35903e+07	5.75057e+06	2.93543e+07	1.95895e+07	5.61211e+06
DHMVVSSELDFGNSWK	Q02817	Mucin-2	K10955		1.86484e+06					2.29229e+06	2.63278e+06												3.13866e+06	6.78273e+06
DHPLPEVAHVK	P13073	Cytochrome c oxidase subunit 4 isoform 1, mitochondrial	K02263	1.29804e+06						3.56694e+06			522003	3.30441e+06	391541		8.6225e+06		1.8316e+06				7.56407e+06	2.71568e+06	831533
DHSAIPVINR	P15144	Aminopeptidase N	K11140	1.29521e+07	2.06037e+06	1.07533e+07	901054	4.44164e+06		1.0988e+07	6.23093e+07	4.45054e+06	3.14066e+06	1.826e+07	4.68403e+07	1.28416e+07	3.08234e+07	2.8976e+07	2.75369e+06	1.89128e+07	645825	2.43415e+07	1.66514e+07	3.28877e+06	2.84071e+06	1.5616e+06	2.84298e+07
DIAPTLTLYVGK	P00739	Haptoglobin-related protein	K14477		737678			4.43913e+06	630735			306793				7.55257e+06			306473	5.04889e+06		3.60895e+06	1.02031e+07	1.85677e+07		1.84167e+06	2.16095e+06
DIAPTLTLYVGKK	P00739	Haptoglobin-related protein	K14477		1.35754e+07		9.39629e+06	3.53511e+07		3.31297e+07		3.15468e+06	1.26052e+06	1.31e+06	3.30303e+06	1.7757e+07			3.69309e+07	2.61647e+07	2.42139e+06	1.84481e+07	1.11505e+08	1.7777e+08	1.1132e+08	1.12069e+07	1.85776e+07
DIASGLIGPLIICK	P00450	Ceruloplasmin	K13624			575146	78809.6		369898			1.00042e+06	614847	306657	506275	2.1795e+06	118234		646427	2.8938e+06			1.44765e+07	7.12275e+06		193428	1.41649e+07
DIASGLIGPLIICKK	P00450	Ceruloplasmin	K13624					829486				1.29983e+06	1.60572e+06	429826	1.35136e+06	1.75551e+06	688179		936324	1.19252e+06				2.6281e+06		281887	8.77496e+06
DIASTPHELYR	P12110	Collagen alpha-2(VI) chain	K06238		9.8502e+06			1.56961e+06						4.73409e+06	1.82211e+07	4.73359e+06	1.21914e+06	1.37117e+07	7.82433e+06		3.47623e+07		6.24541e+07	2.42959e+07	1.94705e+07		6.54475e+06
DICEEQVNSLPGSITK	P01024	Complement C3	K03990	4.24055e+06	5.05629e+06	2.09592e+09		3.44644e+06											505509	3.55238e+06				5.70574e+06		2.36004e+06
DICNDVLSLLEK	P63104	14-3-3 protein zeta/delta	K16197																					775261
DIDNLVQR	P49257	Protein ERGIC-53	K10080		7.51465e+06		1.34548e+07			3.02554e+06		6.31887e+06					3.26292e+07	1.34114e+07	2.98999e+06	1.57012e+06		6.70424e+06	9.49988e+06	6.22718e+06	1.06317e+08		1.00972e+07
DIFAAVTQVLGR	Q5MY95	Ectonucleoside triphosphate diphosphohydrolase 8	K01510		188778		99329.6	311063		234523					222566			112376	51207.9	30744.4		1.09938e+06		19583.9		51754.7
DIFNKGFGFGLVK	P45880	Voltage-dependent anion-selective channel protein 2	K15040			1.40205e+06			351728						756068		337735		405370	122388	1.06449e+06	2.73136e+06
DIFRANIYPR	P11678	Eosinophil peroxidase	K10788	8.81736e+06	1.13463e+07		2.23418e+07	3.31964e+06	5.88095e+06	2.52851e+07	7.18994e+06	623165	3.29106e+06	4.01231e+06	1.58304e+07		1.24998e+07	2.17965e+07	1.61321e+06	815261		1.5199e+07	2.57116e+07		4.0812e+07		4.25845e+06
DIFTGLIGPMK	P00450	Ceruloplasmin	K13624
DIILQSNPLLEAFGNAK	O00160	Unconventional myosin-If	K10356		94177.9					733847			38876.8		137883				219126					777453
DILVLPLDLTDTGSHEAATK	Q9Y394	Dehydrogenase/reductase SDR family member 7	K11165		1.02081e+06													1.13431e+06						826697
DINAYNCEEPTEKLPFPIIDDR	P30041	Peroxiredoxin-6	K11188		3.22416e+06					1.59913e+06					668582			1.7096e+06	1.07747e+06	229331				1.35424e+06			253054
DINQEVYNFLATAGAK	Q99798	Aconitate hydratase, mitochondrial	K01681	443581							498108		38662.9	28327.9	29168.5				120076	42296.1		1.16018e+06	239717	596622	216780	201564	20980.1
DINYVNPVIK	P01031	Complement C5	K03994	3.2699e+07															5.00959e+06					2.08208e+07		1.37407e+06
DIPTNSPELEETLTHTITK	P01042	Kininogen-1	K03898		3.343e+06					4.47883e+06					2.24064e+06			2.53037e+06	3.27562e+06			2.83201e+06		5.91841e+07	2.82125e+06
DIQKWEYVPLGPFLGK	P16930	Fumarylacetoacetase	K01555		2.89903e+06			403590		1.07548e+06		403771	60110.1	81003.8	494231			703528	202391				625425	98456.1		636033	195205
DIQMTQSPSTLSASVGDR	P0DOX7	Immunoglobulin kappa light chain	CKO-h49					1.85112e+06		3.27884e+06	1.57357e+06	1.00913e+06				2.22171e+06				1.62418e+06				2.29998e+06		1.01546e+07	6.57556e+06
DIQMTQSPSTLSASVGDR	P0DOX7	Immunoglobulin kappa light chain	CKO-h49			1.4871e+07		1.03081e+07			7.60739e+06	2.3045e+07	5.85427e+06		3.19318e+06	1.3144e+07	1.32662e+06		1.1898e+06	1.43142e+07	1.48654e+07			834321	6.94277e+06	6.83463e+07	1.57539e+07
DIQMTQSPSTLSASVGDRVTITCR	P0DOX7	Immunoglobulin kappa light chain	CKO-h49	4.94041e+06						3.41209e+06	8.6737e+06	1.14385e+06				729814				520289						8.10807e+06
DISEASVFDAYVLPK	P62854	40S ribosomal protein S26	K02976		664213			2.32626e+06		4.11995e+06								553675	210622			1.39716e+06		917919	2.24735e+06	2.29415e+06
DISEMFLQIYK	P15941	Mucin-1	K06568										401408			394133			771443	261646
DISEVVTPR	P00751	Complement factor B	K01335	3.41525e+07	3.30003e+06	3.01728e+07		4.1299e+06	6.68709e+06									5.72518e+06					8.0227e+06	8.91786e+06	3.24607e+07
DISNYGFPSSVQAIDAAVFYR	P22894	Neutrophil collagenase	K01402																					143879
DISQAYYTVYK	P12429	Annexin A3	K17089	3.83185e+06		6.41812e+06	4.82587e+06		1.9137e+06				2.6883e+06						3.92005e+06	1.52093e+06	1.04485e+06			5.51309e+06	3.01228e+06	1.76224e+06
DISQAYYTVYKK	P12429	Annexin A3	K17089				1.85057e+07						1.65057e+07						2.26407e+07	4.29365e+06				2.66244e+07	4.09239e+06		1.56447e+06
DISTNYYASQKK	P14625	Endoplasmin	K09487	1.32285e+07	1.29217e+06			1.3263e+06	2.18494e+06	4.00804e+06		553221	1.81283e+06	2.61793e+06	1.46723e+06			7.14807e+06	580593		1.50737e+06	5.11354e+06	1.76543e+06	1.32234e+07		1.14282e+06	464288
DITSDTSGDFR	P04083	Annexin A1	K17091			4.24746e+06		975013			1.37005e+06		831124			595285	1.29884e+06		1.2335e+07	1.17791e+06				1.13213e+07
DIVQFVPFR	Q96FN4	Copine-2	CKO-h07	1.9885e+06			8.0124e+06					978466	1.34289e+06	1.4234e+06					4.67311e+06	1.12993e+06	830808	7.00802e+06	1.04507e+06	3.05441e+06	5.13559e+06		1.48215e+06
DIVQFVPYR	Q99829	Copine-1	CKO-h06	2.98069e+06	5.0532e+06	4.34329e+06	9.52084e+06		1.48024e+06										2.30691e+06			6.93737e+06	3.99427e+06	1.18296e+06
DIVTNNGVIHLIDQVLIPDSAK	Q15063	Periostin	CKO-h61																					1.0801e+06		27470.7
DIYSSFGFPR	P03956	Interstitial collagenase	K01388									187215	121321						917872	369797	590834			5.74836e+06
DKADFCIIHYAGK	P35579	Myosin-9	K10352	2.88863e+06					1.80771e+06	1.94978e+06				1.21883e+06		920313				1.02276e+06	3.45526e+06			9.16602e+06			1.4e+06
DKAPGQLECETAIAALNSCLR	Q9Y490	Talin-1	K06271				1.27326e+06		6.02772e+06	2.31418e+06	864590			2.21251e+06	5.1463e+06							3.12456e+06		1.50201e+06
DKDAVDKLLK	P25815	Protein S100-P	CKO-h29					2.83179e+06	5.6336e+06			1.29717e+06	1.49464e+06	1.24248e+06	1.21742e+06			876675	8.4758e+06	114665		2.5939e+06	1.2273e+06	2.10829e+06			1.91255e+06
DKFSFDLGKGEVIK	Q02790	Peptidyl-prolyl cis-trans isomerase FKBP4	K09571	3.55708e+06	1.46444e+06	3.43759e+06	1.81002e+06											8.00961e+06		612100			1.62738e+06	4.67211e+06		1.32489e+06	1.38021e+06
DKGEYTLVVK	P21333	Filamin-A	K04437
DKHADPDFTR	P19823	Inter-alpha-trypsin inhibitor heavy chain H2	K19015				542922					114805				13516.9				83814.4				6.01866e+06
DKHLAVAYFQR	P19878	Neutrophil cytosol factor 2	K08010	6.50805e+06				3.38263e+06	2.93165e+06						1.15766e+06				1.27877e+06			2.4107e+06	3.3745e+06	2.82887e+06	2.69498e+06
DKIGVELTGR	P04114	Apolipoprotein B-100	K14462	5.32367e+06	3.43084e+06	3.52046e+06	2.38806e+06	2.21198e+06	2.24791e+06	4.11584e+06					1.3807e+06		1.12901e+06	7.42756e+06	2.1472e+06				3.31794e+06	1.66561e+06	2.3547e+06
DKILGATIENSR	P08727	Keratin, type I cytoskeletal 19	K07604				1.22334e+06							697560					1.89378e+06					832578
DKLAACLEGNCAEGLGTNYR	P00734	Prothrombin	K01313																					7.64515e+06
DKLPQPVQPDPVSHCK	P05556	Integrin beta-1	K05719						2.45216e+06					1.87134e+06				3.99072e+06						2.71436e+06	2.16458e+06
DKLSELQLR	Q9BVK6	Transmembrane emp24 domain-containing protein 9	K20346
DKNALQNIILYHLTPGVFIGK	Q15063	Periostin	CKO-h61	583233			536990	585752					345263					549053	526908		161500			1.7387e+07	3.00507e+06
DKPLKDVIIADCGK	P23284	Peptidyl-prolyl cis-trans isomerase B	K03768																					4.55138e+06
DKSKEFQLFSSPHGK	P02787	Serotransferrin	K14736	1.70787e+06		2.44791e+06	3.24879e+06	9.06846e+06		1.33984e+06			698243	1.0907e+06		1.12555e+06	1.47365e+06		8.16908e+06		484391	1.34631e+06		3.17563e+06
DKTYSYLNKLPVK	P61916	NPC intracellular cholesterol transporter 2	K13443		3.87423e+06		3.46156e+06	2.16077e+06				605316			1.62003e+06	4.48716e+06				958525		3.52956e+06					719298
DKVMSEFNNNFR	P08962	CD63 antigen	K06497	5.65294e+06		3.30904e+06		1.04337e+06		1.69836e+06		965740	1.12113e+07		2.44713e+06	1.38418e+07		1.26356e+06	2.64924e+06	1.85223e+06		3.01968e+07		3.35746e+06			2.79548e+06
DKWLAPDGLIFPDR	Q99873	Protein arginine N-methyltransferase 1	K11434			1.29356e+06					277347	191807		154742			539447	1.23902e+06	236428					1.78457e+06	971577	261059
DKYILQGVTSWGLGCARPNKPGVYVR	P00747	Plasminogen	K01315
DKYPNLQVIGGNVVTAAQAK	P12268	Inosine-5'-monophosphate dehydrogenase 2	K00088																941155					1.9267e+06
DLAAFDKSHDQAVR	P09960	Leukotriene A-4 hydrolase	K01254		1.32936e+06		3.67545e+06			1.99534e+06									477050	169957				2.63871e+06
DLAGCIHGLSNVK	P48735	Isocitrate dehydrogenase [NADP], mitochondrial	K00031		1.94615e+06			5.28211e+06	2.82497e+06	5.3024e+06		860900	2.11468e+06		1.45926e+07		1.78718e+06						3.47965e+06	3.30342e+06	1.32576e+07	1.59881e+06	912649
DLAKDITSDTSGDFR	P04083	Annexin A1	K17091		3.61266e+06		1.42314e+06	3.27696e+06	2.59708e+06		6.25257e+07								1.1138e+07		849565		3.45427e+07	1.60533e+07	4.55195e+07	1.99566e+06
DLATVYVDVLK	P02647	Apolipoprotein A-I	K08757				691336		237378			210006			1.33433e+06		647785					9.46982e+06	1.43333e+06	2.94895e+06		286889
DLATVYVDVLKDSGR	P02647	Apolipoprotein A-I	K08757	1.70208e+06			3.31846e+06	4.80626e+06		1.29855e+06		479423	448202		551928	168421	5.83721e+06					1.53267e+07	1.03676e+06	1.486e+06		2.78967e+06
DLATVYVDVLKDSGRDYVSQFEGSALGK	P02647	Apolipoprotein A-I	K08757	159522	413402								36902.1		213098		236556							311315	1.34567e+06		237332
DLCCHLSYK	O95497	Pantetheinase	K08069			4.30492e+06						1.28431e+06			5.55007e+06	3.83258e+06		8.11814e+06		3.6686e+06	1.43788e+06		2.97245e+06		2.06288e+06		3.87746e+06
DLCGCYSVSSVLPGCAEPWNHGK	P01876	Immunoglobulin heavy constant alpha 1	CKO-h43												1.29282e+07	2.42732e+06				3.17799e+06				9.82866e+06		1.91604e+07	5.00439e+06
DLDDFQSWLSR	Q01082	Spectrin beta chain, non-erythrocytic 1	K06115	256626		307676					196752							921419						582845	6.0729e+06	79327.3
DLDQASLAAVSQQLAPR	Q9Y490	Talin-1	K06271															4.43974e+06						450410
DLEADIIGDTSGHFQK	P08133	Annexin A6	K17094							3.02572e+06			414059		1.42604e+06	893409		4.83912e+06	2.19099e+06	1.07652e+06	1.12092e+06	7.66646e+06	1.88602e+06	2.48602e+06		2.69775e+06	1.35863e+06
DLEAHIDSANKNRDEAIK	P35579	Myosin-9	K10352																1.41371e+06					2.9723e+06
DLEEFFSTVGK	Q14498	RNA-binding protein 39	K13091															405528	124647					628173
DLEGLSQRHEEK	P35579	Myosin-9	K10352		972126		783174		574834	1.56277e+06	286557	340204							3.93708e+06					8.58468e+06	3.21225e+06		747804
DLEKPFLLPVEAVYSVPGR	P49411	Elongation factor Tu, mitochondrial	K02358			1.42923e+06												742567	188089		101594	1.53749e+06		3.85704e+06	7.86425e+07		259833
DLEWHTWGMFSR	O43451	Maltase-glucoamylase, intestinal	K12047									662975		333975									2.42176e+06		4.94079e+06	1.19237e+06
DLEWHTWGMFSR	O43451	Maltase-glucoamylase, intestinal	K12047					1.51625e+07		2.80021e+07	4.21253e+06	9.90635e+06	555576	1.61862e+06	973301			2.46358e+07		3.09222e+06			6.52297e+07			5.1694e+06	1.18947e+07
DLFNAIATGK	P04040	Catalase	K03781			1.59445e+06			1.97434e+06			1.64562e+06	1.37447e+06	999422	2.42143e+06	1.91352e+06	1.17153e+06	6.35406e+06	2.37425e+06	4.3689e+06	7.32301e+06				2.51819e+06	833071	1.7914e+06
DLFQVAFNR	Q14204	Cytoplasmic dynein 1 heavy chain 1	K10413	1.16997e+06						497425							407748	1.07794e+07	605023				4.2237e+06	1.16372e+06
DLFSTFTITR	O00754	Lysosomal alpha-mannosidase	K12311	1.08489e+06	1.24087e+06		350531					635107	490871	453978	763587	304224		1.10239e+06	319617	212253						256300	447002
DLFTASNDPLLWR	Q9Y3I1	F-box only protein 7	K10293		850118				183323	1.02298e+06									273061				528478			491300	534267
DLGFFGIYK	Q9UJS0	Calcium-binding mitochondrial carrier protein Aralar2	K15105	328381			263817											257091	397949		227965		1.01836e+06	885677			327762
DLGIWHVPNK	Q8WWU7	Intelectin-2	K17527	3.34151e+08	1.60093e+08	1.57947e+07	2.62965e+08	1.44082e+08	3.4915e+07	1.0645e+08	5.64874e+07	1.19065e+08	1.07947e+08	1.82012e+08	1.86444e+08	1.71101e+08	2.10242e+07	2.30594e+08	4.3669e+06	3.67943e+07	3.35822e+08	3.05586e+08	4.14646e+08		1.55512e+08	3.17791e+07	1.23454e+08
DLGIWHVPNKSPMQHWR	Q8WWU7	Intelectin-2	K17527	2.3629e+07	3.7561e+07		2.81536e+07	6.1461e+07	2.84241e+06	1.67896e+07	1.89259e+07	1.39862e+07	7.77232e+06	8.90111e+06	8.56339e+06		5.48646e+06	2.54636e+07	928915	2.08612e+06		1.15601e+08	2.79427e+07		8.54258e+06	1.59292e+07	1.00981e+07
DLGLAQDSATSTK	P31937	3-hydroxyisobutyrate dehydrogenase, mitochondrial	K00020
DLHLSDVFLK	P13671	Complement component C6	K03995	9.92664e+06	1.56133e+07		1.11926e+07			5.45574e+06		1.93292e+06	3.61006e+06	2.63998e+06			2.57627e+06		7.10143e+06	997378	1.36086e+06	2.366e+06	2.995e+06	4.46946e+06			1.11941e+06
DLIADLKYELTGKFER	P08133	Annexin A6	K17094		1.09007e+06		354389				1.30974e+06		62848.8						609233			1.11198e+06		1.09639e+06
DLIQMLVQR	Q02880	DNA topoisomerase 2-beta	K03164	2.22787e+06		5.60958e+06			578487						126728			553733	48269.8		1.19773e+06			166284			153869
DLISHDEMFSDIYK	P13693	Translationally-controlled tumor protein																	222923					1.92705e+06
DLKPSNLAVNEDCELK	Q16539	Mitogen-activated protein kinase 14	K04441	3.54544e+06							7.01558e+06			1.87932e+06				8.64041e+06						1.10021e+06			1.03107e+06
DLKSELSGNFEK	P50995	Annexin A11	K17095	2.44704e+06	4.78167e+06			2.50474e+06	2.37619e+06					1.78267e+06		441756			1.31634e+06	426876				449135
DLLADPQDVGLLLPK	P07098	Gastric triacylglycerol lipase	K14452							2.73919e+06					328442
DLLDDLKSELTGKFEK	P08758	Annexin A5	K16646						487798										1.45839e+06	161642				1.47124e+06			220421
DLLFKDSAHGFLK	P02787	Serotransferrin	K14736	7.86367e+06	1.06644e+07		4.17806e+06	5.49519e+07						861155	2.77747e+06			4.20541e+06	4.96088e+07		2.52341e+06		1.31794e+07	1.40647e+07	1.32935e+07	4.22488e+06
DLLFKDSAIGFSR	P02788	Lactotransferrin	K17283	1.79327e+07	4.38194e+08	2.47779e+07	4.52127e+07	1.3517e+07	6.21207e+06	4.17653e+06			8.15061e+06	5.75755e+06	8.33976e+06	2.29648e+06		3.91901e+06	9.94982e+07	1.05797e+06	9.50759e+06	7.918e+06	9.02196e+06	1.62712e+07	8.69344e+06	4.84199e+07	1.56305e+06
DLLFQALGR	Q9NSD9	Phenylalanine--tRNA ligase beta subunit	K01890																					2.5652e+06
DLLFRDDTVCLAK	P02787	Serotransferrin	K14736	1.04742e+07									1.13245e+06	457893	6.5933e+06			1.44793e+07	1.96843e+07	1.04613e+07	1.54135e+06		1.05291e+07	3.42526e+07		1.40421e+07
DLLHPSPEEEKRK	P42677	40S ribosomal protein S27	K02978																					1.09487e+06
DLLLPQPDLR	P02750	Leucine-rich alpha-2-glycoprotein	CKO-h55				1.32885e+06	1.51468e+07		1.39716e+06		6.24101e+06	2.16056e+06	4.69494e+06	4.75305e+06	1.55263e+07	501399	2.3503e+06	6.04855e+06	6.82062e+06	1.07583e+07	7.66498e+06	9.89714e+06	1.68525e+07	1.8865e+06	7.02554e+06	6.07828e+06
DLMTDLKSEISGDLAR	P08133	Annexin A6	K17094																					995829
DLMVLNDVYR	P15144	Aminopeptidase N	K11140	1.37562e+07	2.49426e+06	2.41789e+06	1.77332e+06				596107			3.15352e+06			7.27384e+06	3.06291e+06		822129	1.4833e+06		5.88808e+06		3.18472e+06		4.64109e+06
DLNLDGIIAEVK	Q9NSB2	Keratin, type II cuticular Hb4	K07605					1.51596e+06						50315.9	216939			344627		65814.2		4.35519e+06			647882		135669
DLNWNTWGMFTR	P14410	Sucrase-isomaltase, intestinal	K01203									1.21537e+06			903514		2.00539e+06									4.62397e+06	2.10617e+06
DLNWNTWGMFTR	P14410	Sucrase-isomaltase, intestinal	K01203												159026											450130	386060
DLPCPGTCALEGGSHITTFDGK	Q02817	Mucin-2	K10955			5.21313e+06			966081												3.27712e+06	7.05675e+06		1.66318e+07
DLPETLNELHLDHNKIQAIELEDLLR	P21810	Biglycan	K08118																					2.31923e+06
DLPPDTTLLDLQNNK	P07585	Decorin	K04660																					1.26063e+06
DLPPDTTLLDLQNNKITEIKDGDFK	P07585	Decorin	K04660																					735348
DLQFVEVTDVK	P02751	Fibronectin	K05717				2.30541e+06	6.43789e+06	1.27007e+06					871545	1.68753e+06			3.46543e+06	8.34523e+06					6.32023e+07		786862
DLQHPNEFIR	P53618	Coatomer subunit beta	K17301											717158					1.00479e+06			3.579e+06	1.25332e+06	4.66121e+06			430739
DLQNFLKKENK	P06702	Protein S100-A9	K21128	3.96507e+07	1.39641e+08	3.01459e+07	3.24162e+07	4.05249e+06	1.10345e+08	4.71899e+06		1.56619e+06	6.64956e+06	5.29693e+06	3.56955e+06	4.23764e+06	1.90014e+06	4.41087e+06	1.86028e+06	1.41439e+06	7.72019e+06	2.80964e+06	1.22264e+07		6.89378e+06	1.6045e+07	2.12648e+06
DLQNLMSWR	P08473	Neprilysin	K01389	407675					5.15362e+06					2.321e+06	1.42556e+06	987777	402953		307659	1.11421e+06				128628			5.39364e+06
DLQNLMSWR	P08473	Neprilysin	K01389	2.04632e+07		4.46623e+07	1.85438e+07		2.1925e+06			8.06019e+06	6.99649e+06	4.61038e+06	1.05932e+07		7.06898e+06			5.13782e+06	3.12565e+06	1.59874e+07			5.56298e+07		6.48423e+06
DLQYSTDYTFK	P08575	Receptor-type tyrosine-protein phosphatase C	K06478										432494											1.22153e+06
DLSHIGDAVVISCAK	P12004	Proliferating cell nuclear antigen	K04802			4.23832e+06														217812				2.18457e+06		566602
DLSIHHTFSR	Q8WUJ3	Cell migration-inducing and hyaluronan-binding protein	K19031								845695			3.73764e+06							3.5872e+06		1.29178e+07	1.29612e+06	3.0571e+06
DLTALSNMLPK	P15144	Aminopeptidase N	K11140		746547		215930	4.67687e+06				250459	497805				2.19864e+06	1.29114e+06	80947	1.12969e+06			3.28418e+06	2.73488e+06	8.42913e+06	121948	2.61605e+06
DLTALSNMLPK	P15144	Aminopeptidase N	K11140	9.75348e+06	5.902e+06	5.96877e+06			2.052e+06	2.98997e+06	1.75631e+06			323082	1.96818e+06	1.09781e+06	8.92974e+06	1.97876e+06	137095	3.91567e+06		7.81072e+06		364553			7.35643e+06
DLTGELEYATK	Q9GZP4	PITH domain-containing protein 1	CKO-h23		5.01303e+06			1.39437e+06				5.22641e+06			3.42099e+06	1.60423e+06			2.22222e+06	1.29772e+06	2.85422e+06					1.99793e+06
DLTTAGAVTQCYR	Q02543	60S ribosomal protein L18a	K02882			5.28714e+06	4.38601e+06				954905		533126											5.21622e+06	6.17249e+06	765627	1.49568e+06
DLTYASLCFPEAIK	P09917	Arachidonate 5-lipoxygenase	K00461	1.65835e+06			358085													81325.5				756457
DLTYQVVLGEYNLAVK	P09093	Chymotrypsin-like elastase family member 3A	K01345		1.94752e+08		5.97458e+06	4.31891e+08	749379	8.10281e+08	9.03847e+06	1.44736e+07	485304	1.02564e+06	4.41415e+06	4.62245e+06	3.54172e+06	6.29959e+07	1.49449e+06	1.93526e+06		3.96976e+08	2.63321e+07		1.30843e+08	1.71978e+07	1.72357e+07
DLVGELGTALR	P04066	Tissue alpha-L-fucosidase	K01206			2.68118e+06	542119	922510		3.01597e+06	515372			243889	898480	249004		1.81968e+06		153480		2.39966e+06	1.95789e+06			1.25784e+06
DLVPDLSNFYAQYK	P21912	Succinate dehydrogenase [ubiquinone] iron-sulfur subunit, mitochondrial	K00235
DLYANNVLSGGTTMYPGIADR	P68032	Actin, alpha cardiac muscle 1	K12314
DLYANTVLSGGTTMYPGIADR	P60709	Actin, cytoplasmic 1	K05692	1.01195e+07	9.96735e+06	3.84345e+07	9.49785e+06		7.75508e+06	5.8389e+06			1.32118e+06	2.03762e+06	4.68271e+06		6.20543e+06	1.22977e+07	7.06568e+06	1.28776e+06	2.91913e+06	1.1475e+07	1.34581e+07	2.21911e+07	2.01847e+07	1.99199e+06
DLYANTVLSGGTTMYPGIADR	P60709	Actin, cytoplasmic 1	K05692										254823				545298		803017					2.78982e+07
DLYEDELVPLFEK	O43390	Heterogeneous nuclear ribonucleoprotein R	K13161							303113									70089.4					633448
DLYSGLIGPLIVCR	P00450	Ceruloplasmin	K13624									173987	83005.3		98202.7	357911			205080	487191		5.37082e+07		4.61435e+06		2.76339e+06	3.14522e+06
DMVGLDALDAQPLLK	P12821	Angiotensin-converting enzyme	K01283				1.70511e+06		2.82024e+06			537152	430837		780621	447841	530792			1.68258e+06							476789
DMVGLDALDAQPLLK	P12821	Angiotensin-converting enzyme	K01283				398235		374033	1.44252e+06							400426	480013		186222		2.49403e+06			744770	333294	225228
DMVTQASLYLLEATGKR	A8K7I4	Calcium-activated chloride channel regulator 1	K05027												5.33046e+06									1.36916e+06
DMVTQASLYLLEATGKR	A8K7I4	Calcium-activated chloride channel regulator 1	K05027												629056
DNAKNSLYLQMNSLR	P01763	Immunoglobulin heavy variable 3-48	CKO-h46				5.7109e+06													346679						6.15037e+06
DNCCILDER	P02679	Fibrinogen gamma chain	K03905																	2.57439e+06				1.86565e+08			1.01103e+06
DNCQYVYNVDQR	P07996	Thrombospondin-1	K16857										729529							1.3267e+06				8.51509e+06		820338
DNDGWLTSDPR	P02675	Fibrinogen beta chain	K03904	5.91167e+06		8.58595e+06					3.01245e+06	557360			2.88016e+06	428982			2.52968e+06				2.85038e+06	3.4723e+06
DNEDFQESNR	P00450	Ceruloplasmin	K13624						8.99029e+06							243475										977742	1.47274e+06
DNEETGFGSGTR	P15144	Aminopeptidase N	K11140	2.58704e+07	3.44842e+06	2.67291e+08	2.37157e+07	8.99606e+06		9.55277e+06	2.97506e+07	2.72841e+08	7.90906e+07	1.52637e+08	9.07083e+07	2.67776e+08	4.88297e+06	4.77208e+07	2.02899e+06	1.3717e+08	1.21659e+07	1.72111e+07	1.41718e+07		3.31237e+07	5.70924e+06	1.26079e+08
DNELLVYKER	P02743	Serum amyloid P-component	K23267	9.68799e+06	2.3618e+07		2.91211e+07	2.74769e+06	2.94224e+07	8.48029e+06		7.93208e+06	1.02709e+07	9.27168e+06	634743	4.86741e+06			1.44258e+07	5.28787e+06	1.63015e+08	1.32867e+07	2.62504e+06	7.85397e+06	4.13363e+06	662148	1.53443e+07
DNENVVNEYSSELEK	P02675	Fibrinogen beta chain	K03904																3.77587e+06					5.17661e+07
DNGSPILGYWLEK	Q8WZ42	Titin	K12567	648483	971025	2.38901e+06	828064	1.07188e+06						353354			425953				762850				2.23324e+06	747924	138768
DNGSPILGYWLEKR	Q8WZ42	Titin	K12567					2.06984e+06				563239		1.30427e+06		450265					1.78922e+06				4.01716e+06	3.29093e+06
DNHLLGTFDLTGIPPAPR	P11021	Endoplasmic reticulum chaperone BiP	K09490				568433		444964			257686				151630	532809		405691				384551	3.16456e+06		683043
DNLEFFLAGIGR	P49327	Fatty acid synthase	K00665			360292			63192.1	1.38751e+06				29846.8				1.28999e+06		26145.2			370648	312489			167880
DNLQHKDSSVPNTGTAR	P01031	Complement C5	K03994																310976					1.5773e+06
DNLTLWTSENQGDEGDAGEGEN	P31946	14-3-3 protein beta/alpha	K16197
DNPGVVTCLDEAR	P22314	Ubiquitin-like modifier-activating enzyme 1	K03178		2.8455e+06			1.53478e+06	2.29908e+06			560936	549194	1.71756e+06	2.35797e+06		1.39317e+06			334004				7.32105e+06		1.80718e+06	1.93592e+06
DNSKNSLYLQMNSLR	P0DP04	Immunoglobulin heavy variable 3-43D	CKO-h46															2.13204e+07						642208		5.21586e+06
DNSKNTLYLQMNSLR	P0DP03	Immunoglobulin heavy variable 3-30-5	CKO-h46				8.35555e+06	1.35462e+07			1.20342e+06	2.04961e+07	1.29511e+06		4.36115e+06	6.03134e+06	3.85723e+06		946707	8.51889e+06		1.82535e+07	3.49241e+06		9.82913e+06	6.3181e+07	5.7797e+06
DNSKNTLYLQMNSLR	P0DP03	Immunoglobulin heavy variable 3-30-5	CKO-h46	4.39982e+06	4.46732e+06						680412	1.89393e+06			1.11643e+06	2.3209e+06				2.55562e+06				3.90455e+06		1.51619e+07	4.16148e+06
DNSKNTLYLQMSSLR	A0A0J9YX35	Immunoglobulin heavy variable 3-64D	CKO-h46					2.89528e+06					1.84271e+06	3.44927e+06	3.22372e+06		4.18846e+06	4.86277e+06		1.70441e+06	1.66595e+06	4.58765e+06			5.63036e+06	1.12307e+07	2.05443e+06
DNSVHWERPQKPK	P01023	Alpha-2-macroglobulin	K03910			4.22493e+07	2.55008e+07	3.42566e+07				1.69109e+07	1.76381e+07		6.98285e+06				2.12676e+07	7.03094e+06	3.47474e+07	5.29002e+06	2.27088e+07	2.32104e+07	2.12979e+07	4.98093e+07	3.51996e+06
DNTIEHLLPLFLAQLKDECPEVR	P30153	Serine/threonine-protein phosphatase 2A 65 kDa regulatory subunit A alpha isoform	K03456		469888						81966.9				28000.1		20407.7							178210
DNTINLIHTFR	O15144	Actin-related protein 2/3 complex subunit 2	K05758		2.39633e+06			3.92095e+06	1.23918e+06	1.92526e+06	1.25692e+06	464429		672339	1.07003e+06	861205	1.11485e+06		3.08372e+06	1.70505e+06	1.60388e+06	1.25019e+07		9.95239e+06	4.40174e+06		383997
DNTINLIHTFRDYLHYHIK	O15144	Actin-related protein 2/3 complex subunit 2	K05758
DNVDDPTGNFR	Q12907	Vesicular integral-membrane protein VIP36	K10082	6.20663e+06		7.4983e+06				3.59648e+06				777320	1.93214e+06		1.59826e+06		1.88431e+06		3.07326e+06	4.42466e+06		2.22534e+06	2.65011e+06	1.8956e+06
DNVRPLQQLGQR	P22748	Carbonic anhydrase 4	K18246	1.7509e+07	1.1307e+07		4.79026e+07	8.40797e+06		6.07813e+06		4.50073e+06	7.29885e+06	3.32804e+07	1.91769e+07	7.5675e+06	7.98828e+06	4.46501e+07	2.37306e+06	6.2021e+06		7.85333e+07	1.11611e+07	1.16878e+07		3.6384e+06	5.63149e+06
DNWANYFSR	Q96JP2	Unconventional myosin-XVB	K10361	2.83124e+06			1.85715e+06
DPCHGVTCRPQETCK	Q9Y6R7	IgGFc-binding protein	CKO-h40									1.84503e+06	4.52212e+06	974597	5.87017e+06	6.22745e+06	586370			5.39204e+06	1.22327e+06					509755	5.13101e+06
DPENFPFVVLGNK	P51149	Ras-related protein Rab-7a	K07897	8.97738e+06		555742				880256								454849	576071		245138	899697		1.60813e+06	1.12883e+06	195495
DPILFPSFIHSQK	P04040	Catalase	K03781	1.41089e+06	1.20117e+06			1.02606e+06						1.62085e+07					1.91221e+06	1.79619e+06	570726			400624		324185
DPLNETVVGLYQK	P11055	Myosin-3	K10352	9.09575e+06	2.17378e+06		1.22464e+06		1.34114e+06			2.40841e+06	1.79257e+06	2.16522e+06	7.87876e+06	885091	1.37021e+06	1.28147e+07		3.29204e+06		9.42718e+06	1.28467e+07	944354	4.45253e+06		4.885e+06
DPNNLAFNEIK	O43451	Maltase-glucoamylase, intestinal	K12047			3.11649e+08		3.97707e+06		2.65366e+06		5.29116e+06	1.22566e+06	3.22297e+06				1.15156e+07		2.12757e+06	3.97909e+06		6.28497e+07			3.09623e+06	4.63861e+06
DPPQYPVVPVHLDR	P10153	Non-secretory ribonuclease	K01168	4.85184e+06			1.04111e+07	2.66653e+06	5.72175e+06	1.27559e+07		7.00877e+06	1.35596e+07	4.94533e+06	2.68229e+06	2.6124e+06	4.35577e+06	6.04496e+06	1.38026e+06	1.71e+06		1.07113e+07	7.12107e+06	1.33526e+06		2.07672e+07	6.6605e+06
DPSQQELPR	P49327	Fatty acid synthase	K00665	1.63242e+07	7.47883e+06		1.67092e+07	4.50965e+06	1.30321e+06	3.82612e+06		4.4685e+06		1.03375e+07	4.92566e+06	2.09634e+06	4.08154e+06		3.77058e+06			6.82359e+06	6.71122e+06	2.74485e+06	5.51445e+06	846676	3.49981e+06
DPTFIPAPIQAK	P01019	Angiotensinogen	K09821	2.16015e+07	1.74228e+07	6.02846e+06	3.18445e+06	9.52413e+06	1.68753e+06	1.27944e+07			895893	5.60192e+06	1.32939e+06	996235	4.38481e+06	1.22631e+07			5.40006e+06		5.81888e+06	7.79222e+06	5.80862e+06	1.37631e+06	2.49993e+06
DQDPAAFGVDSLLLK	Q2M2H8	Probable maltase-glucoamylase 2	K12047
DQELYFFHELSPGSCFFLPK	P26639	Threonine--tRNA ligase, cytoplasmic	K01868																32537.8					345725
DQFNLIVFSTEATQWRPSLVPASAENVNK	Q14624	Inter-alpha-trypsin inhibitor heavy chain H4	CKO-h14																					1.67004e+06		185899
DQGPNVCALQQILGTK	Q15063	Periostin	CKO-h61							1.62828e+07	4.14823e+06	345529			709059					243789			906282	1.04552e+07	2.42224e+06		1.12344e+06
DQHMAIAWVK	P19835	Bile salt-activated lipase	K12298				3.7018e+06			1.04857e+07			561880	958098	1.74027e+06	432866		3.04835e+06				4.79882e+07			2.54671e+06		1.37458e+06
DQHMAIAWVKR	P19835	Bile salt-activated lipase	K12298		2.14653e+06			933644		6.43334e+06		312264					1.47881e+06	5.15308e+06			1.23497e+06	2.55909e+07	3.42545e+06		2.16338e+06	695872
DQLIYNLLKEEQTPQNK	P00338	L-lactate dehydrogenase A chain	K00016														2.0198e+06							3.16301e+06			1.54016e+06
DQLLPPSPNNR	P12109	Collagen alpha-1(VI) chain	K06238					3.83321e+06	1.37243e+06										779988					2.29853e+06	8.63763e+06
DQLQTFSEEHPVLLTEAPLNPR	P61163	Alpha-centractin	K16575
DQLTCNKFDLK	P01024	Complement C3	K03990	1.5287e+07	1.3474e+06	2.84848e+07		9.01415e+06		1.31415e+07			321723		912503	470427		3.71563e+06	2.16106e+06		4.44521e+06	4.11318e+06		6.53822e+06		453782
DQNVFVAQK	P12111	Collagen alpha-3(VI) chain	K06238				1.85358e+06			2.30393e+06		4.45242e+06		1.46868e+06		1.33996e+06			5.26772e+06			1.04412e+07		1.22481e+07	4.42106e+06	2.65983e+06	2.96773e+06
DQPRPAFSAIR	P02745	Complement C1q subcomponent subunit A	K03986					4.85813e+06		1.42043e+06		1.09994e+06	4.24753e+06			820851	7.24224e+06		1.2666e+07	1.24397e+06	1.27374e+06		1.73546e+06	2.00776e+07	1.79968e+06	2.3819e+06
DQQEAALVDMVNDGVEDLR	P09211	Glutathione S-transferase P	K00799	125726					300267	274065				46121.4		32703.1	172263	286202			51755.3	551391		118882	469584	87957.9
DQRRDPPQYPVVPVHLDR	P10153	Non-secretory ribonuclease	K01168									633315	1.95195e+06													4.81964e+06
DQTIRFDHVITNMNNNYEPR	P02746	Complement C1q subcomponent subunit B	K03987																					2.74484e+06
DQVANSAFVER	P07900	Heat shock protein HSP 90-alpha	K04079
DRDGNTLTYYR	P02748	Complement component C9	K04000	7.37798e+06	2.49914e+06			1.64739e+06				1.23493e+06	2.40067e+06	1.20467e+06	7.56199e+06		748958		3.8133e+06		4.99226e+06	1.10794e+07		2.70871e+07		3.77159e+06
DRLDEVKEQVAEVR	P02649	Apolipoprotein E	K04524
DRPIYEEDLK	Q02817	Mucin-2	K10955		1.70134e+06	6.67248e+08	1.77618e+06			9.68128e+06		8.15498e+06	1.05008e+07	4.56676e+06	1.40846e+07	1.47287e+07	4.53289e+07	2.42759e+07	8.46074e+06	1.77673e+07			1.81274e+07		1.03484e+07	2.18661e+07	1.59081e+06
DRPIYEEDLKK	Q02817	Mucin-2	K10955			5.30401e+07	5.59976e+06			2.25586e+06	3.42558e+06	1.03698e+06	1.81302e+06		5.51549e+06	2.0529e+06	9.47529e+06	7.259e+06	1.02966e+06	3.1328e+06		9.05521e+06	3.47997e+06	5.96618e+06	1.07539e+06	2.77495e+06	191248
DRQYLLFFHK	Q8NE86	Calcium uniporter protein, mitochondrial	K20858	2.96333e+06		3.90211e+06	1.46186e+06				1.93753e+06				1.10389e+06					352258			1.37311e+06	1.0514e+06
DRTDIQCLIPCAIDQDPYFR	P23381	Tryptophan--tRNA ligase, cytoplasmic	K01867								605791													283330
DRVDCGYPHVTPK	Q07654	Trefoil factor 3	K22454	1.87851e+06			2.43613e+06		5.277e+06	7.44436e+06		1.2334e+06	1.63887e+06	2.83118e+06	2.56283e+06	4.96183e+06		1.08062e+07	366563	737231	740735				4.0449e+06	3.54173e+06	1.44811e+06
DRVVEESELAR	P02748	Complement component C9	K04000	1.48393e+06	2.1538e+06								698333		1.83026e+06				5.06437e+06		2.37187e+06	8.26347e+06	2.06429e+06	6.37914e+06
DRVVVVSHDENLCR	Q7L5L3	Lysophospholipase D GDPD3	K22387				2.01362e+06		3.42908e+06		8.09851e+06	1.75149e+06	1.84081e+06	6.11897e+06	8.42307e+06	2.28674e+06			1.74627e+06	1.27156e+06		2.09387e+06				3.42422e+06	1.59914e+06
DSAAAVVVYDITNVNSFQQTTK	Q9H0N0	Ras-related protein Rab-6C	K07895
DSAHGFLKVPPR	P02787	Serotransferrin	K14736	1.98547e+07	1.21997e+06		1.86186e+06	1.28748e+07		941834	1.44297e+07						2.00898e+06		5.54331e+06			1.74693e+06	1.52945e+06	1.14398e+06		1.41584e+06
DSAIGFSR	P02788	Lactotransferrin	K17283	7.90227e+07	1.26197e+09		2.58653e+08	7.09198e+07	2.35875e+07	1.47292e+07		1.15234e+07	4.75668e+07	4.55532e+07	7.57377e+06	2.89561e+07			4.16916e+08	1.84428e+07	5.54832e+07	3.18843e+07	9.49721e+06	5.59198e+07	4.02856e+07	1.18002e+08	4.98246e+06
DSCTLPASAEK	P10643	Complement component C7	K03996			5.23645e+06		3.8337e+06		2.51692e+06											1.9908e+06		2.19888e+06	4.19276e+06		1.47681e+06	2.04059e+06
DSCVGSLVVK	P01024	Complement C3	K03990	1.32776e+07	2.65006e+06		5.05993e+06		2.31282e+06	3.80779e+06			1.48369e+07	2.38804e+06		1.14978e+07	6.67214e+06	4.86284e+06	6.66427e+06	3.02843e+06	5.14021e+07	1.13771e+07	7.80659e+06	2.14813e+07	6.29045e+06
DSDLSHVQNK	O60506	Heterogeneous nuclear ribonucleoprotein Q	K13160	1.67072e+07	1.20985e+07	1.66698e+07		753712					207829	306736			103260	2.33804e+07	119397				6.48429e+06	463345	506278		294473
DSDWPFCSDEDWNYK	P02671	Fibrinogen alpha chain	K03903																					9.88128e+06
DSDWPFCSDEDWNYKCPSGCR	P02671	Fibrinogen alpha chain	K03903																					4.54656e+06
DSEAQRLPDSFKDSPSK	P27105	Erythrocyte band 7 integral membrane protein	K17286	3.0507e+06	3.58532e+06				1.51846e+06		9.88823e+06	1.45592e+06				1.08624e+06		4.08447e+06			1.61639e+06			1.57901e+06
DSERPSGIPER	P01717	Immunoglobulin lambda variable 3-25	CKO-h52			1.23391e+07	2.12943e+06	1.087e+06				1.00432e+07			8.7041e+06	6.42494e+06			4.21347e+06	3.25905e+06	4.82831e+06		2.90628e+06	5.03754e+06	3.04319e+06	2.7395e+07	3.6608e+06
DSFHLDEQFTVPVEMMQAR	P08697	Alpha-2-antiplasmin	K03983		1.04091e+06																			536734
DSFHLDEQFTVPVEMMQAR	P08697	Alpha-2-antiplasmin	K03983
DSFPNFLACK	P17568	NADH dehydrogenase [ubiquinone] 1 beta subcomplex subunit 7	K03963			1.16945e+06							259542	297894		901833										1.31007e+06
DSFRPSAGWTWAGDWFVCPEK	O75923	Dysferlin	K18261
DSFSNEKFDFR	O75882	Attractin	CKO-h32
DSGFQMNQLR	P02787	Serotransferrin	K14736
DSGFQMNQLR	P02787	Serotransferrin	K14736		1.17289e+07		1.74924e+06	7.06332e+07		2.64136e+06	2.44942e+06								5.43022e+07	1.47923e+06	3.89924e+06		6.72251e+07	5.20643e+06	1.06241e+07	9.75362e+06
DSGRDYVSQFEGSALGK	P02647	Apolipoprotein A-I	K08757			2.02879e+06					2.77995e+06	268505		1.33732e+06			725223						7.26204e+06	4.58864e+07		998031
DSGTSFNAVPLHPNTVLR	O60844	Zymogen granule membrane protein 16	CKO-h15	1.20955e+09	1.3136e+09		7.89697e+08	2.6401e+08	3.07435e+07	2.98672e+09	1.73579e+08	3.23574e+08	2.92984e+08	9.52384e+08	8.83109e+08	1.79293e+08	2.49934e+08	3.34263e+09	4.944e+07	6.23833e+07	3.90093e+08	1.11132e+09	3.69005e+09	3.06281e+06	4.2108e+08	5.58873e+08	1.1912e+08
DSGVPDRFSGSGSGTDFTLK	P06310	Immunoglobulin kappa variable 2-30	CKO-h50	1.16395e+07		2.80239e+07	1.7093e+07	3.24836e+07	3.36259e+07		2.08071e+07	2.11094e+07	9.18924e+06	7.05302e+06	1.03602e+07	4.93298e+07	4.41166e+06			8.38854e+06	3.6398e+07	1.59953e+07	4.00879e+06	3.8077e+06	4.28052e+07	8.34133e+07	1.53207e+07
DSHLTAVGK	P24855	Deoxyribonuclease-1	K11994	186162	213781			160105		625660		2.95614e+06	2.49056e+06	1.76824e+06	1.59445e+07			1.31831e+07	281218	2.01581e+06					706833		1.86614e+06
DSHSLTTNIMEILR	P02671	Fibrinogen alpha chain	K03903		858265			1.05524e+06		3.61668e+06									1.47928e+06			2.62052e+06	2.58933e+06	2.95898e+07	4.91347e+06
DSHSLTTNIMEILR	P02671	Fibrinogen alpha chain	K03903			6.61636e+06	1.80237e+06		439044					593091			620704		1.2533e+06	439941			736397	9.55697e+06		477848
DSIQAYSLGDVR	O43895	Xaa-Pro aminopeptidase 2	K14208	2.7245e+07	1.16463e+07	3.6195e+06	1.70052e+07	5.25336e+06				1.45881e+07	4.96026e+06	1.84685e+06	2.80243e+07	9.01533e+06				4.84715e+06	3.404e+06	1.97298e+07	3.45207e+06		3.25881e+07	5.92486e+06	7.45692e+06
DSITTWEILAVSMSDKK	P01024	Complement C3	K03990											313066	294099				328524					817798			1.60363e+06
DSIVHQAGMLK	O15144	Actin-related protein 2/3 complex subunit 2	K05758			3.21996e+06		1.29517e+06				264139	685771	868467			1.8316e+06					3.61195e+06		1.2192e+06	1.2965e+06		462874
DSIVHQAGMLKR	O15144	Actin-related protein 2/3 complex subunit 2	K05758	4.19432e+06						1.94987e+06									620547					1.12202e+06		2.31409e+06
DSLDKEKEK	P00450	Ceruloplasmin	K13624	5.78076e+06	7.19556e+06	1.84654e+07	2.24277e+06	11662.7	1.14597e+06	39081.5	25549.8	33656.4	8.55431e+06	978458	116575	4.50982e+06		1.38123e+06	3.05306e+06	9.9634e+06	413493	84532.1	1.92597e+06	1.99527e+06	205912	884362	502791
DSLEFREIGELYLPK	P01011	Alpha-1-antichymotrypsin	K04525		2.75327e+06			1.96759e+06	869475	4.97959e+06	2.44967e+06	171524						1.21205e+06	268659	174590	231536		462969	587908		442819	198941
DSLIFLVDASK	P12956	X-ray repair cross-complementing protein 6	K10884	899823	1.8882e+06	1.24681e+07					2.43242e+07	551262			1.48891e+06	1.41559e+06		486965	207828		834197		7.21443e+06	1.57914e+06			121105
DSLLPKDYPCYVTGWGR	Q99895	Chymotrypsin-C	K01311	1.10157e+06		4.5574e+06	1.91714e+06	2.09713e+06	581917		8.30885e+06	5.12413e+06	3.3179e+06	4.70781e+06	6.60288e+06	4.83021e+06		6.52963e+06		1.39169e+06					2.90906e+06	2.05042e+06	6.19436e+06
DSLLQDGEFSMDLR	P07737	Profilin-1	K05759			851964				1.86103e+06	3.57719e+06	421629	225845			378939		1.66914e+06		209238				1.35899e+06
DSMIWDCTCIGAGR	P02751	Fibronectin	K05717													851422								1.48335e+06
DSNNLCLHFNPR	P09382	Galectin-1	K06830								471453			1.91035e+06					382069		8.05095e+06			4.88472e+06			817742
DSNRPSGIPER	A0A075B6K5	Immunoglobulin lambda variable 3-9	CKO-h52				1.6851e+06				440353	2.35741e+06	204958			725142	482264			167098	3.66292e+06				2.67138e+06	382570	610140
DSPDLLLLLR	Q8WX92	Negative elongation factor B	K15180						100582								245115		31749.3					230676			278232
DSPIQCIQAIAENR	P02788	Lactotransferrin	K17283	2.329e+06	5.28124e+07	2.92652e+06	7.80497e+06	4.62671e+06		2.68862e+06		4.8657e+06	1.86945e+07	2.48612e+07	3.2664e+07	8.72166e+06	2.22005e+07		2.26779e+07	1.40675e+07				1.72325e+07		2.17892e+07	6.49947e+06
DSPRYPVVPVHLDTTI	P12724	Eosinophil cationic protein	K10787	1.90819e+07	2.75293e+07		1.0565e+07	4.6905e+06		1.42641e+07	6.26892e+06			1.42881e+06	2.5059e+06	681756	1.6924e+06			1.74127e+06		1.90666e+08	9.42813e+07	677771		1.10194e+07	651975
DSPVIDGHNDLPWQLLDMFNNR	P16444	Dipeptidase 1	K01273		2.81944e+06			1.16266e+06		1.83758e+06		161590								64713.9		4.559e+06			1.02697e+06	393535
DSPVLIDFFEDTER	P04196	Histidine-rich glycoprotein	K23410		195821		114533	4.32497e+06											585741			3.28691e+06		1.46747e+06	1.43555e+06	219491
DSPVLIDFFEDTERYR	P04196	Histidine-rich glycoprotein	K23410					1.41183e+06											361275			1.72764e+06		611682
DSQDAGGFGPEDR	Q15149	Plectin	K10388																		2.6199e+06			952522		1.91694e+06
DSQEEEKTEALTSAK	P06396	Gelsolin	K05768										291143						735194					2.85212e+06
DSQEEEKTEALTSAKR	P06396	Gelsolin	K05768	3.67899e+06					2.98238e+06				624232	890441					557891	629455			1.41931e+06	2.47577e+06
DSSTWLTAFVLK	P0C0L4	Complement C4-A	K03989		405344	1.37548e+06	30271.8	5.48931e+06		406240		279918	103376	103097	309448	252378	59639.1	1.02749e+06	6.88334e+06	877196		2.16245e+06	2.45715e+06	4.86975e+06	1.71778e+06	112875	155511
DSTGHVGFIFK	O00560	Syntenin-1	K17254	1.46585e+06			698659					1.82826e+06		756091	3.49871e+06				955212	1.00104e+06			5.14934e+06	5.09623e+06			1.19352e+06
DSTIHVEENGQSSESR	P55259	Pancreatic secretory granule membrane major glycoprotein GP2	K19899	2.81503e+07	1.842e+07	4.17325e+07	8.11436e+06	515867		8.94468e+06		3.44906e+06	2.23697e+06	1.16947e+06	1.15014e+07	237587	3.46552e+06	5.4972e+06	567555	5.74885e+06	1.53975e+06	8.50855e+07	1.87222e+06		3.86649e+07	1.15878e+06	760667
DSTLIMQLLR	P63104	14-3-3 protein zeta/delta	K16197																					835045
DSTYSLSSTLTLSK	P01834	Immunoglobulin kappa constant	CKO-h48	2.13888e+07	1.02685e+07	4.20131e+06	7.27902e+06	5.15367e+07	7.11184e+06	1.32638e+07	1.17224e+07	3.86189e+07	7.59123e+06	1.39515e+06	1.15421e+07	3.89844e+07	1.44612e+07	5.50145e+06	1.13941e+07	3.20429e+07	4.15637e+06	1.07763e+07	1.74482e+07	1.82746e+07	2.45206e+07	1.13433e+08	2.88977e+07
DSTYSLSSTLTLSKADYEK	P01834	Immunoglobulin kappa constant	CKO-h48			7.86111e+06			1.11582e+06			596500											2.17182e+06			3.01774e+06
DSVTGTLPK	P03952	Plasma kallikrein	K01324
DSWVFGGIDPQSGAAVVHEIVR	Q04609	Glutamate carboxypeptidase 2	K14592		550276	1.05795e+06			278061			184670			177594				69166.5			1.60453e+06		347845
DSWVFIGAK	Q96BQ1	Protein FAM3D		888027		3.45717e+06													655700				1.04604e+06	965973
DSYVGDEAQSK	P60709	Actin, cytoplasmic 1	K05692	7.30493e+06	1.47951e+06	9.9144e+06	7.6694e+06	2.15621e+06		4.13305e+06	1.1442e+06	1.13775e+06	465757	869029	2.34028e+06	695285		2.75641e+06	2.31476e+07			6.94699e+06	2.79973e+06	2.59991e+08	3.08379e+06	1.11678e+06
DSYVGDEAQSKR	P60709	Actin, cytoplasmic 1	K05692	1.68604e+07	2.29593e+06	1.1333e+08	1.73838e+07	3.58473e+06		9.18703e+06		3.21334e+06	789811	2.24733e+06	2.83747e+06	179364	3.06069e+06	8.29627e+06	3.44552e+07		5.14223e+06	2.26555e+07	4.54357e+06	2.92296e+08	1.0367e+07	2.94711e+06	3.61623e+06
DTAAWTVGR	Q14974	Importin subunit beta-1	K14293	1.6849e+06		6.52079e+06			5.16787e+06				1.51506e+06	1.8546e+06			3.46625e+06	1.63678e+06		499799			4.23372e+06	3.82753e+06	9.10505e+06		1.39925e+06
DTANWLEINPDTGAISTR	P12830	Cadherin-1	K05689		1.80076e+06			4.65518e+06	3.3357e+06	1.7221e+06	3.93356e+06	3.33798e+06	1.41437e+06	2.26565e+06	3.9022e+06	5.29552e+06	492172	3.07556e+06	385145	968723				3.90578e+06		1.52355e+06	4.12533e+06
DTASGSEAWAEVQR	Q9UQQ1	Aminopeptidase NAALADL1	K01301	9.90599e+06	1.25082e+07				1.60015e+06	6.60494e+06	9.2607e+06	3.75056e+06	1.4445e+06	5.02084e+06		3.57679e+06		3.20131e+07		842358							2.45411e+06
DTDIVDEAIYYFK	O15145	Actin-related protein 2/3 complex subunit 3	K05756																53822.3					367408
DTDSEEEIREAFR	P0DP25	Calmodulin-3	K02183								769927	1.98822e+06	3.95636e+06	4.64837e+06		2.48772e+06			937004	5.46353e+06				2.25713e+06			2.64835e+06
DTDTGALLFIGK	P36955	Pigment epithelium-derived factor	K19614	4.09967e+06			834654		1.05269e+07			625785	412980						293639					2.92018e+06	5.90382e+06	1.29344e+06
DTEEEDFHVDQVTTVK	P01009	Alpha-1-antitrypsin	K03984	3.6849e+07	1.9302e+08	1.31215e+09	1.2388e+07	1.01663e+08	7.20372e+08	6.59318e+07	2.30711e+07	9.33049e+07	1.32395e+08	8.01839e+07	1.12783e+08	8.61147e+07		2.67988e+08	2.03726e+07	5.86322e+07	2.76633e+08	6.49076e+06	2.77031e+08	2.25968e+07	4.51771e+07	1.95687e+08	1.69409e+08
DTFNHLTTWLEDAR	P61019	Ras-related protein Rab-2A	K07877																					1.0984e+06
DTGKTPVEPEVAIHR	P60866	40S ribosomal protein S20	K02969
DTGNIGQER	Q01082	Spectrin beta chain, non-erythrocytic 1	K06115	935716					247655			62615.8										748660	1.66176e+06	591557
DTGRYGFLLPAR	P48052	Carboxypeptidase A2	K01298	3.15148e+06						2.78073e+06	1.85358e+06	470021		2.08633e+06		844507				286058							3.38446e+06
DTGRYGFLLPASQIIPTAK	P15085	Carboxypeptidase A1	K08779	628853	709823	3.28633e+06			2.295e+06	1.25616e+06	814186	2.87953e+06	429796	3.76756e+06		3.81574e+06	861841			2.57338e+06	3.26919e+06		1.58737e+06				485832
DTGRYGFLLPESQIR	P15086	Carboxypeptidase B	K01291	2.36406e+07	5.02898e+06	1.75237e+07	1.0211e+07	2.84957e+07	1.57041e+07	5.23115e+07	7.78181e+06	1.66485e+07	3.7041e+06	7.95159e+06	1.98012e+07	1.10395e+07	1.57771e+07	1.40643e+07		7.08804e+06	5.75619e+06			564542	2.88417e+07	8.88185e+06	4.00396e+06
DTGTYGFLLPER	Q96IY4	Carboxypeptidase B2	K01300		4.27482e+06		490435						443215			655052			998513	200397	1.51541e+06	1.77278e+06		4.09429e+06		266006
DTLTSRPAQGVVTTLENVSPPRR	P02751	Fibronectin	K05717				3.84934e+06	989116				2.33436e+06	1.16475e+06					8.8777e+06		877977			3.77802e+06	8.71832e+06		1.52512e+06
DTLWHLFNTLQR	Q7Z434	Mitochondrial antiviral-signaling protein	K12648		1.98364e+06	2.46431e+06	478654	1.58827e+06				82573.7	103321	243112	394331		1.06926e+06		289307	135310		4.26942e+06	725163	213521		325773	256884
DTNGSQFFITTVK	P23284	Peptidyl-prolyl cis-trans isomerase B	K03768		3.3532e+06	1.7001e+07	1.95943e+06	1.25923e+06		5.89737e+06	911895	818776			1.49224e+06	222162	2.81768e+07	4.10548e+06	2.29684e+06			3.34312e+06	2.72555e+06	2.96475e+06	4.12663e+06	783805
DTQSGSLLFIGR	P50454	Serpin H1	K09501
DTSASTAYMELSSLR	A0A0C4DH29	Immunoglobulin heavy variable 1-3	CKO-h46	6.14188e+06			1.85516e+06		1.41018e+06		1.79724e+06	708711	831962		9.97427e+06		6.71236e+06	8.46073e+06		805377		1.24906e+07			9.33609e+06	2.03859e+06	5.32807e+06
DTSCVNPPTVQNAYIVSR	P08603	Complement factor H	K04004		4.31302e+06				1.58386e+06	2.38203e+06	743685		1.54075e+06	1.46495e+06		2.82526e+06					1.72035e+06		8.23865e+06	7.68199e+06		1.19285e+06
DTSHPTDPLTSFLGLR	Q5TEJ8	Protein THEMIS2				824168				1.70691e+06						315104								317223
DTSISTAYMELSR	P23083	Immunoglobulin heavy variable 1-2	CKO-h46	3.64296e+06					2.05155e+06	1.50378e+06	3.42659e+06	3.49154e+06			1.40185e+06	1.71622e+06		7.50251e+06	2.92051e+06	2.18506e+06						9.3265e+06	2.2123e+06
DTSKFPSPLVVYANIR	A8K7I4	Calcium-activated chloride channel regulator 1	K05027	2.14476e+06			2.38798e+06					507626	853070		1.39501e+07		2.51165e+06		964182	1.74967e+06			1.39172e+06			6.2748e+06
DTSTSTVYMELSSLR	P01743	Immunoglobulin heavy variable 1-46	CKO-h46				924775	1.37901e+06	9.26498e+06			942390	779155		599149					352441	205836		512868	60265.6		1.79563e+06	4.63731e+06
DTSTSTVYMELSSLR	P01743	Immunoglobulin heavy variable 1-46	CKO-h46
DTVIKPLLVEPEGLEK	P01023	Alpha-2-macroglobulin	K03910			2.75993e+07	3.45425e+06	6.49343e+06	2.44323e+06			1.11694e+06	1.82348e+06			777262			9.65435e+06		1.62701e+06		1.29601e+07	6.87556e+06	4.16064e+06	2.60277e+06	1.24709e+06
DTVQIHDITGKDCQDIANK	P02679	Fibrinogen gamma chain	K03905						7.88851e+06	3.16092e+06								3.59351e+06						1.06897e+06			4.13919e+06
DTWVEHWPEEDECQDEENQK	P01024	Complement C3	K03990																								1.98988e+06
DTYIENEKLISGK	P04843	Dolichyl-diphosphooligosaccharide--protein glycosyltransferase subunit 1	K12666									701776			869829							2.8388e+06		1.40579e+06		3.39351e+06
DVACGANHTLVLDSQKR	Q9P258	Protein RCC2					3.44952e+06						2.09417e+06											1.72421e+06
DVAQIFNNILR	Q9Y376	Calcium-binding protein 39	K08272		193448	257783			543421		891417				49719.4			826775				765973		263783	2.90696e+06		101167
DVAWAPSIGLPTSTIASCSQDGR	P55735	Protein SEC13 homolog	K14004
DVCKNYAEAK	P02768	Serum albumin	K16141	1.41232e+06	7.61327e+06	4.53209e+07		4.36024e+07		2.69477e+06		7.65952e+06	5.54482e+06	7.16615e+06	1.50102e+07		1.35223e+06		1.5746e+07	9.9229e+06	1.42136e+07	2.13115e+06	4.17653e+07	4.15079e+07	2.08669e+07	2.04154e+07	1.633e+07
DVCKNYAEAKDVFLGMFLYEYAR	P02768	Serum albumin	K16141	449978	574795	4.23822e+06									288924			1.87355e+06								1.10695e+06
DVCKNYAEAKDVFLGMFLYEYAR	P02768	Serum albumin	K16141	281864	249285	486550			432977			69749.1	105128	31431.1	902291	110675	1.37815e+06			692043		502005	601554	372753		615766	211796
DVDFELIKVEGK	P48643	T-complex protein 1 subunit epsilon	K09497																				1.68219e+06	2.92357e+06	1.55953e+07	777386
DVDIIDHHDNTYTVK	P21333	Filamin-A	K04437		1.40659e+06													2.44781e+06	2.67921e+07					2.69911e+06		430087
DVDLEFLAK	P55072	Transitional endoplasmic reticulum ATPase	K13525			1.22361e+06							169550											1.42994e+06	2.18609e+06
DVERDVFLYR	O14579	Coatomer subunit epsilon	K17268
DVFLGMFLYEYAR	P02768	Serum albumin	K16141		4.99962e+07			4.39244e+08		1.79246e+07	192316	2.1546e+06	324372		1.49205e+06		390361		8.08544e+07	3.78166e+06		4.53927e+07	2.76593e+07	5.43041e+07	5.75307e+07	2.38931e+07	6.66767e+06
DVFLGMFLYEYAR	P02768	Serum albumin	K16141			172594		335589																242869		19575.2
DVFLGMFLYEYARR	P02768	Serum albumin	K16141
DVGAQILLHSHKK	Q96KP4	Cytosolic non-specific dipeptidase	K08660																					2.20316e+06
DVGSLDFEDLPLYK	Q7L5L3	Lysophospholipase D GDPD3	K22387	1.20853e+06	5.75355e+06		2.78024e+06	3.50276e+06	470323	7.23764e+06	700898	1.90455e+06	506251	1.07971e+06	4.53363e+06	1.65967e+06		4.02749e+06	206202	695899		1.7228e+07	4.83489e+06		7.85939e+06	2.91198e+06	1.09429e+06
DVGSLDFEDLPLYKEK	Q7L5L3	Lysophospholipase D GDPD3	K22387	4.25888e+06	2.25585e+06		2.48766e+06			4.82929e+06		1.10249e+06	749772	2.02985e+06	3.16565e+06	1.04892e+06		2.98647e+06			3.82453e+06	8.1215e+06			3.52287e+06	2.12162e+06
DVKLPVQLQR	P27105	Erythrocyte band 7 integral membrane protein	K17286			2.59111e+06						638709							6.75951e+06		1.66854e+06	4.9066e+06		4.61327e+06	2.4072e+06		1.40887e+06
DVKPSNILVNSR	P36507	Dual specificity mitogen-activated protein kinase kinase 2	K04369		3.82836e+06		6.31531e+06	4.04161e+06	1.49623e+06	8.58934e+06			2.3274e+06		4.67716e+06			5.17454e+06				4.05271e+06	2.21797e+06	1.27393e+06	5.06423e+06		1.80893e+06
DVLFLKDCVGPEVEK	P00558	Phosphoglycerate kinase 1	K00927																					1.04496e+07
DVLLQVDDERR	P35579	Myosin-9	K10352	4.55387e+06		1.37571e+07			8.79973e+06	1.79588e+07		351991	758020	582280	2.33764e+06	343602	1.85049e+06	2.89416e+07	1.2435e+06	996667		1.28753e+07	2.9839e+06	2.06356e+06
DVLQEPKTEDIVAVQK	P08473	Neprilysin	K01389			1.35261e+07									2.13054e+06	1.64494e+06				752197			4.99235e+06	933359
DVLSVAFSSDNR	P63244	Receptor of activated protein C kinase 1	K14753			9.93506e+06	2.69513e+06		5.56116e+06						9.09398e+06			1.00567e+07	1.09339e+06	1.61581e+06	1.34293e+06		5.31892e+06	6.87254e+06	4.45236e+06
DVMQGTDEHVVCK	P01871	Immunoglobulin heavy constant mu	CKO-h45	4.93881e+06		2.4415e+06					1.22443e+06	3.85623e+06	2.98597e+06			1.17987e+07				3.22458e+06	2.96446e+06		4.64259e+06		5.34078e+06	1.77466e+07	9.83661e+06
DVMQGTDEHVVCK	P01871	Immunoglobulin heavy constant mu	CKO-h45		1.19547e+06							429085		1.31703e+06		1.23949e+06	1.58645e+06							777150		2.86678e+06	3.18529e+06
DVNAAIAAIK	P68366	Tubulin alpha-4A chain	K07374	2.21968e+06		5.88696e+06			638613	3.19131e+06			336627						5.41492e+06				4.35962e+06	1.33262e+07	2.46961e+06		380819
DVNAAIATIK	Q71U36	Tubulin alpha-1A chain	K07374	2.30048e+07	7.11562e+06	4.88481e+06	6.8403e+06	7.96529e+06	4.15839e+06	1.00132e+07		758186			1.25177e+06	1.09762e+06		2.76705e+06	2.50041e+07	794988		3.06623e+07	4.5623e+06	9.67649e+07	1.5244e+07	3.54795e+06	1.49193e+06
DVNDNPPTLDVASLR	Q9BYE9	Cadherin-related family member 2	K16502	7.4537e+07	3.86554e+07	4.81631e+06	4.99671e+06	1.98176e+07	1.71325e+07	2.31001e+07	5.01297e+07	3.63658e+07	2.93617e+07	7.97261e+07	3.46173e+07	3.20473e+07	4.51369e+06	1.70745e+08	518697	1.55958e+07	4.65048e+07	9.80356e+06	2.46859e+06		1.05516e+07	561681	3.42952e+07
DVNDNPPTLDVASLRGIR	Q9BYE9	Cadherin-related family member 2	K16502				2.08826e+06				3.69364e+06				1.45968e+06		853169						3.7139e+06		5.58611e+06		2.25461e+06
DVNDWVGPPNDNGVTK	P04745	Alpha-amylase 1	K01176	7.19982e+06		4.8934e+06		6.22748e+06		4.5487e+06		1.29252e+07		1.418e+07		1.57867e+07				1.16128e+07	3.33131e+07					1.569e+06	1.66877e+06
DVNYGWIIR	P00156	Cytochrome b	K00412	3.14087e+06			3.94595e+06		806766				192092	4.35782e+06	382689	864096			884907		1.15182e+06		8.09446e+06	582661		1.65099e+06	2.67208e+06
DVPCEDKFSFVCK	P05451	Lithostathine-1-alpha	CKO-h56								8.00565e+07	9.80097e+06	2.94243e+07		9.69007e+06	1.63558e+08				4.74944e+07	1.00137e+06			2.92766e+06
DVRDYFMPCPGR	P02790	Hemopexin	K18977									2.76769e+06	2.79587e+06		2.39126e+06	2.6793e+06			1.63051e+06	2.74046e+06	1.07612e+07			3.41621e+06	2.79848e+06	1.28499e+06	1.20433e+06
DVTVLQNTDGNNNEAWAK	P02788	Lactotransferrin	K17283		2.85145e+07		4.06344e+06						1.37303e+06						2.94808e+07					3.84551e+06
DVVFLIDGSQSAGPEFQYVR	P12111	Collagen alpha-3(VI) chain	K06238																					490738
DVVFNYLHATAFQGTPLAQAVEGPSENVR	P31930	Cytochrome b-c1 complex subunit 1, mitochondrial	K00414																					529042
DVVICPDASLEDAKK	Q99497	Protein/nucleic acid deglycase DJ-1	K05687		1.76902e+06	2.72821e+06		1.65065e+06					1.81869e+06	2.93314e+06	2.21591e+06	414775								2.14137e+06
DVWGIEGPIDAAFTR	P04004	Vitronectin	K06251		1.43554e+07		381491	5.86475e+06		1.42575e+06		310269	55875.8		276039	174179		9.79027e+06	5.95374e+06	187678		2.46912e+06	1.04813e+06	7.80382e+07	4.55739e+06		1.08747e+06
DVYKAGEQVTYTCATYYK	P08603	Complement factor H	K04004																					1.37577e+06
DVYKEHFQDDVFNEK	P43490	Nicotinamide phosphoribosyltransferase	K03462	3.54422e+06	5.69033e+06	1.98781e+07					1.25299e+06		1.16864e+06				1.34673e+06			788793				9.53991e+06
DWHGVPGQVDAAMAGR	P04004	Vitronectin	K06251																					1.48749e+07
DWHGVPGQVDAAMAGR	P04004	Vitronectin	K06251											3.77952e+06							2.27706e+06	2.00739e+07		8.26187e+07
DWNSNQISK	P08217	Chymotrypsin-like elastase family member 2A	K01346		8.22394e+06	3.40319e+07	3.00676e+07	7.29796e+07	8.881e+06	4.88005e+07	1.6506e+07	5.76588e+07	1.13855e+07	6.72456e+06	1.0749e+07	1.28651e+08		1.19001e+07	1.02689e+08	6.93769e+07	3.19547e+07	1.96301e+06	6.50815e+07	1.97049e+08	4.66466e+07	3.10934e+07	1.2886e+08
DWVIPPISCPENEKGPFPK	P12830	Cadherin-1	K05689		3.37151e+06				743649	4.04682e+06	3.32992e+06		1.20646e+06					2.73218e+06	629503	664338
DYAGVFSDAGLTFTSSSGQQTAQR	P01024	Complement C3	K03990					1.76636e+06											620502				4.22998e+06
DYEEIGPSICR	P61158	Actin-related protein 3	K18584							2.57017e+06			1.96116e+06							697498				3.31203e+06
DYESASLTEVR	P35609	Alpha-actinin-2	K21073
DYGVLLEGSGLALR	P30048	Thioredoxin-dependent peroxide reductase, mitochondrial	K20011				1.05181e+06					226559							2.09338e+06					2.7021e+06	2.34864e+06
DYGVYLEDSGHTLR	Q13162	Peroxiredoxin-4	K03386	9.4624e+06	3.21854e+06	1.61488e+07			2.44876e+06						4.67161e+06			2.65493e+06	2.42873e+06		909060	4.78477e+06	2.38022e+06	2.02686e+06	3.32201e+06	2.8207e+06
DYIFGNYIER	Q06033	Inter-alpha-trypsin inhibitor heavy chain H3	CKO-h13	5.99777e+06		5.53573e+06		1.354e+06	2.72454e+06	1.62227e+06	7.66488e+06	255740	938694						858179	1.35873e+06	1.33359e+06	4.21684e+06		3.6616e+06	2.28966e+06		958904
DYLPLVLGPTAMR	P05164	Myeloperoxidase	K10789	5.22496e+06	3.05606e+06		1.16258e+07		450388			329908	2.95586e+06	511549		754055		799277	2.95223e+06	905605		3.47714e+06					920905
DYLPLVLGPTAMR	P05164	Myeloperoxidase	K10789		2.22106e+06	813227	297817			5.71192e+06		1.57453e+06		329234		55810.5		2.42127e+06	532751		505228	1.24105e+06	1.20143e+06	276563			9.5183e+06
DYLPLVLGPTAMRK	P05164	Myeloperoxidase	K10789				4.41491e+06	3.48169e+06		1.87367e+06			718338				1.24001e+06							234714
DYPCYVTGWGR	Q99895	Chymotrypsin-C	K01311	2.75845e+08	5.67206e+07	3.54892e+06	1.8609e+08	5.7732e+07	2.82757e+07	5.04835e+07	3.39146e+08	3.73595e+08	6.8165e+08	6.90236e+08	5.72992e+08	8.79379e+08	5.42027e+08	2.57995e+08	1.67835e+06	3.70004e+08	3.07615e+08	7.4141e+07	2.06568e+07	811458	4.41056e+07	1.48329e+08	5.71609e+08
DYPDFSPSVDAEAIQK	P12429	Annexin A3	K17089				4.79619e+06		3.25773e+06				3.10786e+06						8.71131e+06	1.57672e+06				8.16408e+06	1.10378e+07
DYSGQGVVK	O75083	WD repeat-containing protein 1	CKO-h30	1.36906e+07	1.20096e+07	3.73916e+06	2.34572e+06							5.68661e+06		1.49751e+06			2.67173e+06	507120				1.31321e+07	2.11083e+06	2.61458e+06	6.68412e+06
DYSGQGVVKLDVQPK	O75083	WD repeat-containing protein 1	CKO-h30				3.06107e+06		1.43018e+06				1.22161e+06		2.80354e+06		3.74438e+06							2.88775e+06	1.93085e+06
DYSHYYTTIQDLR	P08727	Keratin, type I cytoskeletal 19	K07604									508022	530949		1.03374e+06				3.5376e+06	884335				1.24381e+06	5.36623e+06
DYSHYYTTIQDLRDK	P08727	Keratin, type I cytoskeletal 19	K07604														2.1548e+06		1.97678e+06					979174
DYSPQHPNKGLYWVAPLNTDGR	Q6UX06	Olfactomedin-4	CKO-h59	6.84865e+07	4.30383e+07	3.3557e+07	1.05867e+07								2.37963e+06				1.32127e+06			9.83583e+06	2.38216e+06		8.71577e+06		626030
DYVSQFEGSALGK	P02647	Apolipoprotein A-I	K08757						3.09943e+06							970901							5.43049e+06	2.69957e+07	5.57902e+06
DYYECTGIYK	P08473	Neprilysin	K01389										8.6519e+06		2.04137e+07	2.24682e+07				1.02066e+07						3.53892e+06	8.2465e+06
DYYFALAHTVR	P06737	Glycogen phosphorylase, liver form	K00688
EAAENSLVAYK	P62258	14-3-3 protein epsilon	K06630
EAALSYGFYGCHCGVGGR	P14555	Phospholipase A2, membrane associated	K01047			1.23862e+08	8.5981e+06				1.43195e+07	2.68163e+07	1.95131e+07	3.4762e+07	4.65023e+07	2.9777e+07	1.10749e+07	9.8342e+06		2.43527e+07	1.30587e+06		1.70941e+07		4.72036e+06	2.18112e+07	4.93838e+07
EAALSYGFYGCHCGVGGRGSPK	P14555	Phospholipase A2, membrane associated	K01047				3.03717e+06		5.09062e+06		4.77728e+06		1.46264e+06	4.80151e+06				1.69773e+07			2.30285e+06						1.0037e+06
EAAYHPEVAPDVR	Q9Y490	Talin-1	K06271	2.47641e+06														2.97122e+06					1.61952e+06	3.53026e+06
EACGVIVELIK	Q9Y265	RuvB-like 1	K04499
EACNAWLQK	Q9NZP8	Complement C1r subcomponent-like protein	CKO-h19	3.6493e+06	3.65518e+06		1.3735e+06			2.01363e+06							1.80522e+06	2.83878e+06	393145				3.98179e+06	2.59625e+06	3.96245e+06
EACPELDYFVVFSSVSCGR	P49327	Fatty acid synthase	K00665																					148988
EADDIVNWLK	P07237	Protein disulfide-isomerase	K09580																					1.04845e+07
EAEAAIYHLQLFEELRR	P14618	Pyruvate kinase PKM	K00873																					6.49359e+07
EAEILEVLR	P36551	Oxygen-dependent coproporphyrinogen-III oxidase, mitochondrial	K00228	6.30375e+06	5.86018e+06		4.29374e+06	1.81529e+06	2.16461e+06	5.97799e+06	1.41582e+06	1.74809e+06	792900	895853	6.74458e+06	1.52198e+06	2.30122e+06	6.30125e+06		342178		6.24167e+06	5.27706e+06	527589	8.30392e+06	1.41644e+06	1.35636e+06
EAESSPFVER	P14625	Endoplasmin	K09487		5.77043e+06			1.5104e+06		4.92929e+06				891757			1.30626e+06	8.70012e+06	3.73061e+06			3.92533e+06	3.59125e+06	1.78874e+07
EAFLLFDR	P05976	Myosin light chain 1/3, skeletal muscle isoform	K05738	3.89677e+06	2.97612e+06	4.11374e+06	6.39712e+06	2.76802e+06		4.52219e+06		2.02445e+06	148464	3.55534e+06	1.25269e+06	734899	2.52291e+06	5.23573e+06	432659		721977	7.37068e+06			5.4472e+06		462013
EAFLQEVWK	P26640	Valine--tRNA ligase	K01873			1.46441e+07																		1.53813e+06	5.82137e+06
EAFPEAFHYANNPR	Q6UWV6	Ectonucleotide pyrophosphatase/phosphodiesterase family member 7	K12354	2.21312e+07	2.53782e+08	1.69009e+08	1.20224e+07	1.57265e+08	1.04982e+08	3.09182e+08	2.78696e+08	8.43792e+07	3.62463e+07	9.47703e+07	2.13608e+08	8.12114e+07	2.35199e+08	3.71175e+08	3.37954e+06	2.18568e+07	8.81863e+07	7.3282e+06			3.82633e+07	1.36923e+07	4.20818e+07
EAFSLFDKDGDGTITTK	P0DP25	Calmodulin-3	K02183			1.61383e+07				2.62846e+07			1.38403e+06		1.24472e+06		2.00457e+06		3.1924e+06	3.85894e+06	1.16662e+06			6.41804e+06		2.32383e+06
EAFWAEWK	O15273	Telethonin	K19879		4.3841e+06	3.10711e+07		1.82239e+06	1.86392e+06			1.59674e+06		6.63249e+06	1.33765e+06	993710	8.07918e+06				645738		1.21479e+06			4.19739e+06	4.70913e+06
EAGDGVFECEYYPVVPGK	Q14315	Filamin-C	K04437																		2.51081e+06						6.24103e+06
EAGIPEFYDYDVALIK	P00751	Complement factor B	K01335					3.05989e+06							299415	107620	232690		4.01625e+06					1.00974e+07			714258
EAGYEGPLHQCDIYR	P12821	Angiotensin-converting enzyme	K01283			1.02574e+08					3.52544e+07	7.66655e+06	2.31697e+07	5.74859e+06	2.5672e+07	1.96081e+07	1.72206e+07			1.11296e+07					2.52992e+06	3.26144e+06	2.61136e+06
EAIDPALEGR	Q9BYE9	Cadherin-related family member 2	K16502	7.1837e+07	5.57505e+07	7.29509e+07	7.32801e+06	3.93823e+07	2.12656e+07	5.02556e+07	1.57266e+07	4.35705e+07	2.73126e+07	8.28798e+07	3.66518e+07	5.0721e+07	2.18422e+07	1.91404e+08		2.187e+07	1.70169e+08	9.51528e+06	3.59097e+07		5.34261e+06	1.12392e+06	5.8809e+07
EAIEGTYIDKK	P62280	40S ribosomal protein S11	K02949
EAIKGVGTDEACLIEILASR	P50995	Annexin A11	K17095								245038	439778	402022		759467	270448				528014				1.51265e+06		744208
EAINVEQAFQTIAR	P51149	Ras-related protein Rab-7a	K07897		5.04711e+06	884948	1.00208e+06	851570				1.87274e+06		4.28938e+06	8.13233e+06	3.92625e+06			997838	2.13239e+06			2.88903e+07	5.03405e+06		1.98839e+06	1.47685e+07
EALDVLGAVLK	Q92552	28S ribosomal protein S27, mitochondrial	K17406			770063															242830		1.00865e+06	567595
EALENANTNTEVLK	Q9H444	Charged multivesicular body protein 4b	K12194			1.29469e+07					3.78091e+06				3.38701e+06	1.11142e+07								5.43868e+06
EALIQFLEQVHQGIK	P15169	Carboxypeptidase N catalytic chain	K01292																357630					2.05124e+06
EALKLEEKK	P01024	Complement C3	K03990					154051		358386			16244.1	26775.9			30038					194428	7.75138e+06	1.4579e+06	1.00534e+07
EALQGVGDMGR	P35542	Serum amyloid A-4 protein	K17310	8.49683e+06	2.2098e+06		3.05735e+06		3.6502e+06	1.1894e+06			822985		1.03644e+06		4.42582e+06							5.52594e+06
EALQGVGDMGR	P35542	Serum amyloid A-4 protein	K17310		6.05809e+06	7.87259e+06												8.83321e+06	340474		1.78557e+06			8.37601e+06
EANLAASFGK	P09622	Dihydrolipoyl dehydrogenase, mitochondrial	K00382		8.32061e+06					2.24503e+07		831483	1.5469e+06	3.6161e+06	1.30381e+06	3.42682e+06	2.02455e+06			2.21388e+06			1.56974e+07	3.43566e+06		3.61063e+06	2.72107e+06
EANQQQQFNR	Q13813	Spectrin alpha chain, non-erythrocytic 1	K06114		741699	2.92298e+06									267527				339222	659336				420089		226464
EANYIGSDKYFHAR	P0DJI8	Serum amyloid A-1 protein	K17310				3.68719e+06	1.99354e+06														8.36356e+06		5.26137e+06
EAPKVVEEQESR	P0C0L4	Complement C4-A	K03989	2.38922e+06	1.20263e+06	1.06799e+06	1.63524e+06					602720	493042				930709		246923					4.9604e+06		363600
EAPTCPDVSTNPEPCSLNPHR	Q02817	Mucin-2	K10955									777701			4.98597e+06					799211				4.69814e+06
EAPTCPDVSTNPEPCSLNPHRR	Q02817	Mucin-2	K10955																	653767				5.69047e+06
EAPVDVLTQIGR	Q9BVC6	Transmembrane protein 109			1.84892e+06	2.22483e+06																		6.04141e+06			1.1662e+06
EAQLPVIENK	P00747	Plasminogen	K01315				5.02923e+06	5.22719e+06		3.83345e+06								3.56401e+06	2.45352e+06		1.43533e+06		3.3075e+06	4.81108e+07	1.14738e+07	2.96611e+06
EAQQYSEALASTR	Q9H4G4	Golgi-associated plant pathogenesis-related protein 1		7.48962e+06								2.61139e+06							2.82186e+06				7.0882e+06	3.32302e+06		1.86974e+06
EASFVLHTIGK	Q15418	Ribosomal protein S6 kinase alpha-1	K04373	1.15189e+07	1.05189e+07	7.02532e+06		3.29703e+07	5.99024e+06			2.18881e+06	4.02737e+06	5.13704e+06	4.01768e+06		8.30431e+06	9.53506e+06	1.18288e+06	2.47644e+06		1.3616e+07	3.18324e+06	949675	4.68655e+07		1.14971e+06
EASGPINFTVFLTMFGEK	Q96A32	Myosin regulatory light chain 2, skeletal muscle isoform	K12758																			3.03017e+06
EASMVITESPAALQLR	P27105	Erythrocyte band 7 integral membrane protein	K17286	9.80087e+06	3.90485e+06				3.31194e+07	6.36453e+06	3.38488e+06				8.61917e+06	6.03248e+06	3.89804e+06		4.63129e+06		992049		2.99065e+06	5.98245e+06			1.43497e+06
EASMVITESPAALQLR	P27105	Erythrocyte band 7 integral membrane protein	K17286			2.4611e+06	1.27391e+06			2.40101e+06	817017													1.40991e+06
EASSVSDFNQNFEVPNR	P41218	Myeloid cell nuclear differentiation antigen	CKO-h58																					6.27594e+06
EASTIAEYISGYQR	Q9BYZ8	Regenerating islet-derived protein 4	K22244	1.69019e+06		1.92666e+06			1.04246e+06	5.70837e+06					1.37352e+06	482262	1.43851e+06			522957	1.86523e+06					1.70885e+06
EATDVIIIHSK	P15144	Aminopeptidase N	K11140	2.41429e+06		6.66473e+06					6.54206e+06	1.2804e+07	9.84384e+06	1.41622e+07	3.39617e+07	3.94822e+07	5.05566e+07	4.94143e+06	1.53902e+06	5.47943e+07	3.30298e+06	1.81749e+06	6.53039e+06	1.0039e+06			1.97255e+07
EATIPGHLNSYTIK	P02751	Fibronectin	K05717
EATLQDCPSGPWGK	O43866	CD5 antigen-like	CKO-h33			6.90664e+06									988018	505976		5.76339e+06			1.19702e+06			2.66029e+06			2.54575e+06
EATNPPVIQEEKPK	P30101	Protein disulfide-isomerase A3	K08056
EATTEFSVDAR	P21333	Filamin-A	K04437	1.23049e+07	2.22657e+06	1.3023e+07	2.76895e+06		1.81659e+06	2.02539e+06							1.61412e+06	3.69247e+06	5.97765e+06	916860	1.87739e+06	6.17846e+06	1.86852e+06			743029
EATTNAPFR	P30740	Leukocyte elastase inhibitor	K23425		2.53169e+07		3.28429e+07	2.40355e+07	3.76809e+07	1.84424e+07	3.83334e+06	8.59546e+07	1.00564e+08	8.56689e+07	1.07413e+08	3.22468e+07	1.17245e+08	1.12839e+07	4.1133e+07	2.4055e+07	1.87698e+07	2.44058e+07	1.57886e+07	2.67578e+07	2.44468e+07	7.55258e+07	3.93445e+07
EATTNAPFRLNK	P30740	Leukocyte elastase inhibitor	K23425	2.62684e+06	881676		1.5191e+06			748384		997843	1.24961e+06	1.10449e+06	3.47217e+06		5.8509e+06	868250	925540					560868	3.15678e+06	6.27499e+06
EAVANKGPVSVGVDAR	P25774	Cathepsin S	K01368		5.53675e+06			4.44316e+06		1.23167e+07		1.90521e+06	2.63733e+06	5.44626e+06	4.94426e+06		4.51244e+06		1.20677e+06		1.61133e+06					2.40752e+07	3.21338e+06
EAVTEILGIEPDREK	Q15631	Translin
ECCEKPLLEK	P02768	Serum albumin	K16141	3.46103e+06		6.45489e+06	2.41385e+06			3.82335e+06		9.80623e+06	2.4285e+07	1.3783e+07	4.43085e+07	390230	8.23894e+06		313960	9.38202e+07	3.20167e+06		2.46233e+07	9.43153e+07		4.56197e+06	1.00085e+08
ECDTDGWTNDIPICEVVK	P08603	Complement factor H	K04004																					3.90904e+06
ECEAFICNCDR	P04054	Phospholipase A2	K01047								6.92232e+06	6.44431e+06	1.6137e+07	2.00563e+07	7.35742e+07	1.48789e+07	1.30121e+07			9.39862e+06	1.3881e+07					1.58328e+07	1.31858e+07
ECEAFICNCDRNAAICFSK	P04054	Phospholipase A2	K01047
ECELPKIDVHLVPDR	P08603	Complement factor H	K04004	8.46968e+07		2.95333e+08	1.38309e+07	1.41972e+07	1.23533e+07	2.37077e+07		5.3761e+06	3.69995e+06		1.63187e+07		4.96093e+07	5.79202e+07		2.03476e+07	1.91042e+08	3.58243e+07	9.13012e+06	3.57046e+06	1.25198e+08	8.08002e+07
ECIESGPGCTWCQK	P05107	Integrin beta-2	K06464	8.12652e+06		1.23966e+07	3.9559e+06		5.50134e+07			1.26978e+06			1.23975e+07					5.9113e+06	2.49056e+06			1.3005e+06	7.40577e+06
ECKELDGLWSFR	P08236	Beta-glucuronidase	K01195								5.10519e+06	2.01704e+06	1.42876e+06	1.84949e+06	4.20675e+06	1.25544e+06				429885							1.71869e+06
ECLPLIIFLR	P62701	40S ribosomal protein S4, X isoform	K02987									47186.6					92838.7					1.03672e+06		664409			112272
ECLQALEFLHANQVIHR	Q13177	Serine/threonine-protein kinase PAK 2	K04410																					1.15767e+06
ECNNRGCCFDSR	Q07654	Trefoil factor 3	K22454								1.0867e+06
ECPCVHNNDLYSSGAK	Q02817	Mucin-2	K10955																	1.29172e+06				5.16464e+06
EDAGTYWCEVFNPISK	P13688	Carcinoembryonic antigen-related cell adhesion molecule 1	K06499									1.17166e+06	1.31015e+06	675344	4.34823e+06	5.56152e+06	3.49061e+06			1.95855e+06				2.63961e+06		3.12388e+06	5.17852e+06
EDAIWNLLR	P02788	Lactotransferrin	K17283	602365	2.27397e+07	503147	3.28786e+06	2.33471e+06	693407			360144	1.19411e+06	604765	259915	712801	267346		8.1605e+06	507908	615186	1.1904e+06		1.49991e+06	1.78837e+06	2.85997e+06	755615
EDAVSAAFK	P51884	Lumican	K08122	7.94851e+06		4.98806e+07	3.00488e+07				2.5975e+06	544754			3.07217e+07		3.00771e+06	1.37539e+07			7.40449e+06	5.12815e+06	1.20039e+07	2.60801e+06	6.3342e+06	1.13319e+06	4.06354e+06
EDGGGWWYNR	P02675	Fibrinogen beta chain	K03904					7.42607e+06				3.01568e+06	4.14629e+06	1.65352e+06		4.90311e+06			4.62912e+07	7.36022e+06	1.4122e+07		2.14491e+07	2.31351e+08	8.45936e+06		6.53703e+06
EDLIWELLNQAQEHFGKDK	P02787	Serotransferrin	K14736																					123898
EDLNSPNPSPGGCYDTK	Q6P4A8	Phospholipase B-like 1	CKO-h20										1.82972e+06		4.80901e+06
EDLYLKPIQR	P13639	Elongation factor 2	K03234												573364		2.40147e+06		1.9227e+06					1.62866e+07
EDPQTFYYAVAVVK	P02787	Serotransferrin	K14736	2.40178e+06	960102	2.68682e+06	1.32239e+06	6.78928e+06	3.9616e+06	8.034e+06	1.24975e+06	637740	1.38967e+06		1.26007e+06	585593	3.01508e+06		1.57968e+06			9.32063e+06	1.23624e+06	730950	2.47691e+06	943457	726515
EDPQTFYYAVAVVKK	P02787	Serotransferrin	K14736	2.9395e+06			1.95301e+06	7.51372e+06		5.32933e+06				1.25764e+06	2.1855e+06			1.91848e+06	1.46782e+07	898431	488995	3.83636e+06	3.57748e+06	3.56064e+06	2.63996e+06
EDQTEYLEER	P07900	Heat shock protein HSP 90-alpha	K04079			1.85959e+07			1.48537e+06	1.36193e+06								2.29575e+07			1.27072e+06		5.2412e+06	2.10986e+06
EDSQRPGAHLTVK	P09651	Heterogeneous nuclear ribonucleoprotein A1	K12741	3.60034e+06	348631	1.69965e+07				3.9229e+06	405435	55922.1	586723	1.2442e+06			526644	323593		1.96753e+06	966136	620515	3.09297e+06	4.66602e+06	680947		707854
EDSVKPGAHLTVKK	P51991	Heterogeneous nuclear ribonucleoprotein A3	K12741																					711271
EDTPNSVWEPAK	P09871	Complement C1s subcomponent	K01331								1.52015e+06		2.92863e+06		6.36013e+06				574528					1.88462e+06	7.75593e+06
EDVYVVGTVLR	P04003	C4b-binding protein alpha chain	K04002	2.02855e+07	9.62413e+06			1.70994e+06	1.17441e+06		1.3138e+07		550111						2.63374e+06			3.82033e+06		1.03714e+07	3.58125e+07		3.79283e+06
EEAENTLQSFRQDVDNASLAR	P08670	Vimentin	K07606																				1.57596e+07	889264
EEAPSLRPAPPPISGGGYR	P02675	Fibrinogen beta chain	K03904	6.32414e+06	4.21713e+06		2.98897e+06	1.6029e+06		2.86136e+06			1.18509e+06						1.96586e+07		2.33782e+06		4.21092e+06	4.63036e+07	6.08425e+06
EEDPGVLVGVVK	Q9BYE9	Cadherin-related family member 2	K16502	3.59403e+07	2.91969e+07	2.55084e+07		1.70452e+07	1.35809e+07	2.17336e+07	1.28529e+07	1.56844e+07	1.1263e+07	5.53187e+07	1.67427e+07	6.58826e+06	9.71142e+06	1.88517e+08		5.8831e+06	6.146e+07		1.65174e+07				2.44771e+07
EEFCGLLSSPTGPLSSCHK	Q9Y6R7	IgGFc-binding protein	CKO-h40								1.26427e+07	4.44383e+06	6.40194e+06	8.55732e+06	1.7336e+07	1.10579e+07			1.00081e+06	7.92131e+06	2.9363e+06					1.02569e+07	1.42024e+07
EEGFPIRPHYFWPLLVGR	P42704	Leucine-rich PPR motif-containing protein, mitochondrial	K17964																					658695
EEIIPVAAEYDKTGEYPVPLIR	P11310	Medium-chain specific acyl-CoA dehydrogenase, mitochondrial	K00249
EEIVYLPCIYR	Q13228	Methanethiol oxidase	K17285								2.51466e+06	8.41034e+06	9.72785e+06	1.74012e+07	1.71167e+07	4.19421e+06	1.13653e+07		331858	4.4998e+06	744228					1.60744e+07	1.80722e+07
EEMTKNQVSLTCLVK	P01859	Immunoglobulin heavy constant gamma 2	CKO-h44			1.1465e+07			2.70615e+06			2.32195e+06							2.62058e+06	1.73966e+06	3.59705e+06		1.2928e+07	707206	3.70933e+06		4.73807e+06
EEMTKNQVSLTCLVK	P01859	Immunoglobulin heavy constant gamma 2	CKO-h44
EEYSNLKLPR	O75882	Attractin	CKO-h32		2.08071e+06	4.60032e+06		740099		2.7307e+06		2.33875e+06	931460	1.56128e+06	3.39829e+06	3.96576e+06	2.24224e+06	2.95078e+06	765631	1.74651e+06	1.00112e+06	3.61265e+06		836209	4.54071e+06	617444	1.1667e+06
EFETCAFSFSSLPR	Q8WWU7	Intelectin-2	K17527	2.73635e+06			2.4633e+06	1.80413e+06			1.50394e+08	6.36273e+06			4.39934e+07		2.12621e+06					5.64743e+06	888295		4.0682e+06	1.94725e+06	1.45189e+07
EFFVGLSK	O95865	N(G),N(G)-dimethylarginine dimethylaminohydrolase 2	K01482			1.1264e+07							541232						906666		1.85441e+06			843826	1.02557e+07
EFGEHFEFDCK	Q02817	Mucin-2	K10955									1.02088e+06	1.83866e+06		7.98253e+06	490351	5.46683e+06			7.42505e+06				7.66375e+06		947108
EFGTNIK	P14625	Endoplasmin	K09487	1.90812e+06	1.50192e+06	2.34342e+06	8.09771e+06	1.39307e+06	2.57329e+06	4.51343e+06				1.9067e+06				2.93432e+06	3.08584e+06					4.49982e+06			1.03427e+06
EFNAETFTFHADICTLSEK	P02768	Serum albumin	K16141					2.6543e+06						2.72573e+06	837883				1.00324e+06					1.47387e+07		961112
EFNAETFTFHADICTLSEKER	P02768	Serum albumin	K16141		9.29986e+06			3.92244e+07							2.35653e+06		1.09339e+06		2.24183e+07	3.9687e+06		9.88229e+06	8.61102e+06	1.84816e+08		1.53068e+07	6.53043e+06
EFNKYDTDGSK	P61158	Actin-related protein 3	K18584					338345	536268							114132	581636		4.54142e+06					3.22705e+06	984944	507526
EFPGFLENQKDPLAVDK	P60903	Protein S100-A10	K17274	2.01905e+06						3.73052e+06			1.18184e+06	303258					990426				1.38976e+06	2.69078e+06		985834
EFPYRIPLDLVPK	P01031	Complement C5	K03994																893987					2.31583e+06
EFQLFSSPHGK	P02787	Serotransferrin	K14736	6.32659e+06	7.05453e+06	2.40122e+06		4.01869e+07	2.53886e+06		692175	2.19856e+06		735604			1.87923e+06		4.12849e+07		4.14869e+06	5.32229e+06	1.65393e+07	1.51253e+07	1.04371e+07	3.67442e+06
EFQLFSSPHGKDLLFK	P02787	Serotransferrin	K14736		4.61147e+06			1.11046e+07	5.23928e+07					2.53305e+06	6.52067e+06				8.95834e+06				8.64781e+06	951483	6.4938e+06		1.07935e+07
EFQNNPNPR	P11215	Integrin alpha-M	K06461	686805	621534		4.32173e+06	996212					298236	1.71656e+06	651609	916641			4.32827e+06	441962	732540			1.52503e+06		1.08788e+06
EFQVPTFTIPK	P04114	Apolipoprotein B-100	K14462					923766		3.29044e+06	445403						713905		929669	149568				2.70707e+06
EFRELPNIEER	P12111	Collagen alpha-3(VI) chain	K06238								2.03681e+06								856175					7.21435e+06	1.83312e+06		2.38204e+06
EFSGYVESGLK	P20073	Annexin A7	K17095	4.06175e+06		8.50389e+06	6.25378e+06	1.60075e+06	6.30173e+06	2.65325e+06		1.15972e+06	3.62011e+06	3.83188e+06		1.04281e+06			3.5978e+06	2.07021e+06	3.16581e+06			2.65221e+06	1.0957e+07
EFSHIAFLTIK	P10619	Lysosomal protective protein	K13289																					814976			361853
EFSHLGKEDFTSLSLVLYSR	P02774	Vitamin D-binding protein	K12258
EFSPFGTITSAK	P11940	Polyadenylate-binding protein 1	K13126	2.10231e+07	4.66241e+06		1.4889e+06			8.65641e+06									1.94019e+06			2.50853e+06		1.44787e+06	2.50192e+06
EFTAGFVQFR	Q8WWA0	Intelectin-1	K17527	3.90317e+08	2.63385e+08	350266	2.268e+08	1.26153e+08	2.66992e+07	5.17882e+08	2.38093e+07	5.435e+07	6.16695e+07	1.64176e+08	1.03089e+08	1.25359e+08	3.12002e+08	3.1478e+08	1.23043e+07	3.20597e+07	6.5873e+07	5.21582e+08	6.57757e+08		8.61015e+07	7.13884e+07	5.05842e+07
EFTEAFLGCPAIHPR	Q96PD5	N-acetylmuramoyl-L-alanine amidase	K01446	1.07572e+07						1.25212e+06			1.95435e+06							787670			3.7414e+06	3.74018e+06
EFTEAVEAK	P35232	Prohibitin	K17080		4.39073e+06			1.93037e+06	2.21195e+06			1.76795e+06		3.09639e+06	3.17899e+06			6.01261e+06	672021	1.1036e+06	2.28787e+06	3.4666e+06	7.70925e+06	1.94327e+06	7.54873e+06	818391
EFTGPTVSDTLYDVK	P14410	Sucrase-isomaltase, intestinal	K01203	8.37032e+06	7.2017e+06						9.33479e+06	2.15679e+07	2.65985e+06	5.27796e+06	2.21093e+07	8.37374e+06	1.21381e+07	5.44006e+06		4.68128e+06	2.93897e+06	1.16581e+07				1.0635e+07	2.69285e+07
EFTKLEEVLTNKK	P78417	Glutathione S-transferase omega-1	K00799									1.38363e+06							3.11561e+06	1.91219e+06				1.14509e+07
EFTLEFSR	Q93084	Sarcoplasmic/endoplasmic reticulum calcium ATPase 3	K05853	3.15603e+07	5.81903e+06		4.63033e+06			5.12756e+06		2.72057e+06		690659	2.92967e+06	434705	5.38031e+06	9.61928e+06		224399	578230	2.27425e+07	1.1543e+07	1.06724e+06		1.92851e+06	667531
EFTPPVQAAYQK	P68871	Hemoglobin subunit beta	K13823	8.66289e+07	2.05737e+07		6.07373e+07	1.33144e+08	1.19696e+08	8.74631e+06		1.37793e+08	1.06524e+08	1.04188e+08	2.55061e+07	2.29195e+08	2.42067e+08	3.85002e+07	2.20176e+09	1.14325e+09	5.94296e+07	1.10622e+08	1.31798e+08	1.93904e+08	2.56408e+08	6.94642e+06	2.09147e+08
EFTPPVQAAYQKVVAGVANALAHKYH	P68871	Hemoglobin subunit beta	K13823					3.34312e+06	1.00933e+06			1.97992e+06		82128.6			1.565e+06		655733	3.81377e+06		988728	603895	266355		445888	5.682e+06
EFTPQMQAAYQK	P02042	Hemoglobin subunit delta	K16151								1.20066e+06	756696				935244			2.09039e+07	1.22805e+07		5.90525e+06		4.98715e+06			5.42252e+06
EFTPQMQAAYQK	P02042	Hemoglobin subunit delta	K16151				2.21067e+06	1.73381e+06	7.82005e+06			3.24805e+06	2.55789e+06			1.48891e+06	4.966e+06		3.3203e+07	5.55802e+07	5.06445e+06		2.61345e+06	1.60626e+06	1.37394e+07		1.16959e+07
EFTRPEEIIFLR	P23142	Fibulin-1	K17307	955817		1.18952e+06			1.81938e+06			439413	192516	666602		602542			732696				1.67615e+06	6.2424e+06	2.83587e+06		315590
EFVAGFVQFR	Q8WWU7	Intelectin-2	K17527	4.19731e+07	7.34363e+07	763739	1.05511e+08	1.12379e+08	3.39113e+06	5.9591e+07	3.77197e+07	5.19319e+07	2.65226e+07	2.50034e+07	9.22411e+07	2.75818e+07	1.48309e+07	9.21008e+07	1.40116e+06	1.20387e+07	5.94143e+06	1.36107e+08	1.42663e+08	385840	8.26665e+07	2.00708e+07	4.73713e+07
EFYPSNLTPLWAGCFSDPGVADK	O43280	Trehalase	K01194									437984
EFYSASVAEDAAK	Q9BYE9	Cadherin-related family member 2	K16502	3.09394e+08	2.07556e+08	1.5604e+08	2.25899e+07	8.16254e+07	5.32603e+07	8.62401e+07	1.23707e+08	1.25272e+08	7.51193e+07	2.1141e+08	1.09442e+08	1.12092e+08	6.74014e+07	6.17539e+08	2.42877e+06	3.56598e+07	1.94661e+08	2.59131e+07	1.29185e+08	712531	1.84175e+07		8.31194e+07
EGALCEENMR	P13639	Elongation factor 2	K03234										837285										2.72658e+06	5.63021e+06
EGAWPWVVGLYYGGR	P98073	Enteropeptidase	K01316							421059		395198					194707
EGCDPVNR	P48147	Prolyl endopeptidase	K01322												557281	214160								1.29941e+06		264081
EGCVCDAGFVLSGDTCVPVGQCGCLHDGR	Q9Y6R7	IgGFc-binding protein	CKO-h40
EGDCPVQSGK	P01042	Kininogen-1	K03898												8.42797e+06		4.06812e+06							6.08638e+06	4.87557e+06
EGDKHTLSK	P06703	Protein S100-A6	CKO-h28				1.0038e+07		7.97442e+06	818829			2.24682e+07	4.09008e+07			2.14458e+07	1.56671e+07			269630			919748			2.0276e+06
EGESLEDLMKLSPEELLLR	P13796	Plastin-2	K17276		765401														256254			1.35677e+06		270108	870175		190511
EGETIIELK	Q08722	Leukocyte surface antigen CD47	K06266		3.39817e+06		3.57328e+06			2.11793e+06	1.67805e+06				1.23149e+06		5.48445e+06		4.81162e+06	2.39149e+06	2.79041e+06		4.07225e+06	431593	3.33729e+06		981543
EGFGHLSPTGTTEFWLGNEK	P02679	Fibrinogen gamma chain	K03905	2.4598e+06	2.2195e+07	1.21254e+07	4.87422e+06	1.12236e+08	984084	1.83116e+07		4.96183e+07	9.69515e+06	9.89186e+06	8.9877e+06	4.24916e+07	6.67184e+06	1.84875e+06	6.69914e+07	3.748e+07	7.71435e+06	2.70577e+07	4.83403e+07	5.09404e+08	5.39691e+07	1.25266e+07	7.21477e+07
EGFNEKYLK	Q92485	Acid sphingomyelinase-like phosphodiesterase 3b	K01128	6.69539e+06							5.81815e+06				395928												2.15808e+06
EGGLGPLNIPLLADVTR	P32119	Peroxiredoxin-2	K03386		316308														3.09883e+06	293388				953394	1.19533e+06
EGGLGPLNIPLLADVTRR	P32119	Peroxiredoxin-2	K03386																3.84901e+06	405598				1.11768e+06
EGIAQTVFLGLNR	P48637	Glutathione synthetase	K21456
EGILSDEIYCPPETAVLLGSYAVQAK	P15311	Ezrin	K08007																					403823
EGIPALDNFLDKL	P13639	Elongation factor 2	K03234						60422.7						22758.9	13214.2			81572.8					969573		54791.6	116694
EGIVEYPRCE	Q02985	Complement factor H-related protein 3				2.52815e+06		4.12508e+06								763062		2.32616e+06		617122	1.06332e+06			2.56009e+06	3.15774e+06		1.59922e+06
EGIVTATEQEVKEDIAK	Q12931	Heat shock protein 75 kDa, mitochondrial	K09488	8.01652e+06	1.27315e+06			2.06512e+06			1.28948e+06						665384	3.77962e+06				1.44877e+07		1.93522e+06
EGKQVGSGVTTDQVQAEAK	P0DOX6	Immunoglobulin mu heavy chain	CKO-h54	6.85428e+06			1.06224e+07								2.6109e+06		1.9247e+06						8.59966e+06	4.92522e+06	2.71254e+07	2.42889e+06
EGLELPEDEEEKKK	P07900	Heat shock protein HSP 90-alpha	K04079	8.3521e+06	4.1033e+06			1.62428e+06					1.17967e+06	903127					1.08291e+06					1.7775e+06
EGLLLWCQR	P12814	Alpha-actinin-1	K05699	7.95582e+06		2.32098e+06		1.87801e+06	605326	2.47078e+06		2.88986e+06	515150	3.16626e+06	4.09088e+06	1.47502e+06	3.71358e+06		845857	1.04937e+06	1.75429e+06	5.34312e+06		1.26421e+07		4.24434e+06	963601
EGNAIFTFPNTPVK	Q9Y6N5	Sulfide:quinone oxidoreductase, mitochondrial	K22470
EGNDLYHEMIESGVINLK	P06576	ATP synthase subunit beta, mitochondrial	K02133		2.59147e+06			1.00528e+06		2.59544e+06				256601							605503	3.28262e+06		494108		222705
EGNPEEDLTADKANAQAAALYK	P40121	Macrophage-capping protein	K10368				7.187e+06															5.42901e+06		1.97558e+06
EGPAVVGQFIQDVK	Q86VP6	Cullin-associated NEDD8-dissociated protein 1	K17263	1.08223e+06								1.09327e+06												1.20306e+06	1.77225e+06
EGPEQVIPINSEELFVHPLWNR	P09093	Chymotrypsin-like elastase family member 3A	K01345	284256	3.0599e+06	438616		2.1184e+06		6.24351e+06			188172	175666	342103	61309.8	226083	2.32535e+06		66908.9		2.07486e+06	5.16625e+06	398172	2.02082e+06		2.02646e+06
EGPEQVIPINSGDLFVHPLWNR	P08861	Chymotrypsin-like elastase family member 3B	K01345					1.34851e+06		2.6288e+06		659087				202624										1.30467e+06	2.68159e+06
EGPFGTLVYTIK	P35625	Metalloproteinase inhibitor 3	K16866
EGQEDQGLTK	P26599	Polypyrimidine tract-binding protein 1	K13218				4.8988e+06			1.02031e+06								1.78482e+06	203364				816580	1.02188e+06		657239	227554
EGQFKDIITK	Q00610	Clathrin heavy chain 1	K04646	9.56898e+06	3.04727e+06				3.86657e+06	4.29892e+06	496665	2.83619e+06					1.71606e+06	2.18174e+06	947690	865326				3.91598e+06			1.64248e+06
EGQIQSVVTYDLALDSGRPHSR	P11215	Integrin alpha-M	K06461		4.9682e+06	4.73141e+06	1.09168e+07	4.53817e+06	3.78252e+06				9.29681e+06	1.15126e+07		398133		4.90384e+06		8.51619e+06	682822	7.42644e+06		3.28682e+06			2.36864e+07
EGSVTSVNLTK	Q03154	Aminoacylase-1	K14677	4.31894e+06	4.6736e+07					3.3932e+07	4.79584e+06	3.15031e+06	1.61163e+06	2.60211e+06	1.90787e+07	1.17317e+06	1.37531e+07	3.83459e+07					3.88166e+07		1.98429e+06	1.24119e+07	4.02982e+06
EGTCPEAPTDECKPVK	P02787	Serotransferrin	K14736										1.07787e+06		3.28324e+06			2.68719e+06		4.33427e+06	1.70763e+06			3.46844e+07		1.9116e+06
EGTETFADHREGILK	Q9Y490	Talin-1	K06271	5.01059e+06	4.40238e+06				3.92593e+06					1.4149e+06	1.21224e+07		3.56157e+06		392213		1.52476e+06	5.19988e+06		1.35217e+06	5.64708e+06
EGTINVHDVETQFNQYK	P15941	Mucin-1	K06568			1.04715e+08			1.95438e+07	3.39222e+07			854603	2.30731e+06		944661			555648	450956	2.71226e+07			1.2495e+06	3.85046e+06
EGVKFDESEKTK	P14625	Endoplasmin	K09487	3.57363e+07			2.16591e+07		989712		511228				345012		445425							7.7937e+06
EGVQKEDIPPADLSDQVPDTESETR	P01024	Complement C3	K03990																					989899
EGVVYVEVR	P00813	Adenosine deaminase	K01488		2.47637e+06												5.28062e+06	8.94092e+06	438305				6.4605e+06		3.99438e+06
EGVYTVFAPTNEAFR	Q15582	Transforming growth factor-beta-induced protein ig-h3	K19519						900130										1.35821e+06		1.73511e+06			9.91362e+06
EGYYGYTGAFR	P02787	Serotransferrin	K14736			2.3353e+06		1.25562e+07	1.03943e+06				1.17845e+06		2.53097e+06		947965		4.26649e+07	4.03752e+06			3.58438e+07	2.12219e+07
EHALLAYTLGVK	P68104	Elongation factor 1-alpha 1	K03231																7.50572e+06			2.68471e+06		5.81593e+07
EHALTSGTIK	Q15369	Elongin-C	K03872															5.03021e+07	297919				1.23524e+07	1.92541e+06
EHAVEGDCDFQLLK	P02765	Alpha-2-HS-glycoprotein	K23409	1.9572e+06	1.33925e+06				1.22362e+06		850623		693352			614117			689123				1.31697e+06	8.61287e+06	1.63746e+06	691724	1.57291e+06
EHVAHLLFLR	P19652	Alpha-1-acid glycoprotein 2	K17308		5.3437e+06	9.2238e+07	1.69684e+06	2.55912e+07	3.36905e+06		764739	2.76228e+06	2.77948e+06			9.44719e+06	758345		3.59528e+07	1.16769e+07		2.27595e+06	3.3017e+07	1.9661e+07		1.17772e+07	7.52647e+06
EIADLGEALATAVIPQWQKDELRETLK	P49588	Alanine--tRNA ligase, cytoplasmic	K01872																					326724
EIAEAYLGK	P11142	Heat shock cognate 71 kDa protein	K03283
EIDGGLETLR	P38117	Electron transfer flavoprotein subunit beta	K03521
EIEDPEDRKPEDWDERPK	P27824	Calnexin	K08054												1.93795e+07				406655					2.45068e+06
EIEELYANPREPEK	Q2M2H8	Probable maltase-glucoamylase 2	K12047			6.82219e+06						3.86849e+06			5.27388e+06		5.13438e+06			889842						3.89797e+06	2.87339e+06
EIEELYNNPQNPER	O43451	Maltase-glucoamylase, intestinal	K12047	5.52598e+06		2.40972e+08	8.19344e+06	9.33504e+07	3.75244e+07	1.13548e+08	5.30624e+08	1.36485e+08	2.42703e+07	5.89246e+07	6.06772e+07	5.3187e+07	6.22368e+07	3.25188e+08	1.11959e+06	3.32718e+07	6.33982e+07		3.9376e+08			6.33942e+07	1.07715e+08
EIGELYLPK	P01011	Alpha-1-antichymotrypsin	K04525	1.43823e+08	3.87139e+08	5.80556e+07	6.60912e+07	3.03651e+08	1.05184e+09	4.24768e+08	2.74005e+07	3.31216e+08	3.97921e+08	2.99488e+08	1.9442e+08	4.44064e+08	9.63816e+07	5.44682e+08	2.62728e+07	1.95209e+08	2.5613e+08	1.17151e+08	5.45095e+08	2.25217e+08	1.04502e+08	1.03119e+08	6.68269e+08
EIGWTDVGGWTGQGGSILGTK	Q01813	ATP-dependent 6-phosphofructokinase, platelet type	K00850																			3.75347e+06		705127
EIIDLVLDR	Q71U36	Tubulin alpha-1A chain	K07374	4.19856e+06		1.82233e+07			3.50148e+07										1.95857e+06	1.70783e+06	4.60294e+07			1.84671e+06	2.30864e+07
EIIDPVLDR	P68366	Tubulin alpha-4A chain	K07374	3.64872e+06	2.2826e+06		1.69263e+06					735293								1.0347e+06	1.29811e+06	2.74793e+06		5.76833e+06	3.88812e+06	862293	1.83215e+06
EIINVGHSFHVNFEDNDNR	P00915	Carbonic anhydrase 1	K01672			1.47284e+07		1.33898e+07				8.81866e+06							3.42195e+07	922779	2.13571e+06	3.98216e+06	2.04537e+07	7.61514e+06	5.20659e+06	8.04715e+06
EIINVGHSFHVNFEDNDNRSVLK	P00915	Carbonic anhydrase 1	K01672									840136							1.66706e+07				1.36204e+07	2.622e+06		4.76403e+06
EIKDAISGIGTDEK	P08133	Annexin A6	K17094						3.80141e+06				3.28041e+06			1.37628e+06			2.95274e+06	1.57787e+06		7.84221e+06	3.0414e+06	8.11354e+06	7.98028e+06	3.17664e+06
EIKDECPSAFDGLYFLR	Q8WWA0	Intelectin-1	K17527	1.91895e+06	2.46507e+06	3.43251e+06	3.13685e+06	1.49595e+06	404942		2.50794e+06	6.03486e+06	9.36078e+06	7.47338e+06	2.39586e+07	2.94787e+07	1.58185e+07	2.34916e+06	634602	9.08858e+06	591150	7.15472e+06	3.99831e+06	586067	4.67661e+06	1.13786e+07	1.33177e+07
EIKDILIQYDR	P62249	40S ribosomal protein S16	K02960				2.20247e+06																	8.89989e+06
EILDKFTEEVVK	P49189	4-trimethylaminobutyraldehyde dehydrogenase	K00149	5.05501e+06										511339		181413		6.88764e+06	853412					2.48874e+06		491855
EILHHVNQAVR	Q92888	Rho guanine nucleotide exchange factor 1	K12330	1.55065e+06	1.26818e+06		794941	1.08119e+06		429493				498299			591547	1.24672e+06	185284			863377		1.3179e+06	3.94927e+06
EILSVDCSTNNPSQAK	P10909	Clusterin	K17252																					2.05161e+07
EIMENYNIALR	P08603	Complement factor H	K04004
EINLAPDSSSVVVSGLMVATK	P02751	Fibronectin	K05717		1.65253e+07					3.88946e+07					5.04754e+06	818936		4.19483e+07					1.90696e+07	683936			4.85654e+06
EIPAWVPFDPAAQITK	P25311	Zinc-alpha-2-glycoprotein	CKO-h16		1.55709e+06			4.9874e+06	1.24583e+06			318274	75207.4	303342	1.47688e+06	1.38305e+06	993542	2.56332e+06	316496	302049			1.86805e+06	698671	2.62401e+06	1.86919e+06	1.42334e+06
EIQVQHPAAK	P49368	T-complex protein 1 subunit gamma	K09495																			1.6085e+06		560008
EIQVTELLDK	P15086	Carboxypeptidase B	K01291	4.66036e+06		3.53318e+06		2.31916e+06	942928	2.47491e+06		3.8256e+06	713274	767168	2.29846e+06	3.59668e+06			674917	903322	2.08299e+06	2.93888e+06			4.40951e+06	1.14883e+06	2.75733e+06
EIRSPGPGDLSIYDNWIR	Q9UQQ1	Aminopeptidase NAALADL1	K01301								2.36345e+06				545011												531501
EISILNIAR	Q8WZ42	Titin	K12567	3.59271e+07			3.18783e+06			1.97207e+06		1.43315e+06		2.09219e+06	3.68177e+06		3.31558e+06					7.88722e+06	2.024e+06
EISPDTTLLDLQNNDISELRK	P21810	Biglycan	K08118	1.71515e+06	2.19502e+06	1.14571e+07	1.14104e+06	1.75972e+07	1.07632e+06	2.14191e+06	2.91662e+06		432659					2.21823e+06	951552	877667	1.33266e+06	5.45149e+06	2.39768e+06	4.89773e+06	6.43922e+06
EISPDTTLLDLQNNDISELRKDDFK	P21810	Biglycan	K08118					1.1511e+06							1.17443e+06		1.22168e+06							1.15036e+06			635301
EITALAPSTMK	P60709	Actin, cytoplasmic 1	K05692	4.84219e+07	1.27166e+07		1.78674e+07	1.01911e+07		4.1768e+07	1.51328e+07	4.52543e+06	2.19197e+06	1.52663e+07			1.50943e+07	1.03519e+07	1.71804e+07		1.00051e+07	1.79836e+07		1.77509e+06
EITALAPSTMK	P60709	Actin, cytoplasmic 1	K05692	1.79239e+08	1.34226e+07	2.92579e+07	4.7313e+07	9.09992e+06	6.72792e+06	2.24483e+07	1.96793e+07	5.60481e+06	3.49159e+06	6.79299e+06	2.86955e+07	879647	2.32759e+07	1.96349e+06	4.33189e+07		7.09098e+06	3.01601e+08	2.21998e+07	1.1113e+08	8.61293e+07	4.58971e+06	1.88487e+06
EITEAAVLLFYR	Q8WWU7	Intelectin-2	K17527	1.04181e+06	8.11967e+07		7.97886e+06	6.4126e+07	270199	9.25059e+07	1.29063e+07	1.08318e+07	1.54106e+06	1.49039e+06	1.2623e+07	2.85311e+06	1.12292e+07	1.98218e+07	1.24879e+06	2.8678e+06		1.16141e+08	4.67779e+07		6.72971e+06	1.38282e+07	1.29883e+07
EIVDFYNEK	P14410	Sucrase-isomaltase, intestinal	K01203		8.74821e+06	7.93309e+07						2.41636e+07		8.4028e+06	3.21825e+07	2.31538e+07				5.75446e+06					4.82451e+06	3.51408e+07	2.49173e+07
EIYTHFTCATDTK	P04899	Guanine nucleotide-binding protein G(i) subunit alpha-2	K04630					1.05676e+07																1.08213e+06
EKAEAQAQYSAAVAK	Q14624	Inter-alpha-trypsin inhibitor heavy chain H4	CKO-h14	6.42295e+07	1.11103e+06			7.1436e+06		1.48724e+06		4.48737e+06	421427	3.79925e+06	2.57185e+06		1.59527e+06	9.05249e+06	1.04013e+07	3.35122e+06	1.22173e+07	1.54371e+07	6.44937e+06	1.12258e+07	2.05145e+06		3.28231e+06
EKAPSIIFIDELDAIGTK	P17980	26S proteasome regulatory subunit 6A	K03065														411054							581907		258488
EKDILTAIAADLCK	P51648	Fatty aldehyde dehydrogenase	K00128									604881	344681	292461	1.55206e+06	279585				243966				306645			477457
EKDIQEESTFSSR	P42704	Leucine-rich PPR motif-containing protein, mitochondrial	K17964	1.27771e+07	1.09045e+07			2.78268e+06	1.61887e+06	6.48277e+06					4.41943e+06	577388	2.33392e+06	6.1929e+06	900332		1.91007e+06	5.99516e+06	1.95999e+07	1.91226e+06		894496	1.03882e+06
EKGEIQNILQK	P03952	Plasma kallikrein	K01324	7.18682e+06															558206					3.93301e+06
EKLCYVALDFEQEMATAASSSSLEK	P60709	Actin, cytoplasmic 1	K05692		772071					1.34686e+06		861859	154956	124685		101781				169084	398776			4.83365e+06		398603
EKLEAYQHLFYLLQTNPTYLAK	P46940	Ras GTPase-activating-like protein IQGAP1	K16848																					1.75357e+06
EKNVPLPVIAELPPK	P01871	Immunoglobulin heavy constant mu	CKO-h45								6.22578e+06	768847				504810				223119					4.05986e+06	3.03035e+06	2.62499e+06
EKPSVCPLGFEVK	Q02817	Mucin-2	K10955		2.58158e+06	6.17749e+07		1.72952e+06	3.4642e+07	1.2603e+06		1.32332e+06	2.02742e+06	1.17455e+06	2.42627e+07		3.22833e+07	5.37377e+06	5.85851e+06	1.46721e+07	9.16846e+06	9.77678e+06		6.36556e+07	3.59493e+06	1.54992e+07
EKPYFPIPEEYTFIQNVPLEDR	Q00839	Heterogeneous nuclear ribonucleoprotein U	K12888													150421			411555					3.42449e+06		495040
EKTKEEYGHSEVVEYYCNPR	P08603	Complement factor H	K04004																					2.62879e+06
EKVAQLEAQCQEPCKDTVQIHDITGK	P02679	Fibrinogen gamma chain	K03905																					8.74435e+06
EKVDKDEWISGAAVVNAFYSSGR	P08473	Neprilysin	K01389	1.72836e+06			950261	5.96289e+06			8.96877e+06	3.93324e+06	493078		6.5991e+06	2.129e+06	4.65364e+06	4.00785e+06		1.05606e+06		1.54722e+07			4.1436e+06	4.57441e+06	2.50233e+06
EKVGPELQR	O43895	Xaa-Pro aminopeptidase 2	K14208	4.2006e+06	1.51972e+06		3.85961e+06	993058				5.02153e+06	2.06131e+06	3.09685e+06	7.35576e+06	1.54201e+06	4.35537e+06	1.59883e+06		1.40741e+06		4.45619e+06			5.66542e+06	661395	2.52375e+06
EKYIDQEELNK	P07900	Heat shock protein HSP 90-alpha	K04079
EKYLTWASR	P01876	Immunoglobulin heavy constant alpha 1	CKO-h43	1.41974e+08	7.25349e+07		1.25072e+08	8.68724e+07		9.46996e+07	7.80811e+06	9.38422e+07	2.98752e+07	3.9186e+07	7.63505e+08	6.05545e+07	4.1238e+08	6.95843e+07	4.06281e+07	9.78846e+07	1.32063e+06	3.4574e+08	1.96128e+07	9.70464e+06	6.38816e+06	8.18801e+08	1.45527e+08
ELAEDDSILK	P56385	ATP synthase subunit e, mitochondrial	K02129		1.21245e+07		1.77039e+06			3.69183e+06	1.60474e+06	2.54864e+06	849611	814633	2.77295e+06		1.84361e+06	1.30549e+07	847796			3.46576e+06	3.1443e+06	4.43175e+06	2.85067e+06	1.77549e+06	1.78176e+06
ELAEDGYSGVEVR	P23396	40S ribosomal protein S3	K02985	1.89588e+07			8.7435e+06			1.28218e+07			445363		4.06887e+06	613829					948481	1.02182e+07		9.34308e+06	2.14817e+07	1.89245e+06
ELAEEKREGYER	P02792	Ferritin light chain	K13625		6.9809e+07		6.18624e+06		6.08162e+06			48588.5		1.20073e+07	2.59463e+06		4.58692e+06	8.7921e+07	1.04686e+06			4.67642e+06	2.56461e+06	3.59632e+06	787438	4.48768e+06	2.38288e+06
ELAGHTGYLSCCR	P62873	Guanine nucleotide-binding protein G(I)/G(S)/G(T) subunit beta-1	K04536																					4.62588e+06
ELAILLGMLDPAEKDEK	P30041	Peroxiredoxin-6	K11188
ELANTIKNIKDK	P80511	Protein S100-A12	CKO-h26				1.76285e+06												2.43087e+06					409383
ELAPAVSVLQLFCSSPK	Q9Y678	Coatomer subunit gamma-1	K17267														93050.8							1.20851e+06
ELAPLQELIEK	Q7L9L4	MOB kinase activator 1B	K06685				1.0006e+06																1.25369e+06	1.58873e+06	2.88883e+06
ELAQQVQQVADDYGK	Q92841	Probable ATP-dependent RNA helicase DDX17	K13178	1.2008e+07		3.18447e+06																		2.14068e+06	5.78476e+06
ELASLHGTK	P15086	Carboxypeptidase B	K01291	9.7664e+07	1.83342e+07	5.17327e+07	1.12102e+08	1.95931e+08	2.77914e+07	2.89107e+08		2.17973e+08	2.73599e+07	1.30163e+08	1.05138e+08	2.18431e+08	5.18937e+07	1.03889e+08		1.65299e+08	1.25953e+08	6.05776e+06	1.13828e+07	2.48444e+06	1.94904e+08	3.33092e+07	1.43604e+08
ELASQPDVDGFLVGGASLKPEFVDIINAKQ	P60174	Triosephosphate isomerase	K01803																					579881
ELCQGLGQPGSVLR	P13489	Ribonuclease inhibitor	K16634				1.20697e+07	2.94879e+06					2.77281e+06	2.41339e+06						2.14611e+06		3.26113e+06	2.57148e+06	3.98312e+06			1.86686e+07
ELDESLQVAER	P10909	Clusterin	K17252
ELDGLWSFR	P08236	Beta-glucuronidase	K01195	1.20959e+06	2.302e+06		1.162e+06	1.64545e+06		2.12778e+06	2.88683e+06	3.17191e+06	1.56977e+06	1.97735e+06	6.2525e+06	1.74099e+06	1.23791e+06	4.50628e+06		689646	1.06613e+06	3.15168e+06	4.09077e+06	551842		462867	3.44738e+06
ELDLNSVLLK	O00584	Ribonuclease T2	K01166	1.59102e+06	3.96004e+06	1.08514e+06	1.12804e+06	2.51893e+06	4.07001e+06	3.55043e+06		436516	3.09276e+06	3.17566e+06	1.81863e+06	1.7835e+06	2.0704e+06	6.8e+06		1.83747e+06	1.91504e+06		1.83516e+06		4.5171e+06	1.28937e+06	1.76186e+06
ELEAENYHDIKR	Q01082	Spectrin beta chain, non-erythrocytic 1	K06115	4.13872e+06	884423	5.54554e+06	2.65594e+06	7.12467e+06		1.64294e+06	795892	984807		6.74518e+06	6.22813e+06			3.42693e+06				1.64149e+06	4.36642e+07	2.07641e+06
ELEDATETADAMNR	P35579	Myosin-9	K10352															2.93671e+06			1.45369e+06			1.56275e+06			1.00816e+06
ELEEIVQPIISK	P11021	Endoplasmic reticulum chaperone BiP	K09490							2.70688e+06							2.1521e+06		1.40487e+06					4.96251e+06		1.15693e+06
ELELKVPLVVR	Q96I99	Succinate--CoA ligase [GDP-forming] subunit beta, mitochondrial	K01900						2.65907e+06												3.59988e+06			963464
ELEQVCNPIISGLYQGAGGPGPGGFGAQGPK	P0DMV9	Heat shock 70 kDa protein 1B	K03283									359058												3.27303e+06
ELEVQHPAAK	P50990	T-complex protein 1 subunit theta	K09500	8.71459e+06						3.31447e+06					2.09427e+06			1.22335e+07	135656			892811		4.25575e+06
ELFQETLESLR	Q7Z406	Myosin-14	K10352						533873						1.16466e+06				565043						4.11162e+06
ELFSPLHALNFGIGGDTTR	P68402	Platelet-activating factor acetylhydrolase IB subunit beta	K16795			507751		650718				570177		3.62552e+06						528428		1.16206e+07		1.87379e+06	1.14591e+06	787997
ELFYKADGESCSASMMYQEGK	P01008	Antithrombin-III	K03911
ELGAFGLQVPSELGGVGLCNTQYAR	P49748	Very long-chain specific acyl-CoA dehydrogenase, mitochondrial	K09479
ELGCGAASGTPSGILYEPPAEKEQK	O43866	CD5 antigen-like	CKO-h33																					2.7726e+06			1.7446e+06
ELGDHVTNLR	P02794	Ferritin heavy chain	K00522		3.97875e+07		3.66293e+06	4.88504e+06	4.03471e+06		1.54425e+06	1.74207e+06	1.07798e+06	4.24091e+07		952863	5.93064e+06	7.52479e+07	4.031e+06	989591		6.12662e+06	5.15186e+06	6.90789e+06		2.77516e+06	7.30008e+06
ELGDHVTNLRK	P02794	Ferritin heavy chain	K00522		3.21824e+07		4.27306e+06	4.32879e+06	6.3365e+06	3.69174e+06	1.23277e+06	1.55061e+06	832107	2.83159e+07		354093	5.29368e+06	4.68532e+07	3.33565e+06	515655		3.48581e+06	2.05455e+06	7.14958e+06		2.43497e+06	4.18596e+06
ELGEYGLQAYTEVK	P05091	Aldehyde dehydrogenase, mitochondrial	K00128
ELGICPDDAAVIPIK	P12273	Prolactin-inducible protein	CKO-h22									3.58932e+06		9.71587e+06		746153		2.75849e+06		2.35856e+06							8.92864e+06
ELGICPDDAAVIPIKNNR	P12273	Prolactin-inducible protein	CKO-h22				2.48011e+06					9.22207e+06	331063	2.10493e+07		1.06193e+06				2.06217e+06				1.74622e+06			8.53475e+06
ELGIWEPLAVK	P49368	T-complex protein 1 subunit gamma	K09495
ELHLDNNKLAR	P21810	Biglycan	K08118	3.17562e+06			1.48621e+06			4.79801e+06	2.58674e+06	422214				599943	3.57781e+06			654686		1.58592e+07	7.67491e+06	1.60911e+06		2.63154e+06
ELIQKELTIGSK	P06703	Protein S100-A6	CKO-h28	2.29384e+07	3.1276e+07		2.23364e+07	7.39574e+06	1.56279e+07	6.11091e+07	1.2224e+06	1.15191e+06	7.10116e+06	9.59151e+06	7.68392e+07	232589	2.36127e+07	3.68229e+07	3.72241e+06	1.05581e+06		1.7285e+07	6.61792e+06	6.66791e+06	8.23525e+06		8.86754e+06
ELISMIQVVK	P08575	Receptor-type tyrosine-protein phosphatase C	K06478		1.75112e+06			868185					791212		1.16143e+06			3.70303e+06			1.78127e+06			1.12843e+06	3.13532e+06		476776
ELISNSSDALDKIR	P07900	Heat shock protein HSP 90-alpha	K04079												781585			1.76367e+06						8.83301e+06
ELKELIQKELTIGSK	P06703	Protein S100-A6	CKO-h28	3.28075e+06	7.30742e+06		5.52971e+06	3.01873e+06	5.11862e+06	1.83835e+07		413771	2.24154e+06	3.47645e+06	2.59805e+07		6.11373e+06	1.37699e+07	1.59907e+06	477573				2.77087e+06			3.19661e+06
ELKEQQDSPGNKDFLQSLK	P08697	Alpha-2-antiplasmin	K03983
ELKSPDEGFEGK	Q04609	Glutamate carboxypeptidase 2	K14592			3.34109e+07				2.20325e+06		914466		1.27974e+06		647377	5.77103e+06
ELLALIQLER	Q16610	Extracellular matrix protein 1	CKO-h38									240117												691286
ELLELEALSMAVESTGTAK	Q14764	Major vault protein	K17266					219941																106012
ELLFHPALFEVPSLK	Q9UHY1	Nuclear receptor-binding protein	K08875																					519308
ELLLQPVTISR	P59998	Actin-related protein 2/3 complex subunit 4	K05755				5.62997e+06								659947									1.47329e+07
ELLTLDEKDPR	P46781	40S ribosomal protein S9	K02997	2.71336e+06			3.98271e+06		9.7432e+06	828588	916081								1.3207e+06		2.73426e+06			8.34797e+06		362588
ELLTLDEKDPRR	P46781	40S ribosomal protein S9	K02997	1.75258e+07	1.59745e+07		2.2427e+06	784316				915833			8.58355e+06		6.47034e+06		2.75595e+06		2.44328e+06	2.69025e+06	6.69693e+06	2.35355e+06		1.55095e+06
ELNITAAK	P62081	40S ribosomal protein S7	K02993	5.98601e+06	4.53673e+06		3.68731e+06	950727		8.09341e+06		452394			1.99852e+06	694586	1.01484e+06		966903			3.80171e+07	5.75566e+06	7.05566e+06	1.08987e+07		1.3669e+06
ELNMIIMLPDETTDLR	P35237	Serpin B6	K13963	2.02816e+06					512375	2.99831e+06		881459				383578				251942	2.54577e+07					642110
ELPGFLQSGKDKDAVDK	P25815	Protein S100-P	CKO-h29					4.92307e+06			1.42898e+06	746850							6.71042e+06					2.55742e+06
ELPGHTGYLSCCR	P62879	Guanine nucleotide-binding protein G(I)/G(S)/G(T) subunit beta-2	K04537		2.18926e+06	1.11787e+07		2.44539e+06	1.31798e+07	3.18867e+06							4.66297e+06							4.20951e+06
ELPPDQAEYCIAR	P12814	Alpha-actinin-1	K05699			7.69029e+06			5.99449e+06					1.00598e+06					2.68049e+06				2.31029e+06	1.43052e+06		1.63336e+06
ELPQPLVPPLLLPHFR	Q9BRR9	Rho GTPase-activating protein 9	K20634																265559					431943
ELQAAGKSPEDLER	P06744	Glucose-6-phosphate isomerase	K01810
ELQELVQYPVEHPDKFLK	P55072	Transitional endoplasmic reticulum ATPase	K13525				1.87177e+06						280445				705155	3.10637e+06	406482	506788		4.29919e+06		2.27418e+06			2.26209e+06
ELQSQIQEAR	Q9P2X0	Dolichol-phosphate mannosyltransferase subunit 3	K09659	6.81633e+06	4.61359e+06	3.14634e+07	6.95316e+06	5.28418e+06	8.53993e+06	7.45199e+06			1.15223e+06				1.78133e+07	8.84565e+06	5.26455e+07	2.01604e+07	1.91878e+07	8.34694e+06	1.28457e+07	7.62621e+06	1.93583e+07
ELSAVTFPDIIR	P42224	Signal transducer and activator of transcription 1-alpha/beta	K11220																219078			1.67857e+06		721888			224740
ELSDFISYLQR	P30101	Protein disulfide-isomerase A3	K08056	9.75876e+06												101469	486570		2.08008e+06	86575.1	295358	1.07436e+07	2.98483e+06	8.02784e+06		959758
ELSEALGQIFDSQR	Q08380	Galectin-3-binding protein	K17300	6.02663e+06	2.86086e+07	1.63983e+07	7.18942e+06	2.66807e+07	1.71728e+06	1.3552e+07		6.35861e+06	4.93439e+06	975299	1.76761e+07	1.44707e+07	4.19119e+07	7.00656e+06	9.4552e+06	4.95701e+06	814251	4.38164e+07	1.78111e+07	1.57864e+07	5.14112e+07	1.67001e+07	5.04206e+06
ELSHLPSLYDYSAYR	P10643	Complement component C7	K03996						1.27074e+06										3.49145e+06		1.19482e+06	5.88122e+06		2.90425e+06
ELSHLPSLYDYSAYRR	P10643	Complement component C7	K03996	7.76925e+06	4.19935e+06	1.70571e+06	1.58373e+06							595735	788482		1.10389e+06		2.34401e+06			3.23698e+06	1.91063e+06	3.45679e+06	1.75654e+06	339130	527055
ELSNTAAYQSVR	Q9HAT2	Sialate O-acetylesterase	K05970	6.94177e+06	3.26753e+07		5.17638e+06	1.45875e+07	3.92119e+06	2.74475e+07	1.5755e+07	1.96682e+07	9.37212e+06	2.42888e+07	1.90787e+07	1.1639e+07	2.633e+07	1.29232e+07	1.94058e+06	7.20059e+06	6.68023e+06	1.37866e+07	1.05153e+07		3.98087e+06	2.2708e+07	1.28382e+07
ELSREPHLASSPR	Q9UQQ1	Aminopeptidase NAALADL1	K01301		571955		1.50484e+06				572435		200880			829106	1.76342e+06	2.00143e+06	294607	537818		1.13834e+06	941073	921208			727141
ELSREPHLASSPRDEDLVQLLLQR	Q9UQQ1	Aminopeptidase NAALADL1	K01301		1.62385e+07			7.54548e+06				4.54514e+06		977616				1.76262e+07					8.81198e+06			3.21924e+06
ELTEEKESAFEFLSSA	P40925	Malate dehydrogenase, cytoplasmic	K00025																1.30626e+06					1.14509e+06
ELTIGSKLQDAEIAR	P06703	Protein S100-A6	CKO-h28					753200	2.0138e+06	9.73402e+06								4.20831e+06	746093	706978				993150
ELTPQVVSAAR	P18206	Vinculin	K05700
ELTSELKENFIR	P80188	Neutrophil gelatinase-associated lipocalin	K21129	2.59111e+07	1.0114e+08		2.67249e+07	6.18188e+07	1.09685e+08	6.50291e+07	6.78268e+06	2.53437e+07	7.659e+07	4.29077e+07	8.23021e+07	3.23437e+07	3.95503e+07	4.94681e+07	4.69984e+06	2.49043e+07	5.37606e+07		8.52676e+06	5.61804e+06	3.20166e+07	3.04217e+07	2.72591e+07
ELTVSNNDINEAGVR	P13489	Ribonuclease inhibitor	K16634																					1.70633e+06
ELTYQSEEDRK	P11055	Myosin-3	K10352	7.30294e+07		2.16722e+06								1.21365e+07		190365							1.73935e+06
ELTYQSEEDRKNVLR	P11055	Myosin-3	K10352	5.21836e+07		1.13381e+07		914976	8.64561e+06			3.64269e+07		1.06187e+07		7.77917e+06				5.82461e+06	4.89093e+08				4.52137e+06		1.53064e+06
ELTYQTEEDRK	P13535	Myosin-8	K10352	2.42013e+06	2.47181e+06	3.40502e+06		1.6415e+06	826162		575695	5.96125e+06	325906		1.45599e+07	799780	1.02733e+07	3.51815e+06							4.13055e+06	306390	3.83508e+06
ELTYQTEEDRKNILR	P12882	Myosin-1	K10352	1.13463e+07						5.24569e+06		332700		987411	1.39898e+07		1.46396e+07				2.01428e+06				1.91067e+06		5.15492e+06
ELVDYFLNVATAQGR	O00754	Lysosomal alpha-mannosidase	K12311	133709	1.122e+06			707593	352745	1.31349e+06		430689					2.23817e+06
ELVSDANQHVK	P30153	Serine/threonine-protein phosphatase 2A 65 kDa regulatory subunit A alpha isoform	K03456	2.18712e+06	514256								237352				627895	1.38127e+06	323326					1.14178e+06		1.24456e+06	2.64514e+06
ELWAALNAWK	P28676	Grancalcin	CKO-h39	913760															581858		264418			772955
ELYQQVVAQADLR	P11277	Spectrin beta chain, erythrocytic	K06115			1.23963e+07			7.33468e+06										874446		9.29133e+06	7.48756e+06
EMDRETLIDVAR	P40227	T-complex protein 1 subunit zeta	K09498
EMEAELEDERKQR	P35579	Myosin-9	K10352			4.87993e+06																		3.49925e+06
EMEKLVIQLK	Q6UX06	Olfactomedin-4	CKO-h59									1.21599e+06							1.4619e+06
EMSGDLEEGMLAVVK	P50995	Annexin A11	K17095		1.36987e+06		859812				2.34639e+06	111122	643172			354496		1.56618e+06		503627	444070	3.56103e+06		319107
EMSGDLEEGMLAVVK	P50995	Annexin A11	K17095				4.26881e+06			3.78994e+06										410265		7.12527e+06				1.03602e+06
EMSGDVRDAFVAIVQSVK	P08133	Annexin A6	K17094						469047				328864		511359			2.68333e+06	459225		312968	1.56374e+06		596133	2.71956e+06	2.36846e+06
EMSGDVRDAFVAIVQSVK	P08133	Annexin A6	K17094																					556469
EMSGSPASGIPVK	P0C0L4	Complement C4-A	K03989							1.6475e+06	1.44645e+06	701233						1.63662e+06	1.83628e+06				2.65394e+06	4.88081e+06	1.92402e+06
EMSGSPASGIPVK	P0C0L4	Complement C4-A	K03989	1.79629e+07	5.20852e+06	2.68598e+08	4.94477e+06	9.20785e+06	4.87492e+06				1.14838e+06	4.82898e+06				3.52881e+07	2.28004e+07		1.79324e+07	4.89032e+06	2.59214e+07	3.37784e+06	1.19003e+07	1.31717e+06	1.55406e+06
ENAPAIIFIDEIDAIATKR	P43686	26S proteasome regulatory subunit 6B	K03063		977954			431610				141066				163771			21978.9					118135
ENFAGEATLQR	P04114	Apolipoprotein B-100	K14462	5.3619e+06		5.22868e+06	5.35636e+06			4.55995e+06	696855	1.85867e+06	698830		5.22933e+06				3.94211e+06		1.00847e+06	9.63387e+06	1.85133e+06	5.28977e+06			655114
ENFLFLTPDCK	P01042	Kininogen-1	K03898	933459	1.80781e+06	2.62642e+06	1.78771e+06	1.61221e+06					1.51542e+06		1.02704e+06			4.85671e+06						3.36681e+07	3.49184e+06
ENFPNFLSACDK	P31151	Protein S100-A7	K21126										2.57353e+06			4.11259e+06					5.16268e+06
ENFPNFLSACDKK	P31151	Protein S100-A7	K21126	1.41462e+07		3.50486e+06	4.6468e+06	1.23712e+07	2.68594e+06	1.40552e+07			1.18452e+07	1.03081e+06	4.57046e+06	1.92533e+07			389487		1.22832e+07	1.01306e+07		328845		7.49599e+06	4.65844e+06
ENFYQNWK	P24821	Tenascin	K06252																534466					3.8714e+06
ENKEVVLQWFTENSK	P15144	Aminopeptidase N	K11140			5.09925e+06	4.48834e+06				1.58147e+07	8.81618e+07	1.75062e+07	2.57388e+07	1.686e+07	5.30071e+07	3.18961e+07	1.10342e+07		3.72104e+07		3.33791e+06		526138			4.91193e+07
ENLDRDIALMK	P00734	Prothrombin	K01313											1.14751e+06		804278		1.25921e+06						1.13642e+07			1.02114e+06
ENLKAAQEEYVKR	P04075	Fructose-bisphosphate aldolase A	K01623		1.17794e+06									1.17623e+06										1.29045e+06
ENLVNEEVTR	Q14002	Carcinoembryonic antigen-related cell adhesion molecule 7	K06499		4.57295e+06			1.03358e+07	1.15497e+07	4.61653e+06		3.2198e+06	4.94602e+06	2.09712e+07	1.4321e+07	3.04645e+07	2.02701e+07	6.93655e+07	2.68724e+06	7.25442e+06	8.2268e+06				5.49479e+07	7.75141e+06	6.33544e+06
ENQLEVLEVSWLHGLK	P02750	Leucine-rich alpha-2-glycoprotein	CKO-h55					1.69242e+06		2.16371e+06		179631				44615			215693	289955				1.88769e+06		501689	66746.2
ENQSILITGESGAGK	P13535	Myosin-8	K10352	1.06497e+07	4.42795e+06			4.08129e+06	3.05248e+07	8.45337e+06							2.72679e+06		371422			3.26824e+07		1.79549e+06			3.27632e+06
ENSLLFDPLSSSSSNK	P15144	Aminopeptidase N	K11140			5.1203e+06				2.32187e+06		513475	574230	2.99221e+06		2.49961e+06	6.20241e+06			1.29732e+06			3.56431e+06			940882
ENSLLFDPLSSSSSNKER	P15144	Aminopeptidase N	K11140		1.85757e+06	3.63764e+07		2.21268e+06	1.46145e+06	4.31983e+06	8.32057e+06	2.68158e+06		1.13891e+07	5.96248e+06	6.18247e+06	5.03209e+07	1.19654e+07	724531	2.91463e+06	1.98868e+06		7.06717e+06	870204	6.15519e+06	905476	1.41746e+07
ENTQQHITAR	P08311	Cathepsin G	K01319	6.00453e+06	8.51496e+07	100633	8.68453e+07		2.62577e+06			2.82226e+06		4.02634e+06	4.62752e+06	5.25496e+06	627870	1.54425e+06	8.91859e+06	3.48792e+06	372574	5.8924e+07		8.10678e+06	2.44474e+07	1.07827e+07	1.06633e+07
ENVLIGDGAGFK	P11310	Medium-chain specific acyl-CoA dehydrogenase, mitochondrial	K00249					2.36186e+06	2.37874e+07	7.16153e+06			2.56507e+06		4.36138e+06	609859		5.47138e+06				6.57842e+06				2.67451e+06	2.85955e+06
ENYAELLEDAFLK	P12109	Collagen alpha-1(VI) chain	K06238					306706				88062.4			75047.8	40522.9		186667	20468.5					81338.5			77953.7
ENYNQEWWSLR	P12821	Angiotensin-converting enzyme	K01283
EPAHLMSLFGGKPMIIYK	P06396	Gelsolin	K05768																		2.03283e+06			1.15851e+06
EPAVLELEGK	Q01518	Adenylyl cyclase-associated protein 1	K17261	3.83464e+06			3.05687e+06	2.37416e+06		3.42802e+06				1.30302e+06	2.78848e+06				1.34346e+06				1.55331e+06	2.38717e+06			1.04729e+06
EPGLCTWQSLR	P01033	Metalloproteinase inhibitor 1	K16451	3.12576e+06							1.01141e+06				8.04164e+06	292019	2.4421e+06							7.43243e+06			742026
EPHLASSPRDEDLVQLLLQR	Q9UQQ1	Aminopeptidase NAALADL1	K01301	1.55235e+06	4.37051e+06			2.11169e+06		1.39973e+06		2.16957e+06	764662	567284	1.54609e+06	1.0423e+06	1.0636e+06	8.03361e+06		1.09365e+06			3.18193e+06			1.1271e+06	2.80314e+06
EPIPSLEAIYLLSPTEK	Q15833	Syntaxin-binding protein 2	K15300															258448						122788
EPPLLLGVLHPNTK	Q9HDC9	Adipocyte plasma membrane-associated protein	K21407																1.03818e+06					1.18025e+06
EPQVYTLPPSR	P01859	Immunoglobulin heavy constant gamma 2	CKO-h44	2.5429e+07	2.20461e+07	4.47097e+07	1.76403e+07	2.90798e+07	8.82004e+06	4.72279e+06	2.39218e+06	6.91586e+07	1.53631e+07	1.752e+07	2.25547e+07	3.86001e+07	1.45291e+07	7.91125e+06	1.84386e+07	5.73392e+07	7.90605e+07	3.13387e+07	5.92293e+07	1.28939e+07	3.56346e+07	9.46571e+06	1.43662e+08
EPQVYTLPPSRDELTK	P0DOX5	Immunoglobulin gamma-1 heavy chain	CKO-h42			1.1514e+08		3.73745e+07	1.11333e+06	9.01749e+06		6.72619e+07				1.17009e+06	5.52775e+06						1.39743e+06		4.92923e+07		732161
EPQVYTLPPSREEMTK	P01859	Immunoglobulin heavy constant gamma 2	CKO-h44	1.74378e+07				2.52362e+06			5.23433e+06		4.52974e+06	5.79462e+06	7.18257e+06	5.21076e+06	2.99839e+06		1.23061e+07	2.39573e+07	8.74964e+06		2.04221e+07	7.30006e+07		1.1913e+07	4.25833e+07
EPQVYTLPPSREEMTK	P01859	Immunoglobulin heavy constant gamma 2	CKO-h44	2.88585e+06	4.44144e+07	7.81274e+06	3.36631e+07	4.85624e+07		6.20797e+06		6.90509e+07	1.90955e+07	1.13874e+07	1.31024e+07	4.02914e+07	2.23503e+07	1.31815e+07	3.97144e+07	8.02795e+07	9.86486e+07	3.49479e+07	2.14075e+08	3.0279e+07	1.20871e+08	3.92771e+07	9.37754e+07
EQADFAIEALAK	P35579	Myosin-9	K10352	6.76074e+06	1.40502e+06	1.30171e+07		1.76818e+06				2.6832e+06	684825		2.61674e+06		1.38989e+06		5.27059e+06		2.40678e+06		2.20035e+06	1.12299e+07		806039	845925
EQAPHCICANGR	P01023	Alpha-2-macroglobulin	K03910			2.29598e+07									308334			2.1685e+06			688312		543354	7.55539e+06		867933	409227
EQEAGLLQFLR	Q9NZL4	Hsp70-binding protein 1	K09562		913419	468638	771336	678557		735476	227025		226167		388167	355495			1.23152e+06				3.0377e+06	576334	648033	640838
EQFLDGDGWTSR	P27797	Calreticulin	K08057																4.76781e+06				2.36371e+06	6.41945e+06
EQGFLSFWR	P12235	ADP/ATP translocase 1	K05863	355316	4.41235e+06	7.03206e+07	2.49429e+06	2.11401e+06		1.57632e+06	1.23498e+08	2.60479e+06	325188	1.80555e+06	3.75935e+06	322757	4.02004e+06	3.37452e+06	291336	114529		1.0023e+07	1.33622e+07	361548		7.414e+06	2.23976e+06
EQGQAPITPQQGQALAK	P84095	Rho-related GTP-binding protein RhoG	K07863																					1.09667e+06
EQGVLSFWR	P12236	ADP/ATP translocase 3	K05863	6.25212e+06			1.26671e+07	2.70898e+06	963937	1.40092e+07		1.44909e+06	4.1025e+06	6.3033e+06	4.8796e+06	281209	1.40262e+07	3.12288e+06	8.57276e+06	1.30587e+06	1.53169e+06	3.29144e+07	1.9998e+07	1.21398e+07	3.87952e+07	1.93797e+06	6.96563e+06
EQHLFLPFSYK	P04114	Apolipoprotein B-100	K14462			5.58613e+06													1.13739e+06					4.13716e+06
EQILAFSQK	P22748	Carbonic anhydrase 4	K18246		2.50491e+07	8.5393e+06	4.62675e+07			3.09043e+06				4.05533e+07			1.89253e+06						5.57295e+07
EQLEEEEEAKHNLEK	P35579	Myosin-9	K10352
EQLGEFYEALDCLCIPR	P19652	Alpha-1-acid glycoprotein 2	K17308												150173									685665
EQLGEFYEALDCLR	P02763	Alpha-1-acid glycoprotein 1	K17308									186048	296920			416918			1.17185e+06	667653				3.70542e+07		584763	2.48008e+06
EQLGEFYEALDCLRIPK	P02763	Alpha-1-acid glycoprotein 1	K17308	235732		3.39875e+06	349162	1.34007e+06				79613	57827.3		3.03479e+06	161040		540466	799268	40281.3	210139			1.00346e+06	418031	142984
EQLKAVMDDFAAFVEK	P02768	Serum albumin	K16141					2.09016e+06						1.03331e+06					1.86367e+06					1.01285e+07		623227	848876
EQLKAVMDDFAAFVEK	P02768	Serum albumin	K16141					3.12444e+07					3.72524e+06	690125	3.26468e+06		2.761e+06		4.70111e+06	813421			1.72317e+07	7.14193e+06	2.64705e+07	2.20542e+06	4.46997e+06
EQLQAFVHEHFQAK	O43280	Trehalase	K01194			5.06227e+06		1.97974e+06	2.07743e+06			1.47227e+07	1.02715e+06	2.41896e+06	5.68711e+06	1.77322e+06	3.88503e+06			573962							1.63117e+06
EQLQDMGLVDLFSPEK	P01008	Antithrombin-III	K03911		5.79039e+06			3.25906e+06	2.2319e+06	1.23689e+06		1.42139e+06	1.53774e+06	991175	880759	909065			1.31475e+06	1.00898e+06			1.52824e+06	1.87389e+06	1.10881e+07	1.03724e+06	9.05228e+06
EQLQDMGLVDLFSPEK	P01008	Antithrombin-III	K03911		1.01685e+06			745275		407121	438465	140387	37883.7	126043		62721.6		362772	387866	188794				4.52615e+06	1.229e+06		2.69586e+06
EQLSLLDRFTEDAK	P01011	Alpha-1-antichymotrypsin	K04525		7.44921e+07	2.22578e+07		5.74636e+07	3.08006e+08	4.32793e+07	5.84313e+06	5.19312e+07	5.40774e+07	3.84976e+07	3.12829e+07	5.15261e+07	1.54587e+07	5.31199e+07	3.42782e+06	2.5985e+07	5.54236e+07		5.54302e+07	4.30114e+07		2.16511e+07	1.19844e+08
EQLSLLDRFTEDAKR	P01011	Alpha-1-antichymotrypsin	K04525	9.76472e+06	2.03113e+08		6.66544e+06	1.59431e+08	4.05929e+08	1.57402e+08	1.37275e+07	1.44348e+08	1.63036e+08	1.2181e+08	8.2492e+07	1.19633e+08	5.39237e+07	1.59246e+08	2.77819e+06	5.31113e+07	1.35062e+08		1.62217e+08	1.04183e+08	1.18539e+07	5.53497e+07	2.68634e+08
EQQCVIMAENRK	P00747	Plasminogen	K01315			5.83164e+06	1.72989e+06			1.60163e+06				1.064e+06	624494	236145								4.85535e+06
EQQDEFKEAFLLFDR	P05976	Myosin light chain 1/3, skeletal muscle isoform	K05738																			2.98355e+06
EQQILTLFR	Q53H82	Endoribonuclease LACTB2	K16639	1.86019e+06								3.44712e+06		1.15231e+06					333638					653909			1.24102e+06
EQTEGEYSSLEHESAR	O43837	Isocitrate dehydrogenase [NAD] subunit beta, mitochondrial	K00030			5.0041e+06																		934224		605963
ERCHSAGDGLYFLR	Q8WWU7	Intelectin-2	K17527	9.27488e+06	1.25709e+07				2.0053e+06	1.66984e+06	5.44968e+06		2.89083e+06		1.62148e+06	719020			689842
ERGPEEEHLGILGPVIWAEVGDTIR	P00450	Ceruloplasmin	K13624	925358													154060	239045	302289	78899.7			258483	1.12469e+06
ERHPGSFDVVHVK	P62701	40S ribosomal protein S4, X isoform	K02987						1.29717e+06		2.21313e+06	203769	1.37362e+06						483945					2.85996e+06
ERLPSHSDFLAELR	P11215	Integrin alpha-M	K06461		1.70411e+06	3.74564e+06			540861			867360		585314				2.29318e+06	1.60833e+06				5.16738e+06	2.62459e+06
ESADPLGAWLQDAR	Q15149	Plectin	K10388		564133																			1.23083e+06
ESCGYDTCYDWEK	P13671	Complement component C6	K03995																					1.88116e+06
ESDIMTTNGVIHVVDK	Q15063	Periostin	CKO-h61		2.12775e+06		1.94145e+06	5.02094e+06					510765				2.41411e+06							4.52915e+06		495122	1.2848e+06
ESDTSYVSLK	P02741	C-reactive protein	K16143	4.18016e+06	1.8375e+08	4.41102e+06			5.21811e+07	2.6909e+07	4.77636e+07	9.40902e+06	2.87627e+07	7.02644e+06		4.69448e+07	2.24816e+06	8.62901e+07	4.70899e+07	3.02763e+07	1.757e+08	4.83235e+07	3.61251e+07	4.90396e+07		709183	5.38083e+07
ESDVPLKTEEFEVTK	Q969H8	Myeloid-derived growth factor		1.11008e+07										2.82777e+06					1.24729e+06			3.58926e+06		3.91341e+06	4.00023e+06		1.42116e+06
ESEAVEWQQK	P26038	Moesin	K05763	5.41331e+06																				2.92842e+06
ESGPTTYK	P0DOX6	Immunoglobulin mu heavy chain	CKO-h54	1.46261e+07	8.64369e+06	2.06628e+07	3.12913e+07	905347	1.82108e+06	8.5978e+06	202297	102139	1.96834e+06	1.41564e+06	4.55844e+06	3.43678e+06	1.53147e+06	7.79374e+06	1.93877e+06	1.26239e+06	1.46695e+06	1.05692e+07	3.74054e+07	8.23332e+06	9.48646e+07	3.78652e+06
ESGTDDFNVWIGLHDPK	P05451	Lithostathine-1-alpha	CKO-h56						2.80095e+06	2.72373e+06	1.83894e+07	2.24216e+06	829758			1.76763e+07				5.42122e+06				1.76976e+06			2.04769e+06
ESGTDDFNVWIGLHDPKK	P05451	Lithostathine-1-alpha	CKO-h56	3.34348e+06	1.65791e+06	4.83228e+07		4.97226e+06	1.54156e+06	9.00051e+06	3.13617e+07	1.63549e+07	2.43739e+07		9.6022e+06	1.34525e+08			8.09456e+06	4.57157e+07	680876	5.83907e+06		9.00825e+06		1.22723e+06
ESIFCIQYNVR	P12882	Myosin-1	K10352		4.25483e+06				1.62799e+06				502483	769219	2.22658e+06			3.07757e+06	2.43407e+06	185755							832080
ESISVSSEQLAQFR	P00915	Carbonic anhydrase 1	K01672		6.73924e+06		1.30596e+06	1.67804e+07		7.48486e+06	3.32721e+06	3.95523e+07	6.66834e+06		1.3929e+07	4.66349e+06	2.13726e+07		6.21972e+07	4.57373e+07	2.57518e+06	1.5225e+07	2.21464e+07	8.19898e+06	2.22899e+07	2.55329e+07	1.82732e+07
ESKKEDLVFIFWAPESAPLK	P23528	Cofilin-1	K05765	2.48592e+06			929215	780904		3.65354e+06		209252	1.0074e+06	967893	4.97421e+06	1.03606e+06	1.00326e+06	2.80517e+06	2.71844e+06	3.94724e+06		2.71208e+06	1.34851e+06	1.91164e+07		1.23108e+06
ESKPLTAQQTTK	P02751	Fibronectin	K05717	492358	160415			1.29525e+06			41534.8			71187.8	263364		404689			147071	40622	148006	1.1484e+06	9.28276e+06			9983.29
ESLDVYELDAK	Q13510	Acid ceramidase	K12348					2.87157e+06	1.54022e+06		916704		1.48888e+06	2.16344e+06			1.6067e+06		1.78895e+06		1.71048e+06	7.92304e+06	6.18409e+06	2.35211e+06
ESLLNHFLYEVAR	P43652	Afamin	CKO-h01																212294					866300
ESLSGVCEISGR	Q01523	Defensin-5	K05230	1.81144e+08	7.11007e+07	1.3407e+08	1.67017e+08	2.28677e+07	1.81649e+07	1.32629e+08	1.88935e+08	1.99226e+08	3.37475e+07	1.24248e+08	5.15297e+08	2.3658e+08	8.70275e+07	3.17232e+07	3.39061e+06	4.05372e+07	8.83834e+06	7.5165e+08	7.13858e+07		4.8124e+07	4.53381e+08	2.22457e+08
ESLSGVCEISGRLYR	Q01523	Defensin-5	K05230						3.26296e+06		4.22154e+07	1.51485e+06	1.63361e+06		1.24362e+06
ESLSQPGDFVLSVLSDQPK	P29350	Tyrosine-protein phosphatase non-receptor type 6	K05697											103608		33245.8			74186.8					242602
ESNCYDPER	Q00610	Clathrin heavy chain 1	K04646																					1.7834e+06
ESNEELTESCETK	P01042	Kininogen-1	K03898																					2.17091e+06
ESNEELTESCETKK	P01042	Kininogen-1	K03898																					1.80934e+06
ESNGPVKVWGSIK	P00441	Superoxide dismutase [Cu-Zn]	K04565			1.5069e+07	1.46979e+06		6.09489e+06		2.74862e+06	2.27805e+06		3.25409e+06		5.74879e+06			2.38759e+06	543882	1.73636e+06					1.09934e+07
ESPGNVQIVNGYFVHFFAPQGLPVVPK	Q06033	Inter-alpha-trypsin inhibitor heavy chain H3	CKO-h13																					349078
ESQDTSFTTLVER	Q06210	Glutamine--fructose-6-phosphate aminotransferase [isomerizing] 1	K00820
ESRPHSRPYMAYLQIQSPAGQSR	P08311	Cathepsin G	K01319		7.12086e+06		1.73581e+07												1.22061e+06			1.23407e+07				1.21759e+06
ESRPHSRPYMAYLQIQSPAGQSR	P08311	Cathepsin G	K01319								815271											4.00043e+06		3.45957e+06
ESSSHHPGIAEFPSR	P02671	Fibrinogen alpha chain	K03903			1.31007e+07	2.02603e+06	1.05872e+06	2.06741e+06			1.11959e+06	1.06334e+06	1.75372e+06	7.46117e+06		6.16886e+06	1.57153e+07		423273				7.17175e+06	2.00901e+06	878145
ESSTDDSNVWIGLHDPKK	P48304	Lithostathine-1-beta		1.44422e+07		1.52946e+07		1.83494e+06				1.19048e+06			5.97295e+06	1.44958e+06	1.88927e+06			588110	1.89794e+06	2.85546e+06	1.36863e+06	2.12657e+06	1.44982e+07
ESTVFEDLSDEAERDEYELLCPDNTR	P02788	Lactotransferrin	K17283																					206903		822368
ESVFTVEGGHR	Q99623	Prohibitin-2	K17081	2.28233e+06		1.56021e+07		853001	1.03244e+07	2.84132e+06	5.11445e+06	926331		1.31339e+06	3.81971e+06		1.3275e+06		1.176e+06	288098	2.03068e+07	2.22339e+06	4.31792e+06	3.70663e+06	7.93221e+06	3.32028e+06	1.249e+06
ESVLQFYPK	Q9UBT2	SUMO-activating enzyme subunit 2	K10685	7.81942e+06					8.76857e+06				454761				1.0378e+06		366970	256128		2.87693e+06	1.53709e+06	2.29978e+06
ESYSGVTLDPR	P01031	Complement C5	K03994
ESYSIYIYK	Q96A08	Histone H2B type 1-A	K11252					6.33407e+06					1.61871e+06					2.26444e+06	298067					384377
ESYSIYVYK	Q16778	Histone H2B type 2-E	K11252	1.84947e+07			1.07416e+07	6.20984e+06		1.78137e+06		2.2883e+06		2.72462e+06			1.03486e+07		3.63092e+07		4.47612e+06	7.52033e+06		6.33822e+07	1.95149e+07	2.0212e+06
ESYSVYVYK	Q5QNW6	Histone H2B type 2-F	K11252				3.98484e+07	1.48524e+07		5.64911e+06						983905	3.80468e+07		1.13594e+08		1.0525e+07		1.60637e+07	2.32289e+08	7.7785e+07	2.74894e+06
ESYVETELIFALAK	Q00610	Clathrin heavy chain 1	K04646						260286															372590		370656
ETAASLLQAGYK	P00734	Prothrombin	K01313
ETADTDTAEQVIASFR	P35609	Alpha-actinin-2	K21073	3.70589e+06						2.81606e+06			270907	2.70869e+06		281643	2.88318e+06					3.04946e+06	6.95791e+07
ETAVDGELVVLYDVK	P19823	Inter-alpha-trypsin inhibitor heavy chain H2	K19015		2.53328e+06	3.65097e+06			1.63144e+06		1.11404e+06		1.06672e+06		1.83562e+06		3.5395e+06	4.09184e+06		183509	758242	1.62013e+07	6.37059e+06	2.06018e+06	2.40694e+06		319054
ETAVDGELVVLYDVKR	P19823	Inter-alpha-trypsin inhibitor heavy chain H2	K19015	1.82949e+06	2.69628e+06										1.69628e+06		2.60403e+06		252690					827437
ETAVDGELVVLYDVKREEK	P19823	Inter-alpha-trypsin inhibitor heavy chain H2	K19015
ETCFAEEGKK	P02768	Serum albumin	K16141			260316					247305	214277		515516	416173					284985	1.63284e+06			404726			1.09485e+06
ETCVDLHLPR	P48594	Serpin B4	K13963										935124	546984		992437		2.80299e+07			844329		3.57029e+06
ETDCGVHINAGPEIGVASTK	Q06210	Glutamine--fructose-6-phosphate aminotransferase [isomerizing] 1	K00820																					5.42847e+06
ETEGDVTSVKDAK	P50990	T-complex protein 1 subunit theta	K09500																					939504
ETEKDCLNLDKNLIK	P08575	Receptor-type tyrosine-protein phosphatase C	K06478	1.64134e+07	4.00733e+06							797542	593075		1.36991e+06									1.56172e+06
ETFASTASQLHSNVVNYVQQIVAPK	Q9H4A4	Aminopeptidase B	K01260																					399383
ETFTTGLDAPR	P24821	Tenascin	K06252
ETGEHLVHVK	P21333	Filamin-A	K04437											432173			577005				36341.5	85416.9		1.10245e+06
ETIVLKEGSEYR	P52566	Rho GDP-dissociation inhibitor 2	K12462		1.95196e+06								1.97406e+06	1.67273e+06	2.5341e+06		3.75586e+06		407675	1.08194e+06				4.43216e+06			1.68717e+06
ETKALADFIR	P15086	Carboxypeptidase B	K01291								2.68799e+06						2.10289e+06	4.59461e+06
ETLFSVMPGLK	Q14624	Inter-alpha-trypsin inhibitor heavy chain H4	CKO-h14
ETLLAMFK	P26639	Threonine--tRNA ligase, cytoplasmic	K01868			1.71985e+06	1.39849e+06																1.28784e+06	585344
ETLLQDFR	P02760	Protein AMBP	K23620		4.30584e+06			9.29994e+06				1.25119e+06	515500				1.25438e+06		1.11773e+07	319848	3.42296e+06		1.86976e+07	2.38762e+07	3.29696e+06	826423	2.36384e+06
ETLPAEQDLTTK	P25786	Proteasome subunit alpha type-1	K02725				3.49628e+06	2.03967e+06		1.87773e+06	1.24034e+06		463130		1.248e+06	547406			1.46066e+06		2.40684e+06			1.31464e+06	3.09509e+06
ETNLDSLPLVDTHSK	P08670	Vimentin	K07606										743485	861167			1.14584e+06	6.10142e+06		268357				1.83888e+06
ETPAATEAPSSTPK	P80723	Brain acid soluble protein 1	K17272																					2.71285e+06
ETQALILAPTR	P38919	Eukaryotic initiation factor 4A-III	K13025						4.70933e+06															1.70076e+06
ETSGNLEQLLLAVVK	P08758	Annexin A5	K16646									17359.1			34361				175226	43873.7		641291		202897	124674		151953
ETSPNAFLNQAVAGGR	Q6P1J6	Phospholipase B1, membrane-associated	K14621
ETTCSKESNEELTESCETK	P01042	Kininogen-1	K03898																					2.64789e+06
ETTCSKESNEELTESCETKK	P01042	Kininogen-1	K03898			2.58824e+06					1.88631e+06		216155											589593		498503
ETTDTDTADQVIASFK	O43707	Alpha-actinin-4	K05699
ETVSEESNVLCLSK	P13639	Elongation factor 2	K03234			7.62411e+06	3.5911e+06																	1.28057e+07	7.29318e+06
ETWLALLTIMEHTLNHPY	P15085	Carboxypeptidase A1	K08779		1.22385e+06		77946.2	1.02468e+06		307291		418634								171421				239344	3.03129e+06	260831	1.62655e+06
ETWTANVGK	P00734	Prothrombin	K01313	7.8389e+06		3.24047e+06		1.30481e+06	2.23527e+06	1.97323e+06		580103		3.67163e+06		503780	1.30833e+06	3.57199e+06	1.23199e+06		1.44661e+06	6.62101e+06		3.11065e+07		802494	3.83909e+06
ETYGEMADCCAK	P02768	Serum albumin	K16141																	6.36925e+06				2.22256e+08		1.58227e+06	9.11372e+06
ETYGEMADCCAK	P02768	Serum albumin	K16141									5.80761e+06	9.87888e+06	729429	5.60694e+06	1.05677e+06	5.79277e+06			2.1035e+07	3.76754e+06			5.49903e+07		6.26028e+06	9.10753e+06
ETYGEMADCCAKQEPERNECFLQHK	P02768	Serum albumin	K16141										2.01407e+06								1.23804e+06			4.23563e+06
EVAFDLEIPK	P19827	Inter-alpha-trypsin inhibitor heavy chain H1	K19014					1.14203e+06	1.31173e+06							831998			300612		1.21905e+06		1.63908e+06	6.98525e+06			789884
EVALDLSQHK	O00391	Sulfhydryl oxidase 1	K10758					1.6781e+06	2.3347e+06								5.59517e+06		1.56553e+06				2.79254e+06	2.62068e+06
EVCSEQAETGPCR	P05067	Amyloid-beta precursor protein	K04520								2.21589e+06					239287
EVDEQMLNVQNK	P07437	Tubulin beta chain	K07375	1.02385e+07												2.71686e+06	3.8708e+06	3.8415e+06		806577	2.41353e+06		3.30672e+06	6.93449e+06	4.57065e+06		607983
EVDIGIPDATGRLEILQIHTK	P55072	Transitional endoplasmic reticulum ATPase	K13525
EVDLKDYEDQQK	P02671	Fibrinogen alpha chain	K03903	2.53602e+06		2.00271e+06	2.89062e+06	4.96633e+06	2.23933e+07		768127	774083	1.42306e+06								1.57802e+07	1.74207e+06		1.89738e+08		637353	451001
EVDLKDYEDQQKQLEQVIAK	P02671	Fibrinogen alpha chain	K03903				817653		4.07778e+06		7.98908e+06	860431	303278		2.28379e+06	605427	439306		2.34107e+06	875100				4.54209e+08		453980
EVEEDEYKAFYK	P14625	Endoplasmin	K09487									705156	658598						770071					6.64941e+06		575683
EVENSEDPKFR	P18206	Vinculin	K05700	1.67526e+06	2.40641e+06	8.57572e+06				1.23079e+07							4.61735e+06		3.28203e+06		2.76749e+06			2.99914e+06
EVENVAITALEGLK	P17540	Creatine kinase S-type, mitochondrial	K00933	2.74881e+06		3.38643e+06	5.05447e+06		1.67997e+06				540141		722665				792783		778499		367923
EVENVAITALEGLKGDLAGR	P17540	Creatine kinase S-type, mitochondrial	K00933				497167																	955035
EVFIQTLDDLTWMDAETK	P08473	Neprilysin	K01389					592809		1.12626e+06												2.61088e+06			969525
EVFNILQAAYVSKPGAQLAR	P08581	Hepatocyte growth factor receptor	K05099																					1.8579e+06
EVGPTNADPVCLAK	P00450	Ceruloplasmin	K13624						6.20232e+06			4.60804e+06	7.88497e+06	4.00522e+06	3.70753e+06	1.17043e+07			9.96526e+06	1.01453e+07	5.17646e+07			3.2741e+07			3.53335e+07
EVGTPHGIILDSVDAAFICPGSSR	P02790	Hemopexin	K18977		2.63003e+06		1.54786e+06	1.02626e+06		3.49058e+06								2.78284e+06	2.34606e+06	1.30231e+06		2.29608e+06	2.32889e+06	7.6295e+07		942131
EVGVYEALKDDSWLK	P40925	Malate dehydrogenase, cytoplasmic	K00025										371660						1.57068e+06					722535		1.38187e+06	442700
EVIELPLTNPELFQR	P62333	26S proteasome regulatory subunit 10B	K03064		1.03892e+06				2.15902e+06	1.02185e+06									1.56802e+06			2.13431e+06		479004	1.15022e+06		424410
EVKKEEGEAFAR	P61019	Ras-related protein Rab-2A	K07877			249521		141380	80238.4	260983	457940	50265.5	21064.1	359257	1.77376e+06			761806	118520		36932.3	661306		1.08554e+06			1.136e+06
EVLLLAHNLPQNR	P40199	Carcinoembryonic antigen-related cell adhesion molecule 6	K06499	1.54234e+07	5.5124e+07	6.86544e+06	1.40106e+07	1.13928e+07	6.43883e+06	2.51386e+07		3.03015e+06	4.79946e+06	1.42489e+07	9.0316e+06	2.98987e+06	6.82876e+06	2.32519e+07	1.84614e+06	2.68222e+06	1.49679e+06	1.35243e+07		2.68254e+07	1.54049e+07	7.06064e+06	1.19808e+07
EVLLLVHNLPQDPR	P31997	Carcinoembryonic antigen-related cell adhesion molecule 8	K06499		3.70592e+06	3.39627e+06	3.00125e+06		8.1851e+06							1.25025e+06			1.46757e+06	396912					1.81753e+06
EVLLLVHNLPQHLFGYSWYKGER	P06731	Carcinoembryonic antigen-related cell adhesion molecule 5	K06499	3.93962e+06	5.7813e+06		922620	4.62112e+06	1.33854e+06	969719	616396		459294		1.25377e+06					371127		9.17025e+06	4.744e+06				1.85355e+06
EVLLLVHNLPQQLFGYSWYKGER	P13688	Carcinoembryonic antigen-related cell adhesion molecule 1	K06499		2.05124e+06																					588498
EVNSTHWSR	Q8WZ42	Titin	K12567	2.80289e+06			670061	7.9166e+06	1.26542e+06			4.56249e+06		5.11243e+06		866807					1.28042e+07	1.84917e+06	654099		2.00202e+07	1.47632e+07	531008
EVNVSPCPTQPCQLSK	P61916	NPC intracellular cholesterol transporter 2	K13443													5.27046e+06				1.36389e+06
EVPLNTIIFMGR	P01008	Antithrombin-III	K03911	1.23398e+06		1.39756e+06	375557	1.03652e+06				1.16296e+06	614925	4.38196e+06	1.36353e+06	562262		757283	3.25249e+06	1.23971e+06				1.76761e+07	1.68794e+06	1.03016e+06	1.97741e+07
EVPLNTIIFMGR	P01008	Antithrombin-III	K03911	4.52257e+06	2.3599e+07		2.14951e+07	2.93668e+07	2.19029e+06	4.35069e+07		2.22109e+07	1.67518e+07	1.5812e+07	1.43677e+07	4.33616e+06	1.1936e+07		8.99633e+06	1.1078e+07	1.12717e+06	6.63415e+06	2.90282e+07		3.55362e+06	7.04565e+06	5.31854e+07
EVQEFYKDTYNK	P21926	CD9 antigen	K06460	7.28194e+06		4.88043e+06	2.22837e+07	3.74546e+06				2.13879e+06	4.08633e+06	1.00886e+07	1.03392e+07		9.72576e+06		2.905e+06	3.91095e+06			4.06529e+06	5.39336e+06	1.47424e+07		4.60633e+06
EVQGFESATFLGYFK	P06396	Gelsolin	K05768
EVQLVETGGGLIQPGGSLR	P0DOX2	Immunoglobulin alpha-2 heavy chain	CKO-h41	9.39063e+06	3.71998e+06	3.02995e+06	6.38831e+06		8.0237e+06	5.44027e+06	2.40086e+07	5.31922e+06	1.20982e+06		1.32939e+06	8.93079e+06	1.67021e+06		2.91221e+06	8.31312e+06	7.63753e+06	6.50903e+06		1.68894e+06	3.53654e+06	4.19804e+07	7.90131e+06
EVQPVELPNCNLVK	P27169	Serum paraoxonase/arylesterase 1	K01045																					8.04118e+06
EVQQGEEFER	P00568	Adenylate kinase isoenzyme 1	K00939
EVQTNDLKEVVNK	P61247	40S ribosomal protein S3a	K02984	2.79373e+06	2.44926e+06										783312			4.55857e+06	531574			5.30118e+06		4.82082e+06
EVSDSLLTSSK	Q99541	Perilipin-2	K17284	3.74631e+06		3.81418e+06	2.31856e+06				780720		526677	698239	1.4953e+06	871991		2.14195e+06	359123			3.97382e+06	1.07509e+06	1.35298e+06
EVSEAVVDTLESEYLK	P98160	Basement membrane-specific heparan sulfate proteoglycan core protein	K06255		1.03693e+06	590978		804081										364306			417883		562559	490695
EVSFDVELPK	Q06033	Inter-alpha-trypsin inhibitor heavy chain H3	CKO-h13					1.79353e+06	1.60626e+06			1.28159e+06				1.13275e+06		1.73443e+06	1.19406e+06					824543
EVSSCHCAPCQGNGVPVLK	P07358	Complement component C8 beta chain	K03998								1.44513e+06							1.96994e+06	928085					1.26744e+06		1.48871e+06	1.62776e+06
EVTINPDTTCGNDWVCEHR	P04745	Alpha-amylase 1	K01176	3.61131e+07			2.01778e+07				2.62241e+08	6.23746e+08	1.44086e+09	6.69358e+08	1.70507e+08	1.0852e+09	2.05944e+07			6.78789e+08	1.38567e+09					1.87442e+07	5.88655e+08
EVTINPDTTCGNDWVCEHRWR	P04745	Alpha-amylase 1	K01176								1.74604e+08	3.45553e+06	2.68941e+06	2.48118e+06		759412				568238
EVVADSVWVDVK	P01024	Complement C3	K03990	2.8687e+06	5.00004e+06	2.61846e+07	6.62047e+06	1.20687e+07	3.16736e+07	3.55305e+06		8.82087e+06	6.78096e+06	2.68655e+06	1.82177e+06	2.53953e+06	2.51491e+06	7.19321e+06	7.02643e+06	1.03827e+06	4.60337e+07		5.79311e+06	3.73862e+06	4.59041e+07	6.79169e+06	1.39962e+06
EVVADSVWVDVKDSCVGSLVVK	P01024	Complement C3	K03990
EVVCHASAWDFYNR	P12821	Angiotensin-converting enzyme	K01283						4.35559e+06		3.46809e+06		4.12966e+06	1.34743e+06	5.04821e+06	2.15461e+06	2.54277e+06		360302	656859	2.02868e+06			1.84796e+07
EVVCHASAWDFYNRK	P12821	Angiotensin-converting enzyme	K01283	6.52474e+06		5.17554e+07			6.73784e+06		3.74124e+06	591154	3.60342e+06	1.94487e+06	5.58295e+06	1.71957e+06		3.1933e+06			1.58973e+06				1.08807e+07
EVVCHASAWDFYNRKDFR	P12821	Angiotensin-converting enzyme	K01283		1.31807e+06						4.06932e+06	487761					1.08426e+06				3.57049e+06						1.77557e+06
EVVDYIIFGTVIQEVK	P55084	Trifunctional enzyme subunit beta, mitochondrial	K07509								65724.4	41092.5					65217.4					2.36367e+06	196720	126263			5.4921e+06
EVVLQWFTENSK	P15144	Aminopeptidase N	K11140		1.04268e+07	1.55869e+06	2.82654e+06	2.42251e+06		1.31832e+07	8.54595e+06	6.6094e+07	1.13075e+07	1.6394e+07	1.05004e+07	3.24709e+07	2.36716e+07	1.10028e+07	8.65475e+06	3.06955e+07	185039				6.54987e+06		3.86361e+07
EVVPRPRPGVTEATITGLEPGTEYTIYVIALK	P02751	Fibronectin	K05717																					4.92387e+06
EVVSLTEACCAEGADPDCYDTR	P02774	Vitamin D-binding protein	K12258																					2.27457e+06
EVVTSEDGSDCPEAMDLGTLSGIGTLDGFR	P02671	Fibrinogen alpha chain	K03903
EWIAPAFCQWFVK	Q8IVL8	Carboxypeptidase O	K23009							1.44136e+06		176123	28584.5	18551.7	383147	14618.8	160089							63056.1		72054.6	397433
EWISPAFCQWFVR	P15086	Carboxypeptidase B	K01291	242671		578317		1.50488e+06			402444	7.07915e+06	194957	184108	274223		1.02252e+06			3.87704e+06			187094	609901		5.08913e+06	7.48184e+06
EWSGLLEELAR	Q01813	ATP-dependent 6-phosphofructokinase, platelet type	K00850					842557	657392					144472										1.24241e+06
EWTCSSSPSLPR	Q8WWA0	Intelectin-1	K17527	5.45891e+06			5.54979e+06		2.22258e+06		4.06855e+07	4.81098e+06	7.74331e+06	2.16007e+07	2.28133e+07	1.76239e+07	2.82418e+07			4.95685e+06	4.52325e+06	1.0067e+07				5.80428e+06	1.6079e+07
EWVTQASGVWFAK	P15085	Carboxypeptidase A1	K08779	1.05011e+07	1.03514e+07	4.39861e+06	2.10699e+07	1.9029e+08	1.02724e+07	1.12939e+08	1.49631e+08	2.30599e+08	4.8699e+07	3.94489e+08	2.41186e+07	3.81729e+08	8.36174e+07	3.46406e+07	4.23172e+06	3.1345e+08	528584	2.47315e+07	1.29059e+06	255963	1.16716e+07	6.2209e+07	2.19309e+08
EWVTQASGVWFAKK	P15085	Carboxypeptidase A1	K08779		7.58822e+06	1.74371e+06		4.59558e+07	814713	1.98984e+07	1.22145e+08	4.62028e+07	1.35281e+07	8.77442e+07		6.30309e+07	2.65825e+07	6.38166e+06	664566	2.63656e+07		2.18385e+06	7.84779e+06			1.57714e+07	2.7718e+07
EWVTQATALWTANK	P48052	Carboxypeptidase A2	K01298	2.70164e+06	1.6241e+06	1.71745e+06	6.99466e+06	1.19092e+07		2.29563e+07	1.57594e+06	7.3292e+06	1.21576e+06	2.18721e+07	6.3404e+06	1.83071e+07	5.36992e+06	7.83801e+06		7.23386e+06		7.20798e+06		209312		4.28144e+06	7.97141e+07
EYEIPSNLTPADVFFR	Q8WUM0	Nuclear pore complex protein Nup133	K14300	545680	409522	9.58739e+06		669403				599803			479895	23287.7		442071		21895.6				220519			409764
EYFSWEGAFQHVGK	P26641	Elongation factor 1-gamma	K03233			1.12577e+07			1.50516e+06					340268										1.07779e+07		1.34748e+06
EYGAWKQQVESK	Q05315	Galectin-10	K13334		2.68982e+06	3.52807e+06			5.468e+06	8.28396e+06	3.45606e+07		482940		1.30652e+06			2.88835e+06	687357			2.96436e+06	3.85541e+06		2.46363e+06	6.38157e+06
EYIPTVFDNYSAQSAVDGR	P84095	Rho-related GTP-binding protein RhoG	K07863				894083	1.86421e+06	1.48242e+06			6.32806e+06	3.28619e+06		7.99954e+06	2.10662e+07			1.06079e+06	1.63982e+07	254434	4.67261e+06		922739	5.63006e+06	4.57603e+07
EYLGAICSCTCFGGQR	P02751	Fibronectin	K05717																					2.2582e+07
EYNSCTDTGR	P08253	72 kDa type IV collagenase	K01398											247929										289405
EYQACGPAEEPTCK	Q02817	Mucin-2	K10955									4.41455e+06	1.34761e+07	2.92566e+06	3.37293e+07	4.30303e+06	6.20159e+07			2.40296e+07				4.2884e+07		1.82188e+07	2.35925e+06
EYQDLLNVK	P17661	Desmin	K07610	1.17016e+07	3.91091e+06		2.76413e+07							9.4903e+06	1.56836e+06			1.22855e+07	3.03721e+06				1.84425e+06	2.13335e+07
EYSGTIASEANTYLNSK	P04114	Apolipoprotein B-100	K14462
EYSTCTSEGR	P14780	Matrix metalloproteinase-9	K01403										350808							86403.8				1.87663e+06			206093
EYTDASFTNR	P00450	Ceruloplasmin	K13624	3.84116e+06			5.49934e+06	2.59923e+06	9.13581e+06		1.66964e+06		838929			3.55983e+06			1.62874e+07	3.52047e+06	2.13196e+07		1.17588e+07	1.1515e+07	9.38445e+06		1.35846e+07
EYTDASFTNRK	P00450	Ceruloplasmin	K13624		1.45473e+07	5.58711e+06	2.16705e+07	7.57901e+06	2.2347e+07	6.7219e+06	1.1885e+06	3.40117e+06	1.03492e+07	4.31088e+06	2.46953e+06	8.26042e+06	3.2472e+06		4.24401e+07	1.09403e+07	7.35957e+07	2.69363e+07	2.10018e+07	3.40719e+07	2.58263e+07	8.86402e+06	3.98007e+07
EYVLPSFEVIVEPTEK	P01024	Complement C3	K03990		1.11342e+06			3.86247e+06		2.32215e+06			47582.3	417041			595398		2.33075e+06			3.33415e+06		2.67519e+06		914435	6.48393e+06
EYVQLISVYEK	Q6UX06	Olfactomedin-4	CKO-h59	3.48566e+07			4.37633e+06		1.60007e+06		1.79286e+06						1.67075e+06		2.77949e+07		1.62756e+06	4.78426e+06		920063		2.15732e+06	3.53017e+06
EYVQLISVYEKK	Q6UX06	Olfactomedin-4	CKO-h59	4.90317e+06	1.62318e+06		2.7961e+06		7.67762e+06	5.55517e+06		590032			1.94079e+06		1.5839e+06	2.96597e+06	1.99377e+07	1.23e+06		4.31293e+07	1.10195e+08	1.46361e+06	2.09278e+07	2.69928e+07	1.78258e+06
FAAATGATPIAGR	P08865	40S ribosomal protein SA	K02998			2.60713e+06						614906		1.61774e+06			1.6381e+06		2.0791e+06		3.05379e+06	5.53024e+06		2.46536e+07	1.15265e+07	4.58402e+06
FAADAVKLER	P37837	Transaldolase	K00616	9.07297e+06	1.02514e+07							973249			3.53512e+06		3.28934e+06	2.65866e+07	2.60318e+06			1.61369e+07		7.23064e+06	3.88184e+07	5.61191e+06	348867
FAAHWLGDNTATWDDLR	O43451	Maltase-glucoamylase, intestinal	K12047		1.24513e+07			2.53446e+07			3.14685e+06	3.38606e+07	3.10787e+06	6.6178e+06	8.09987e+06	5.04292e+06	3.1362e+06	7.79743e+06		4.62888e+06			5.38187e+06			1.19355e+07	3.24122e+07
FAAKGEGQLGPAER	P13639	Elongation factor 2	K03234											1.2223e+06				2.21493e+06					3.15139e+06	3.38372e+06	2.40007e+06		1.84934e+06
FAAQATQQR	Q96FN4	Copine-2	CKO-h07		900715		3.53754e+06						454898		2.71318e+06				630080			1.73786e+06		753991
FAAYFQQGDMESNGK	P06744	Glucose-6-phosphate isomerase	K01810								2.95631e+06	1.86721e+06	1.95749e+06		5.56772e+06	1.69771e+06			659974	2.8103e+06	6.5162e+06					906869
FACHSASLTVR	Q15233	Non-POU domain-containing octamer-binding protein	K13214		1.32833e+06		745403	864098	694491						800713	1.99258e+06			1.01061e+06			1.49428e+06	1.43962e+06	7.86692e+06	1.06859e+06		573851
FADLSEAANR	P08670	Vimentin	K07606	1.4387e+07	4.68651e+06		2.79125e+06	1.72186e+06	2.26399e+06	2.16492e+06		859042	1.22144e+06	1.51173e+06			2.02741e+06	8.92114e+06	2.71274e+06	2.88751e+06	3.14937e+06	6.97697e+06	1.76108e+09	9.30267e+06	4.9692e+06		2.38708e+06
FADLSEAANRNNDALR	P08670	Vimentin	K07606				1.93047e+06	2.04413e+06		1.86422e+06	870779	1.59158e+06	972053		1.38953e+06			4.48171e+06	2.86248e+07	1.95854e+06	1.64139e+06			9.95486e+06			1.06343e+06
FAEAFEAIPR	P50990	T-complex protein 1 subunit theta	K09500	2.59863e+07	2.6799e+06								425121		2.40292e+06	351292		3.55276e+06			1.17309e+06	4.94675e+06		5.59033e+06		971462	978465
FAELAQIYAQR	Q9NQR4	Omega-amidase NIT2	K13566	2.5883e+07		7.90834e+06			1.70228e+07		3.40712e+06			1.88023e+07			3.35611e+06			2.63469e+06		2.72071e+07	1.22563e+07	2.72305e+06		2.98318e+06
FAELVYTGFWHSPECEFVR	P00966	Argininosuccinate synthase	K01940					663464												182659				2.16677e+06	1.93884e+06		503325
FAEVYFAQSQQK	Q14165	Malectin
FAFQAEVNR	P14625	Endoplasmin	K09487								930551			709246					1.95343e+06			2.24184e+06		7.07267e+06	5.71984e+06
FAGDKGYLTK	P60903	Protein S100-A10	K17274	1.31221e+07	4.35203e+06	3.95601e+07	2.10634e+07		1.79557e+07	5.39488e+06			1.16245e+06	3.56603e+06	2.2336e+06		9.09156e+06	4.07118e+06	9.84654e+06				4.48889e+06	1.74624e+07	1.6936e+07
FAGFPALINR	O43451	Maltase-glucoamylase, intestinal	K12047	2.51117e+06	2.5017e+06		1.13214e+07	9.0155e+07		1.04393e+08	5.4617e+08	2.89726e+08	4.12128e+07	1.01638e+08	8.32133e+07	8.80032e+07	9.52442e+07	9.90728e+07	2.14751e+06	2.84246e+07		3.10735e+06	3.81883e+08	1.38937e+06		9.68839e+07	2.16733e+08
FAGGDYTTTIEAFISASGR	P07814	Bifunctional glutamate/proline--tRNA ligase	K14163			1.14469e+06			463822			60497.1		95054.4		89386.2	247479		98679.4		140047	1.67526e+06		314281	1.45388e+06
FAHYVVTSQVVNTANEAR	P19827	Inter-alpha-trypsin inhibitor heavy chain H1	K19014		2.68527e+06	1.14757e+07			1.00696e+06						2.67305e+06			5.76341e+06	836666				9.42895e+06	1.6148e+07
FAIQDISVEETSAK	P12814	Alpha-actinin-1	K05699	5.85097e+06			2.82394e+06							7.24836e+06	2.63459e+06		1.70697e+06	1.49688e+07				5.24925e+06		2.37454e+06			7.42513e+06
FALFDLAEGK	P52179	Myomesin-1		1.68468e+07		702826		1.48159e+07	513855								2.79783e+06		221522		222166	8.2605e+06	998655	557117	1.59112e+06
FALLGDFFR	P49913	Cathelicidin antimicrobial peptide	K13916			239540		339153	142694	474328	180822		36585.2	34687.7			123823		1.08701e+06	38378.2				246863		167580
FALLGDFFRK	P49913	Cathelicidin antimicrobial peptide	K13916																851695
FANSEVEVK	P15085	Carboxypeptidase A1	K08779	4.29537e+08	7.01129e+07	6.85848e+07	1.99093e+08	5.43261e+08	5.78926e+08	5.49043e+08	3.89248e+08	7.59836e+08	2.06653e+08	1.67862e+09	1.05843e+08	1.55049e+09	3.32456e+08	1.37206e+08	1.51465e+07	1.33564e+09	6.5085e+08	7.257e+07	5.5075e+07		1.58982e+08	1.65815e+08	6.4696e+08
FANSLTGVQQQLQAFSTYR	P11277	Spectrin beta chain, erythrocytic	K06115																344201
FANYIDKVR	P08670	Vimentin	K07606
FAQHGTFEYEYSQR	P23246	Splicing factor, proline- and glutamine-rich	K13219	2.45651e+07	2.0298e+07	3.88706e+06	2.79316e+07	998055	8.72083e+06		2.33981e+06	1.47235e+06	1.28218e+07	1.55749e+06	2.3094e+06	2.51045e+06			6.56455e+06	1.31745e+06	3.12902e+06	2.34601e+07	3.38558e+06	3.2539e+06	8.5162e+06	3.27542e+06
FASFEAQGALANIAVDK	P01903	HLA class II histocompatibility antigen, DR alpha chain	K06752		2.9962e+07		3.72941e+07				8.8614e+06		4.77089e+06		2.75306e+07		2.06121e+06					1.08171e+07	975445			1.59623e+06	1.24807e+06
FASFIDKVR	P35908	Keratin, type II cytoskeletal 2 epidermal	K07605	9.93854e+06			1.13345e+07	1.07128e+06		3.48114e+06			757834	2.33019e+07	7.26663e+06	480714	4.39972e+07	3.69415e+06	6.40728e+06	4.7461e+06		1.74416e+07	1.2211e+07	1.58391e+07	3.03509e+07	466173	1.0399e+06
FASTFDKNFR	Q9UK55	Protein Z-dependent protease inhibitor	K04525									261651							1.23588e+06					2.70379e+06			527068
FASYLTFSPSEVK	P54886	Delta-1-pyrroline-5-carboxylate synthase	K12657			2.76332e+07			629760		6.49465e+06	1.6727e+06	259803	947750		406015	2.08089e+06	6.03703e+06		455782			1.17789e+06	1.4343e+06		1.08785e+06
FATTFYQHLADSK	P01008	Antithrombin-III	K03911	1.24494e+07	8.59618e+06	1.14242e+07		1.46236e+07	2.20289e+06	3.80986e+06		5.37905e+06	4.32207e+06	7.45638e+06		2.0119e+06		1.46621e+06	5.52273e+06	3.10767e+06	5.15506e+06	3.12829e+06	6.47936e+06	9.11833e+06	3.09203e+06		1.28906e+07
FAVEEIIQK	Q9BS40	Latexin	K23594	3.27728e+06								6.90159e+06	1.82014e+06	5.69581e+06	9.04142e+06	3.83674e+06	2.64103e+06		1.92803e+06	2.92931e+06		3.86466e+06		844404		1.05193e+07	4.01064e+06
FAVFGLGNK	P16435	NADPH--cytochrome P450 reductase	K00327	4.43458e+06			1.87542e+06		1.83302e+06					195286	705879									1.15877e+06	9.67913e+06		1.86999e+06
FAVLEILNNSSQK	Q8NCR9	Clarin-3		5.51737e+06			4.94422e+06				984214	2.18413e+06	3.51093e+06	582633	4.10838e+06	883735	4.5938e+06			2.3783e+06		2.40196e+06			5.1211e+06
FAVLQENVAWGNGR	Q9Y6R7	IgGFc-binding protein	CKO-h40	1.32057e+07	1.63453e+08		1.79229e+07	8.52761e+07	8.95983e+06	2.75026e+08	1.82311e+08	9.80249e+07	2.61774e+07	5.51513e+07	1.04021e+08	7.29803e+07	4.02521e+07	1.45167e+08	4.59398e+06	3.51927e+07	1.37582e+07	3.89938e+07	1.28353e+07		3.85884e+07	9.41058e+07	1.5932e+08
FAYGYIEDLK	P30740	Leukocyte elastase inhibitor	K23425	1.12299e+07	7.92331e+06	1.95577e+07	2.02297e+07	6.20145e+06	2.67807e+07	5.06305e+06	2.71443e+06	4.781e+07	6.23587e+07	2.73583e+07	6.91757e+07	2.44668e+07	5.6397e+07		2.01348e+07	1.90178e+07	4.56791e+07	9.64445e+06	1.8438e+07	2.14043e+07	1.39416e+07	8.49734e+07	2.96223e+07
FAYGYIEDLKCR	P30740	Leukocyte elastase inhibitor	K23425	1.0436e+08					3.26919e+06		1.81313e+07	7.39583e+06	8.50198e+06		1.50717e+07		2.06943e+07		1.09549e+06		2.20076e+06			3.40729e+06		1.97528e+07
FCADHPFLFFIQHSK	P35237	Serpin B6	K13963	3.95817e+06	4.86979e+06		7.77067e+06	5.33312e+06	1.63714e+06			1.94493e+07	3.82733e+06	1.23738e+07	1.79133e+07		8.25428e+06	5.26186e+06		3.51945e+06				507750	7.63057e+06	1.06014e+06	1.43001e+07
FCFSNEFSTFTHK	Q9Y3B3	Transmembrane emp24 domain-containing protein 7	K20349									1.75061e+06				277819			220074					2.02478e+06
FCFTPHTEEGCLSER	P49327	Fatty acid synthase	K00665																					2.36233e+06
FCGLPQPETVGQLGTVLR	P05164	Myeloperoxidase	K10789	3.11895e+06	7.14917e+06		1.25707e+07		1.77436e+06		390143	4.67438e+06	3.87088e+07	1.71055e+06	4.95245e+06	9.63992e+06	2.13422e+06		5.64473e+06	6.38737e+06		2.11496e+07		1.78608e+07	2.61669e+06	6.87879e+06	3.32309e+06
FCGLSQPR	P11678	Eosinophil peroxidase	K10788	1.18199e+08			1.81374e+07				5.11495e+07	1.005e+07	4.85688e+07	1.59181e+07	2.79445e+07	9.71205e+06	1.42649e+07			6.69459e+06	5.36121e+06	6.24926e+07	7.80304e+06			3.86394e+07
FCGQLGSPLGNPPGKK	P00736	Complement C1r subcomponent	K01330									746723	1.09417e+06			659849		4.67673e+06	539473	1.27535e+06				7.78996e+06
FCGTFRPAPLVAPGNQVTLR	Q15113	Procollagen C-endopeptidase enhancer 1	CKO-h63
FCTGLTQIETLFK	P12277	Creatine kinase B-type	K00933					342463							399552		2.15215e+06		461436				469041	2.32523e+07			515262
FCYGQCNSFYIPR	O60565	Gremlin-1	K23318																					1.64894e+06
FDAGELITQR	P35232	Prohibitin	K17080	2.55825e+08	5.42237e+07	1.03689e+07	1.07308e+08	1.17713e+07	1.45932e+07	3.63914e+06	4.99757e+07	1.80133e+07	1.38875e+08	3.17249e+07	3.05352e+07	3.82174e+07	1.64771e+07	2.87423e+07	2.43288e+07	1.62515e+07	1.26331e+07	1.38747e+08	1.13363e+08	3.35804e+07	3.33328e+07	1.05529e+08	1.82471e+07
FDASFFGVHPK	P49327	Fatty acid synthase	K00665	6.65666e+06		6.12669e+06		2.14488e+06	1.70288e+06				383989	5.23382e+06	4.93384e+06			1.02171e+07	3.74107e+06	734066		1.23693e+07	1.8261e+06	6.1936e+06	6.56626e+06	678269
FDDGAGGDNEVQR	P35998	26S proteasome regulatory subunit 7	K03061
FDEFFSEGCAPGSK	P02787	Serotransferrin	K14736												2.19686e+06	822723			1.99067e+06	3.00044e+06				1.56581e+07
FDEFFSEGCAPGSKK	P02787	Serotransferrin	K14736	8.73829e+06	1.14163e+07			3.29701e+06	898683								799520	2.57703e+06		2.13248e+06				2.42685e+06	5.69059e+06		2.50077e+06
FDEGRNNFEGEVTKENLLDFIK	P07237	Protein disulfide-isomerase	K09580	2.24093e+06		8.88001e+07			6.25387e+06						7.72604e+06				1.65544e+06		1.92343e+07
FDEHQSKPEILNLVK	P12111	Collagen alpha-3(VI) chain	K06238																1.27749e+06					1.34549e+07
FDEHQSKPEILNLVKR	P12111	Collagen alpha-3(VI) chain	K06238	1.34929e+07			1.37132e+06			5.41871e+06			1.23511e+06		5.69425e+06				344219					1.02836e+07
FDENAVVR	O00182	Galectin-9	K10093			2.75458e+07	7.09214e+06	2.98318e+06	1.03449e+07	4.96536e+06					3.79842e+06		1.18304e+06					5.22417e+06	6.28006e+06		4.94149e+06	2.60987e+06
FDEYFSQSCAPGSDPR	P02788	Lactotransferrin	K17283										3.43183e+06			1.38775e+06								7.87317e+06		5.91978e+06
FDFMGTCVYVLAQTCGTRPGLHR	Q9Y6R7	IgGFc-binding protein	CKO-h40	2.75543e+06	1.58057e+06							1.92505e+06			2.52692e+06		1.49992e+06			561103	798130					1.42346e+06	6.0889e+06
FDFQGTCNYVLATTGCPGVSTQGLTPFTVTTK	Q9Y6R7	IgGFc-binding protein	CKO-h40								1.40891e+06															755705
FDGILGMAYPR	P07339	Cathepsin D	K01379			1.1005e+06	2.20141e+06	1.50585e+06				541775	479690	691070	932542	576674			227510		604523			614866		1.26384e+06
FDGILTEGEGPR	Q96HE7	ERO1-like protein alpha	K10950		2.26894e+06	6.88085e+07			7.1573e+06															6.86813e+06	7.09757e+06
FDGILTEGEGPRR	Q96HE7	ERO1-like protein alpha	K10950	2.10395e+07			6.26645e+06							1.01298e+06	1.19272e+06	466567			623773	323779		3.57754e+06	4.5654e+06	2.08802e+06	1.55204e+06		1.03231e+06
FDGKKPNTLGSNTR	O75795	UDP-glucuronosyltransferase 2B17	K00699			453057	951524	337973		767963			631791	927946	1.36603e+06		829149	851968	1.88287e+06	74543.1	4.28095e+06	1.69314e+06	2.13872e+06	227655
FDGWDKVVFNTLQGGK	P56470	Galectin-4	K10091	7.11472e+06	3.99341e+07		4.1084e+07	3.73602e+07	1.09905e+06	9.92408e+07	2.71803e+07	7.81054e+07	3.96322e+07	1.62196e+08	1.19633e+08	2.02061e+07	3.25782e+07	7.69035e+07	1.28893e+07	9.42524e+06	451488	9.45542e+07	3.9271e+07	3.0995e+06	9.47376e+07	3.67539e+08	5.5199e+07
FDHIFYTGNTAVGK	P51648	Fatty aldehyde dehydrogenase	K00128								879229	1.99239e+06	794837	3.53668e+06	2.07878e+06					341045		6.42543e+06			1.50823e+07		1.18645e+06
FDNVLPVSLAFDK	O95352	Ubiquitin-like modifier-activating enzyme ATG7	K08337														3.47862e+06							585832	2.81992e+06
FDPVRGEVPPR	P02790	Hemopexin	K18977	4.69144e+06	5.54896e+06	9.09912e+06	3.08773e+06	2.23156e+07	1.11772e+06	8.87316e+06		4.37153e+06	3.84373e+06	2.7191e+06	1.96504e+06	7.39577e+06	1.05276e+06	3.71822e+06	9.48066e+06	1.09218e+07	3.17212e+07	5.66404e+06	7.14139e+06	8.19431e+06	1.76917e+07	1.86589e+06	7.21215e+06
FDPVRGEVPPRYPR	P02790	Hemopexin	K18977			6.26193e+06		1.28161e+07				3.15194e+06		2.57235e+06					4.69993e+06		9.23788e+06			2.87498e+06	7.26968e+06		1.50686e+06
FDQGDTTR	Q9Y624	Junctional adhesion molecule A	K06089				1.43465e+06							1.14597e+06			542621	2.96896e+06	521597				1.17139e+06	298315	441302
FDSDAASPR	Q31612	HLA class I histocompatibility antigen, B-73 alpha chain	CKO-h71		614521	1.92703e+06	1.54869e+06	753432	5.81914e+06	469000	556361	349770				202452		1.61584e+06	1.46999e+06		740610		1.18459e+06	4.87485e+06	1.19312e+06	7.20003e+06
FDSDAASQR	P16188	HLA class I histocompatibility antigen, A-30 alpha chain	CKO-h71				556028			2.55443e+06		372409							746698		366327		1.54261e+06	4.30096e+06		828951	221414
FDSDVGEFR	Q95IE3	HLA class II histocompatibility antigen, DRB1-12 beta chain	CKO-h72		5.52413e+06							4.89415e+06	1.26977e+06		7.49449e+06	793602			2.97338e+06					834312		1.72356e+07	4.69614e+06
FDSDVGEYR	P13760	HLA class II histocompatibility antigen, DRB1-4 beta chain	CKO-h72	8.49892e+06		9.6724e+06			4.7084e+06			1.38892e+06		1.21232e+06	1.52242e+07	2.62735e+06		5.90922e+06	546834	2.29788e+06	3.16606e+06	7.31928e+06	9.17947e+06		1.33052e+07	6.98288e+06	4.84705e+06
FDTGNLCMVTGGANLGR	P62701	40S ribosomal protein S4, X isoform	K02987																					1.22659e+06
FDVSGYPTLK	P13667	Protein disulfide-isomerase A4	K09582	5.22278e+07		1.29389e+07		5.47059e+06	1.5786e+07	2.47885e+07		1.73988e+06	565710		1.53408e+07	1.25646e+06	6.42365e+06	1.93167e+07	7.4408e+06		6.04639e+06	7.32321e+06	3.74162e+06	9.99758e+06	6.1745e+06	3.70339e+06	816774
FDYIPPVNADDLSK	P35442	Thrombospondin-2	K04659
FEAEAAALGQR	Q9UQQ1	Aminopeptidase NAALADL1	K01301	8.04611e+06				5.73331e+06	6.39397e+06	2.15067e+06	1.34436e+06	3.83777e+06	1.21446e+06	2.41748e+06	1.87992e+06	2.18882e+06		7.68819e+06	1.01074e+06	1.45301e+06	4.5266e+06	6.65427e+06		1.31025e+06	3.73487e+06		2.63113e+06
FEALKEPLATR	P02549	Spectrin alpha chain, erythrocytic 1	K06114																4.45943e+06
FECPPNYVQVSK	P98095	Fibulin-2	K17307		3.32113e+06		4.17907e+06	1.0717e+07	2.58016e+06	2.94368e+06	1.27599e+06	994965		9.44724e+06								1.38245e+07		1.98473e+06		2.60218e+06
FEDCCQEK	P02774	Vitamin D-binding protein	K12258
FEDENFILK	P62937	Peptidyl-prolyl cis-trans isomerase A	K03767	3.62407e+06	4.48771e+06	9.21599e+06	1.1742e+06		2.10615e+07			942094	2.76144e+06		4.41144e+06		1.01325e+07	5.60826e+06	1.73251e+06	1.74213e+06		9.13962e+06		4.48941e+06	9.66783e+06		1.43151e+06
FEDGGYVVCNTR	O00182	Galectin-9	K10093	1.48198e+07				1.37196e+07				909742			2.67368e+06	1.86355e+06										5.04455e+06	1.30525e+06
FEDGVLDPDYPR	P04004	Vitronectin	K06251			1.57167e+07		3.18762e+06	9.36642e+06	3.49046e+06	3.04512e+06	637818		1.59277e+06					1.06523e+07	1.53433e+06	2.86201e+06		2.18318e+07	4.4355e+07	1.51611e+07	1.51317e+06	5.9206e+06
FEELCSDLFR	P17066	Heat shock 70 kDa protein 6	K03283									380273		1.92978e+06				6.30678e+06		536167		2.88719e+06		4.75692e+06			330285
FEELNADLFR	P11142	Heat shock cognate 71 kDa protein	K03283	2.47856e+06		5.90718e+07	3.93518e+06		2.55086e+06				564262						486594	396009	1.28221e+06			5.19061e+06
FEGIACEISK	P02748	Complement component C9	K04000	7.02524e+07		4.23107e+06		2.56451e+06	7.66433e+06		894947			3.96477e+06	4.43959e+06			3.296e+06	3.83149e+06	664025	4.96266e+06		7.99954e+06	1.59095e+07		994355
FEHCNFNDVTTR	P13987	CD59 glycoprotein	K04008																					2.83835e+06
FEIWDTAGQER	P51148	Ras-related protein Rab-5C	K07889											1.86292e+06							962242		4.61161e+06	3.14115e+06
FEKEAAEMGK	P68104	Elongation factor 1-alpha 1	K03231	1.38213e+06	1.12862e+06	1.25212e+06			1.65975e+07	1.1301e+06	3.36405e+06		850305					3.60732e+06			1.51258e+06	966432	2.42204e+06	2.92659e+06			943746
FENAFLSHVVSQHQALLGTIR	P25705	ATP synthase subunit alpha, mitochondrial	K02132		2.58061e+06														919693					7.64886e+06
FEPGQSYAGVVQYSHSQMQEHVSLR	P12109	Collagen alpha-1(VI) chain	K06238	8.52955e+06							1.88881e+06	476292				1.30227e+07				708011		3.2362e+06		1.62747e+06			799975
FEVGDIMLIR	P00491	Purine nucleoside phosphorylase	K03783
FEVQVTVPK	P01023	Alpha-2-macroglobulin	K03910
FFDEESYSLLR	P51571	Translocon-associated protein subunit delta	K04571					979197	1.33643e+06								843162		1.37257e+06					4.13729e+06	1.75205e+06		359772
FFDKVQDLGR	P48960	CD97 antigen	K08446																772362	203577				2.88399e+06
FFDSFGNLSSASAIMGNPK	P69891	Hemoglobin subunit gamma-1	K13824		2.48875e+06	4.00614e+06		1.78526e+06	2.5058e+06	2.28822e+06					434158				593684	181970	898465		288384	616189	1.94441e+06		153468
FFDSFGNLSSASAIMGNPK	P69891	Hemoglobin subunit gamma-1	K13824		4.98319e+06	1.34327e+06		2.93646e+06			1.05125e+06		474365			944822	2.21469e+06		1.76909e+06	3.05076e+06	411754			3.26882e+06			1.77125e+06
FFESFGDLSSPDAVMGNPK	P02042	Hemoglobin subunit delta	K16151	4.04719e+06		4.52228e+06	5.24925e+06	1.58117e+07	3.32277e+06			585030	1.38779e+06				4.13982e+07		5.50598e+07	2.23493e+07	8.36871e+06	1.82417e+07	1.33942e+07	5.46248e+06	1.07075e+08
[truncated: 7,339 more rows]

## Sheet: KO
KO No.	Function	mean	S061	S085	S097	S099	S103	S107	S109	S111	S119	S121	S125	S131	S135	S141	S143	S145	S147	S151	S157	S161	S165	S175	S181	S183
K03984	alpha-1-antitrypsin	1.2891e+10	1.46982e+09	2.04644e+10	2.18154e+10	1.10219e+09	1.11483e+10	5.57848e+10	2.08242e+10	5.50823e+09	1.19556e+10	1.25958e+10	1.14909e+10	7.47686e+09	7.51054e+09	7.96339e+09	2.34238e+10	4.33692e+09	4.5883e+09	1.66713e+10	1.09024e+09	2.57535e+10	4.35324e+09	6.17718e+09	1.04392e+10	1.54399e+10
K01176	alpha-amylase	1.04133e+10	8.80893e+09	7.16829e+08	1.37021e+09	5.64215e+09	7.38809e+09	1.12251e+09	1.0995e+10	2.25854e+10	3.42587e+10	4.08893e+10	2.81397e+10	3.61839e+09	2.59303e+10	1.09133e+09	1.95309e+09	7.47313e+07	1.8804e+10	2.08117e+10	1.25708e+09	4.18347e+08	3.98962e+07	6.28907e+08	1.56076e+09	1.1815e+10
K01345	pancreatic endopeptidase E	9.10341e+09	1.62716e+10	9.87952e+09	1.05753e+09	1.88846e+10	9.52125e+09	2.77473e+09	2.22541e+10	1.92619e+10	8.25571e+09	6.47233e+09	1.55634e+10	7.69356e+09	9.05437e+09	1.44367e+10	1.45413e+10	1.72726e+08	4.11402e+09	8.50567e+09	1.2058e+10	3.00359e+09	2.56424e+07	5.3964e+09	2.01724e+09	7.26591e+09
K16141	serum albumin	7.08504e+09	6.32663e+08	3.71077e+09	1.38757e+10	6.09356e+08	2.04248e+10	1.66018e+08	2.15768e+09	2.23943e+08	6.17291e+09	4.13106e+09	4.5311e+09	8.96167e+09	2.68392e+08	4.21219e+09	1.30902e+08	1.42513e+10	1.04467e+10	3.57882e+09	2.42265e+09	1.82069e+10	2.22422e+10	1.23065e+10	2.98072e+09	1.3396e+10
CKO-h43	Immunoglobulin heavy constant alpha	6.80635e+09	9.14256e+09	2.93143e+09	1.85432e+10	6.67426e+09	4.9898e+09	5.20527e+08	4.1099e+09	2.45622e+09	3.80223e+09	1.41256e+09	1.76263e+09	1.77266e+10	3.18839e+09	1.4707e+10	6.50416e+09	1.97279e+09	4.73972e+09	9.27531e+09	1.55413e+10	1.31162e+09	6.6198e+08	5.82895e+09	2.13994e+10	4.14984e+09
K13822	hemoglobin subunit alpha	4.05971e+09	2.47753e+09	1.11645e+09	2.70471e+09	2.04575e+09	5.63071e+09	3.34023e+09	5.21981e+08	3.69073e+07	4.75475e+08	1.07493e+09	6.81342e+08	5.95557e+08	3.66284e+08	6.27451e+09	8.69032e+07	2.14743e+10	1.28335e+10	6.21453e+09	5.36775e+09	5.9757e+09	6.91653e+09	9.76621e+09	3.40612e+08	1.11476e+09
K13823	hemoglobin subunit beta	3.80468e+09	4.24066e+09	8.64585e+08	6.19086e+08	2.45469e+09	6.29772e+09	2.82384e+09	5.1077e+08	3.0365e+06	6.2951e+08	9.71632e+08	6.9219e+08	2.87116e+08	1.11836e+09	9.95937e+09	2.27487e+08	1.69962e+10	9.25406e+09	2.77636e+09	5.79555e+09	4.87745e+09	4.64467e+09	1.43408e+10	3.11591e+08	6.15636e+08
K21128	protein S100-A9	3.67361e+09	6.56147e+09	1.54448e+10	2.94167e+09	1.24006e+10	1.53273e+09	1.59266e+10	1.05255e+09	2.71975e+07	8.00019e+08	2.33774e+09	4.21025e+09	5.46766e+08	3.92742e+09	3.57722e+08	7.55987e+08	2.59209e+09	1.39249e+09	3.0321e+09	8.53669e+08	1.70304e+09	1.46106e+09	3.55076e+09	2.89393e+09	1.86414e+09
K01311	chymotrypsin C	3.45474e+09	2.98664e+09	4.50847e+09	5.31799e+08	3.83555e+09	9.00986e+09	8.26874e+08	6.74563e+09	1.44329e+09	2.79099e+09	2.68923e+09	4.47521e+09	2.13519e+09	2.12505e+09	4.72404e+09	1.87817e+10	8.43436e+07	1.60485e+09	1.26443e+09	4.2064e+09	1.45155e+09	5.06055e+06	2.59186e+09	1.34594e+09	2.7497e+09
K21127	protein S100-A8	3.3049e+09	6.48714e+09	6.2752e+09	1.84229e+09	1.15935e+10	6.05773e+08	8.34256e+09	1.58933e+08	1.93707e+08	2.81465e+09	1.01842e+10	3.12731e+09	9.2018e+08	2.83651e+09	2.81654e+08	2.42351e+08	2.0372e+09	3.18809e+09	6.71705e+09	3.88767e+08	6.4467e+08	2.7327e+09	2.86148e+09	2.33503e+09	2.5068e+09
CKO-h40	IgGFc-binding protein	2.6789e+09	1.97659e+09	3.16867e+09	2.73293e+08	1.55609e+09	1.71209e+09	2.79249e+08	5.6593e+09	3.78877e+09	3.66692e+09	2.34502e+09	4.63532e+09	8.48201e+09	3.9559e+09	3.01591e+09	3.87445e+09	2.42192e+08	2.19701e+09	9.333e+08	1.21004e+09	8.75722e+08	4.42037e+07	8.67087e+08	4.62766e+09	4.90683e+09
K16151	hemoglobin subunit delta	2.50697e+09	1.75285e+09	3.18666e+08	2.40239e+08	9.95016e+08	2.60342e+09	2.28965e+09	2.03239e+08	1.72289e+07	1.64136e+09	1.12956e+09	1.59553e+09	2.47586e+08	1.97461e+09	4.48224e+09	3.10733e+07	1.73296e+10	1.07579e+10	1.73209e+09	2.55015e+09	7.39785e+08	2.35122e+09	3.20562e+09	5.34302e+07	1.92531e+09
K05230	defensin, alpha	2.04676e+09	2.84981e+09	3.17996e+08	1.40224e+08	3.78938e+09	1.46637e+08	4.44833e+08	2.05602e+08	2.84482e+09	2.34826e+09	4.74426e+09	1.94037e+09	3.9935e+09	4.53587e+09	2.25786e+09	4.27684e+07	1.53049e+09	1.88246e+09	1.13809e+09	1.48087e+09	5.39217e+08	5.50829e+09	2.78517e+08	3.78354e+09	2.37852e+09
CKO-h48	Immunoglobulin kappa constant	1.76961e+09	2.3731e+08	1.80711e+08	8.39389e+08	2.36933e+08	1.11277e+09	4.01789e+08	1.60472e+08	5.42942e+09	3.00198e+09	1.69043e+09	6.87836e+08	2.40899e+09	3.96924e+09	1.80968e+09	2.53528e+08	1.42576e+08	1.52019e+09	2.20459e+09	9.29508e+08	2.44231e+08	8.76683e+08	5.88433e+08	1.09436e+10	2.60032e+09
K04525	serpin A	1.70532e+09	4.66779e+08	3.06625e+09	1.27525e+08	2.92247e+08	2.25958e+09	4.58049e+09	2.78931e+09	6.92676e+08	2.04272e+09	2.52294e+09	1.93905e+09	1.31456e+09	2.90122e+09	7.80851e+08	2.40525e+09	1.74223e+08	1.17131e+09	1.41951e+09	4.59221e+08	2.7293e+09	1.51379e+09	3.80783e+08	7.27261e+08	4.17089e+09
K17527	intelectin	1.53642e+09	2.91592e+09	1.62904e+09	4.69483e+07	2.97852e+09	1.51359e+09	2.31851e+08	1.71203e+09	4.01816e+09	1.30436e+09	1.04995e+09	1.48065e+09	2.38093e+09	1.31979e+09	1.01397e+09	2.17196e+09	5.38897e+07	3.21445e+08	1.10669e+09	3.10699e+09	3.54411e+09	6.54956e+06	1.43611e+09	3.97787e+08	1.13283e+09
K13825	hemoglobin subunit epsilon	1.47018e+09	1.51512e+09	2.81172e+08	2.78791e+07	9.58458e+08	2.6997e+09	8.8861e+08	1.94311e+08	0	2.08489e+08	3.17307e+08	2.2613e+08	8.27466e+07	3.53063e+08	5.43799e+09	2.42947e+07	6.31968e+09	3.14614e+09	1.10972e+09	2.24798e+09	1.33151e+09	1.57713e+09	6.11986e+09	8.50594e+07	1.31969e+08
K01077	alkaline phosphatase	1.41051e+09	7.09328e+08	3.67833e+08	3.96306e+08	6.86759e+08	7.89999e+08	1.01738e+08	2.84184e+08	8.07712e+09	2.10316e+09	9.21575e+08	1.07606e+09	3.18787e+09	1.50415e+09	1.92372e+09	4.35516e+09	5.07771e+07	4.84488e+08	6.52767e+08	1.8442e+09	1.49068e+08	6.06387e+06	1.53617e+09	1.20776e+09	1.43599e+09
K08779	carboxypeptidase A1	1.33385e+09	6.09929e+08	1.51307e+08	8.30411e+08	4.51375e+08	1.71606e+09	1.02858e+09	1.03381e+09	9.29356e+08	2.59165e+09	6.72071e+08	5.42157e+09	3.4535e+08	5.15409e+09	9.15166e+08	3.11807e+08	5.32705e+07	4.56089e+09	1.48754e+09	2.2825e+08	1.12329e+08	2.06068e+06	4.32769e+08	4.71715e+08	2.50104e+09
CKO-h15	Zymogen granule membrane protein 16	1.26652e+09	1.49324e+09	1.90711e+09	0	1.16675e+09	4.41093e+08	4.65017e+07	4.54666e+09	3.41391e+08	5.41504e+08	3.9638e+08	1.45718e+09	1.41285e+09	3.15436e+08	6.28145e+08	4.1881e+09	7.59349e+07	1.24918e+08	1.30508e+09	1.40085e+09	6.90518e+09	3.06281e+06	6.02394e+08	8.73937e+08	2.2274e+08
CKO-h51	Immunoglobulin lambda constant	1.13225e+09	2.70107e+08	1.57372e+08	2.35573e+09	5.8091e+08	4.19445e+08	2.85037e+08	1.8124e+08	1.81979e+09	1.19432e+09	2.79549e+08	1.78346e+08	1.76642e+09	2.10915e+09	1.60493e+09	1.16203e+08	4.52041e+08	8.56364e+08	4.4801e+08	1.08782e+09	3.24561e+08	4.57346e+08	1.57618e+09	7.81914e+09	8.33904e+08
CKO-h50	Immunoglobulin kappa variable	1.09094e+09	4.55839e+08	1.42415e+08	5.18969e+08	6.83502e+08	1.31939e+09	4.613e+08	1.94373e+08	2.50617e+09	1.59656e+09	7.05996e+08	2.61006e+08	6.33956e+08	1.66781e+09	9.437e+08	2.63039e+08	1.48425e+08	8.54478e+08	2.66433e+09	1.11392e+09	2.27673e+08	2.57296e+08	1.59986e+09	5.75339e+09	1.20921e+09
K05027	calcium-activated chloride channel regulator 1	1.07696e+09	2.65901e+09	1.42067e+08	9.3943e+08	1.14657e+09	6.55092e+08	3.17457e+08	3.74199e+08	3.25782e+08	9.70902e+08	8.70963e+08	1.46226e+09	3.4219e+09	1.80717e+09	2.06052e+09	1.66337e+08	1.47462e+08	9.07703e+08	5.46995e+08	1.46253e+09	3.65005e+08	1.931e+07	1.08929e+09	2.60488e+09	1.3842e+09
K13912	deleted in malignant brain tumors 1 protein	1.02391e+09	4.28804e+08	2.3959e+08	1.96085e+09	4.77396e+08	2.40384e+08	1.18877e+08	2.7188e+08	7.41681e+09	6.73699e+08	5.31757e+08	2.41152e+08	5.73927e+08	6.59756e+09	5.80021e+08	1.58652e+08	6.23258e+07	4.796e+08	1.5078e+08	1.84793e+09	1.30547e+08	1.19203e+08	3.6255e+08	1.54981e+08	7.54628e+08
K17283	lactotransferrin	1.02371e+09	5.62055e+08	1.0722e+10	7.25567e+07	1.74072e+09	6.23645e+08	2.33833e+08	1.46881e+08	1.45374e+07	1.33619e+08	6.17323e+08	5.1362e+08	2.29713e+08	3.46405e+08	9.73727e+07	2.14294e+08	3.9921e+09	1.89632e+08	3.2971e+08	3.14789e+08	1.20786e+08	1.10981e+09	4.0871e+08	1.62196e+09	2.12945e+08
K01312	trypsin	9.89656e+08	9.59242e+08	7.08461e+08	2.0531e+08	6.82885e+08	9.41443e+08	8.58302e+08	3.64159e+09	1.66637e+09	5.83706e+08	2.95033e+08	1.63349e+09	1.75044e+09	7.25915e+08	3.17816e+08	2.14418e+09	1.01285e+07	5.1732e+08	5.06551e+07	1.544e+08	3.49649e+08	5.76998e+06	1.0763e+09	2.7282e+08	4.20051e+09
K10789	myeloperoxidase	9.88965e+08	3.21897e+09	3.08243e+09	2.87851e+08	4.43855e+09	1.99023e+08	5.22021e+08	1.70426e+08	5.76728e+07	1.9011e+08	1.49661e+09	2.3222e+08	1.06832e+08	3.06475e+08	2.09048e+08	3.03413e+07	2.00733e+09	1.92249e+08	1.82893e+08	3.78209e+09	2.5987e+08	9.38188e+08	9.83949e+08	6.22515e+08	2.17491e+08
K01291	carboxypeptidase B	7.81981e+08	8.70769e+08	1.62441e+08	5.20511e+08	6.69919e+08	1.45911e+09	2.85391e+08	1.50457e+09	2.67549e+08	1.33939e+09	2.95077e+08	8.81887e+08	1.22212e+09	1.99039e+09	5.91774e+08	5.63417e+08	1.69231e+07	1.82348e+09	1.03699e+09	1.43312e+08	1.03497e+08	2.41408e+07	1.514e+09	5.39563e+08	9.4133e+08
K12047	maltase-glucoamylase	7.77209e+08	9.27335e+07	3.4555e+08	6.60999e+08	6.03068e+07	1.2992e+09	1.02709e+08	5.86802e+08	3.0012e+09	1.93472e+09	3.85335e+08	7.83334e+08	7.42767e+08	6.16337e+08	5.49417e+08	1.54322e+09	1.65518e+07	4.19869e+08	4.27726e+08	6.11002e+07	2.57515e+09	1.65595e+07	8.42916e+07	6.81193e+08	1.66594e+09
CKO-h44	Immunoglobulin heavy constant gamma	7.62041e+08	9.99343e+07	2.18821e+08	9.70697e+07	1.10411e+08	2.64595e+08	1.29583e+08	9.1271e+07	7.28516e+07	1.70935e+09	1.44573e+09	3.49436e+08	6.68301e+08	1.55516e+09	3.33162e+08	1.50515e+08	3.66654e+08	2.32151e+09	4.62343e+08	3.60967e+08	8.61492e+08	2.31961e+09	3.09591e+08	1.94775e+09	2.04288e+09
K16502	cadherin-related family member 2	7.56757e+08	1.46416e+09	1.07706e+09	8.28472e+08	1.19063e+08	6.86805e+08	3.86435e+08	1.36385e+09	1.02665e+09	7.81456e+08	4.311e+08	1.06351e+09	6.7516e+08	6.61811e+08	4.91494e+08	3.64542e+09	1.24073e+07	2.51216e+08	1.60282e+09	1.92747e+08	5.46095e+08	2.98402e+06	1.07405e+08	3.27373e+06	7.40787e+08
K01047	secretory phospholipase A2	7.5041e+08	6.66879e+07	1.26495e+08	1.64859e+08	3.69433e+08	2.35655e+07	3.28587e+07	2.75378e+07	2.13868e+09	4.92441e+08	1.1591e+09	1.40285e+09	5.36319e+09	1.09247e+09	9.51104e+08	4.76954e+07	5.69737e+06	1.01262e+09	7.21597e+08	1.69291e+08	3.40548e+07	4.97804e+06	7.36208e+07	1.55627e+09	9.72751e+08
K10955	mucin-2	6.98169e+08	2.70222e+08	6.97897e+08	9.25693e+08	1.77368e+08	4.56018e+08	2.4521e+08	1.85214e+09	3.47975e+08	3.61563e+08	2.55428e+08	1.09639e+09	1.52755e+09	5.32979e+08	9.76622e+08	1.22712e+09	1.22105e+08	5.44254e+08	5.06925e+08	3.238e+08	1.89501e+09	9.51404e+08	1.98315e+08	7.56086e+08	5.07971e+08
CKO-h42	Immunoglobulin gamma-1 heavy chain	6.93683e+08	5.62114e+07	2.08313e+08	1.88948e+08	1.03079e+08	5.53882e+08	4.7222e+07	7.8569e+07	1.0045e+08	1.89468e+09	8.01122e+08	1.64754e+08	3.63208e+08	1.27443e+09	1.1176e+08	1.89575e+06	7.25017e+08	5.56754e+08	1.65125e+09	3.9322e+08	8.16686e+08	2.09604e+09	3.79163e+08	2.66331e+09	1.41842e+09
K06499	carcinoembryonic antigen-related cell adhesion molecule	6.82372e+08	8.41354e+08	1.70638e+09	2.1843e+08	1.37895e+09	9.27012e+08	3.35436e+08	6.12995e+08	2.3936e+08	2.48077e+08	2.85671e+08	7.52765e+08	7.85924e+08	9.09317e+08	1.75473e+09	1.73606e+09	1.15099e+08	2.88939e+08	1.16205e+08	4.48305e+08	1.51807e+08	1.70961e+08	6.28445e+08	6.70446e+08	1.05425e+09
K01346	pancreatic elastase II	6.32039e+08	1.98472e+08	2.42658e+08	1.86771e+08	3.7976e+08	7.39875e+08	9.62438e+07	7.47196e+08	6.06095e+09	6.12719e+08	3.28793e+08	1.3654e+08	1.99236e+08	1.31301e+09	2.35244e+08	1.76667e+08	1.22685e+08	5.17254e+08	1.9905e+08	8.37484e+07	1.37154e+08	2.14552e+08	1.15228e+08	9.3309e+08	1.19204e+09
CKO-h46	Immunoglobulin heavy variable	6.11608e+08	4.17847e+08	8.18962e+07	4.48564e+08	3.08768e+08	2.8198e+08	1.31038e+08	7.06492e+07	1.06303e+09	9.93979e+08	3.24928e+08	1.83801e+08	5.63942e+08	9.94319e+08	5.26324e+08	1.64172e+08	4.47903e+07	7.0224e+08	1.33664e+09	4.08152e+08	2.52042e+08	1.96525e+08	8.84096e+08	3.49493e+09	8.03941e+08
K03990	complement component 3	5.43177e+08	3.84416e+08	5.35306e+08	2.83441e+09	5.07572e+08	1.07902e+09	2.56418e+08	1.80895e+08	5.88435e+07	2.85791e+08	3.3204e+08	1.6988e+08	1.89923e+08	2.54713e+08	1.15249e+08	1.15916e+08	1.5135e+09	2.1409e+08	8.37459e+08	2.95219e+08	6.9784e+08	1.03645e+09	6.26511e+08	3.23537e+08	1.91239e+08
K01319	cathepsin G	4.58729e+08	8.90723e+08	1.80743e+09	7.78959e+07	3.68601e+09	1.38582e+07	1.23775e+08	4.58179e+07	1.29756e+07	2.597e+07	2.34942e+08	2.76587e+07	2.89982e+07	8.21365e+07	2.05659e+07	3.75176e+07	1.7342e+08	1.56715e+07	4.63322e+07	2.43764e+09	6.27459e+07	3.42392e+08	5.12582e+08	2.61877e+08	4.05512e+07
K01672	carbonic anhydrase	4.5579e+08	3.80057e+07	7.09903e+07	1.06892e+09	2.3865e+07	4.64857e+08	1.53922e+08	8.01781e+07	2.33866e+07	1.17075e+09	1.96453e+08	1.29091e+08	2.18328e+08	2.19051e+08	4.7483e+08	8.72181e+07	1.15952e+09	1.10526e+09	1.19361e+09	2.67061e+08	6.83759e+08	1.09226e+08	6.39112e+08	1.53537e+08	1.20803e+09
K17300	galectin-3-binding protein	4.36925e+08	8.92527e+08	7.80175e+08	3.65793e+08	6.25881e+08	2.8132e+08	9.35585e+07	3.75091e+08	2.62308e+07	1.91436e+08	2.23523e+08	1.00473e+08	4.83934e+08	1.53229e+08	7.3304e+08	5.59826e+08	1.41488e+08	1.19541e+08	1.53214e+08	2.24506e+09	4.50908e+08	1.80172e+08	6.58706e+08	4.67461e+08	1.83604e+08
K03905	fibrinogen gamma chain	4.35037e+08	6.90919e+07	1.55123e+08	4.26163e+08	6.70205e+07	5.26186e+08	4.39371e+07	9.56051e+07	1.1107e+07	4.36479e+08	1.07256e+08	9.67279e+07	7.89836e+07	3.38209e+08	4.55912e+07	1.97642e+07	1.33396e+09	2.96822e+08	4.77253e+08	2.08141e+08	4.32514e+08	4.21945e+09	3.31784e+08	7.40821e+07	5.49638e+08
K03910	alpha-2-macroglobulin	4.19799e+08	1.85682e+08	3.40972e+08	3.82633e+08	8.96817e+08	7.39429e+08	2.20656e+08	8.48346e+07	1.45858e+08	3.24283e+08	3.64134e+08	1.09607e+08	3.07868e+08	8.44662e+07	6.22297e+07	7.97456e+07	8.62972e+08	1.68109e+08	4.7152e+08	3.544e+08	8.87247e+08	8.42461e+08	6.34089e+08	1.17679e+09	3.48375e+08
K11140	aminopeptidase N	4.19359e+08	1.37815e+08	7.05484e+07	8.91954e+08	1.02918e+08	5.44459e+07	4.1433e+07	2.02181e+08	8.77623e+08	1.20953e+09	3.52955e+08	7.01695e+08	4.70418e+08	1.13459e+09	1.02503e+09	3.66759e+08	4.58171e+07	8.57397e+08	7.01351e+07	1.25092e+08	2.12076e+08	2.79345e+07	1.82874e+08	4.36288e+07	8.59783e+08
K12354	ectonucleotide pyrophosphatase/phosphodiesterase family member 7	4.02187e+08	9.70095e+07	8.1186e+08	4.71498e+08	4.55366e+07	7.33972e+08	2.45933e+08	1.65891e+09	9.75616e+08	3.63247e+08	1.4651e+08	2.99872e+08	7.74032e+08	2.91407e+08	8.68547e+08	1.09484e+09	2.00738e+07	8.22113e+07	2.3516e+08	7.22248e+07	1.52592e+07	4.39501e+06	1.0051e+08	5.87741e+07	1.85077e+08
CKO-h35	CUB and zona pellucida-like domain-containing protein 1	4.02016e+08	4.048e+08	2.78658e+08	6.39415e+08	5.60193e+08	4.44036e+08	2.55291e+08	1.62946e+09	3.54409e+08	1.86653e+08	1.48412e+08	2.22843e+08	1.84965e+08	1.60048e+08	4.02705e+08	1.08823e+09	2.24143e+06	4.06552e+07	7.46362e+08	4.24699e+08	5.96211e+07	1.72012e+06	1.26878e+09	1.01671e+08	4.25325e+07
K10788	eosinophil peroxidase	3.99374e+08	1.43959e+09	3.15642e+08	1.84581e+07	5.69033e+08	1.02453e+08	1.75284e+08	1.76733e+08	3.18718e+08	9.04445e+07	3.02077e+08	1.7843e+08	2.00662e+08	6.82015e+07	1.45809e+08	5.1499e+07	3.96113e+07	3.65617e+07	2.6495e+07	4.07439e+09	6.47896e+08	4.46448e+06	1.27194e+08	3.91361e+08	8.39665e+07
K13915	lysozyme C	3.92573e+08	1.96119e+09	4.28674e+08	6.10916e+07	1.89662e+09	8.14482e+07	3.14876e+08	1.58331e+09	7.21217e+07	6.08244e+07	2.04752e+08	9.63485e+07	4.82162e+08	1.55874e+08	1.32481e+08	1.71669e+08	1.348e+08	6.24816e+07	4.71499e+08	3.06609e+08	6.71152e+07	8.68611e+07	2.44698e+08	7.55061e+07	2.68731e+08
K10352	myosin heavy chain	3.88818e+08	1.88704e+09	2.02894e+08	7.58377e+08	2.99143e+08	4.881e+08	2.04786e+08	2.58427e+08	3.72701e+07	3.27574e+08	4.94835e+07	1.77231e+08	2.99377e+08	8.77929e+07	4.87258e+08	2.59456e+08	2.39943e+08	4.69616e+07	5.99357e+08	1.17856e+09	2.61514e+08	6.36155e+08	3.90412e+08	5.21527e+07	1.02374e+08
K14736	transferrin	3.69036e+08	2.72632e+08	2.57952e+08	1.74103e+09	6.89013e+07	1.22526e+09	4.30768e+08	7.42393e+07	1.63965e+08	3.54629e+07	5.09619e+07	1.0605e+08	1.58747e+08	3.46909e+07	9.99284e+07	1.38111e+08	1.47644e+09	8.79101e+07	1.6672e+08	1.0129e+08	7.30439e+08	8.95749e+08	2.45013e+08	2.28591e+08	6.60101e+07
CKO-h56	Lithostathine-1-alpha	3.61009e+08	4.26911e+07	1.57464e+07	1.44884e+08	1.72696e+07	5.57893e+07	2.21004e+07	3.08195e+07	3.042e+09	2.71607e+08	7.01043e+08	2.84097e+07	2.45809e+08	3.01491e+09	1.11528e+07	2.3025e+07	2.54626e+07	7.35162e+08	2.32975e+07	2.46852e+07	1.86532e+06	1.36814e+08	2.05987e+07	2.0466e+07	8.60581e+06
K13963	serpin B	3.51798e+08	2.32185e+08	4.1025e+07	5.22862e+08	5.1832e+07	3.49719e+08	2.96665e+08	6.17891e+08	2.56423e+08	6.54601e+08	4.23326e+08	6.01913e+08	5.48408e+08	4.75543e+08	6.52703e+08	5.7461e+08	2.08978e+07	1.98629e+08	3.43194e+08	2.05378e+08	3.01011e+08	3.89965e+07	8.33493e+07	4.69217e+08	4.82778e+08
CKO-h47	Immunoglobulin J chain	3.51439e+08	2.80837e+08	9.99696e+07	2.9012e+09	1.60342e+08	6.90454e+07	2.5349e+07	3.17447e+08	1.26833e+07	5.36312e+07	1.10307e+08	5.44332e+07	8.05395e+08	8.95628e+07	8.76127e+08	1.57412e+08	4.56425e+07	3.24668e+08	3.04252e+07	5.12609e+08	4.80722e+07	1.43911e+07	3.18786e+08	1.06828e+09	5.79154e+07
K13073	polymeric immunoglobulin receptor	3.5045e+08	1.91271e+08	8.2363e+07	1.87509e+08	1.81138e+08	1.23471e+08	3.46645e+07	8.98012e+07	4.02944e+06	1.00276e+08	1.6584e+08	1.15977e+08	9.54313e+08	1.84241e+08	2.4032e+09	1.69894e+08	8.06731e+07	7.32592e+08	1.28723e+08	4.02647e+08	6.40658e+07	1.77982e+08	3.19985e+08	1.36081e+09	1.55325e+08
K23425	leukocyte elastase inhibitor	3.22042e+08	1.95487e+08	1.91795e+08	1.81342e+08	2.10219e+08	2.09327e+08	2.67056e+08	1.90457e+08	2.35106e+08	5.25025e+08	5.50769e+08	3.4589e+08	7.16968e+08	1.83092e+08	6.46096e+08	1.58222e+08	3.80382e+08	1.81336e+08	1.79179e+08	1.80902e+08	2.20658e+08	2.75061e+08	2.83189e+08	1.00824e+09	2.13198e+08
K05692	actin beta/gamma 1	3.21085e+08	4.30815e+08	1.12092e+08	1.86312e+09	1.49662e+08	1.12864e+08	2.10033e+08	1.56465e+08	4.02984e+07	3.32031e+07	1.48096e+07	5.24351e+07	9.13642e+07	3.91784e+06	8.0455e+07	1.08611e+08	6.03388e+08	1.87548e+07	5.32057e+07	6.86732e+08	1.85501e+08	2.38814e+09	1.78089e+08	1.02019e+08	3.0077e+07
K12349	neutral ceramidase	3.08892e+08	7.9664e+08	5.36579e+08	6.63926e+07	4.7752e+08	5.09769e+08	8.71728e+07	2.6555e+08	5.9822e+08	2.16694e+08	2.49507e+08	1.57456e+08	4.87426e+08	1.20133e+08	5.0653e+08	3.5045e+08	1.62098e+07	4.81891e+07	1.56765e+08	4.35675e+08	6.01436e+08	2.39021e+06	5.69499e+08	1.06174e+08	5.10341e+07
K01389	neprilysin	3.05304e+08	7.81162e+08	1.69096e+08	7.35796e+08	4.17981e+08	1.97057e+08	8.28035e+07	5.50194e+07	7.04345e+08	2.08004e+08	1.96946e+08	1.41314e+08	5.69467e+08	4.37045e+08	3.92413e+08	2.30327e+08	7.53497e+06	1.32742e+08	2.39089e+07	6.76326e+08	4.22688e+07	1.87889e+07	7.60353e+08	1.61873e+08	1.84736e+08
CKO-h28	Protein S100-A6	2.9803e+08	2.13067e+08	2.79375e+08	0	7.75479e+08	1.34274e+08	2.42819e+08	7.43357e+08	1.2224e+06	6.58307e+07	1.93493e+08	2.7276e+08	1.14536e+09	1.33052e+07	1.81726e+08	7.41378e+08	2.0124e+08	3.0641e+08	5.44578e+07	1.77836e+08	2.45347e+08	2.73321e+08	3.42567e+08	0	5.48106e+08
K21129	lipocalin 2	2.87525e+08	1.99602e+08	6.62744e+08	3.45782e+07	2.50405e+08	4.09478e+08	6.73109e+08	3.33469e+08	8.91642e+07	1.86005e+08	5.84283e+08	3.62983e+08	7.3804e+08	2.78092e+08	3.05927e+08	2.61284e+08	3.61715e+07	2.22631e+08	2.93283e+08	3.27576e+07	5.34908e+07	7.80728e+07	1.9716e+08	3.41284e+08	2.76579e+08
K10091	galectin-4	2.85056e+08	2.84014e+08	1.82843e+08	7.52326e+07	5.2086e+08	1.16753e+08	4.61508e+07	5.4202e+08	5.97615e+07	2.77581e+08	2.30549e+08	8.52596e+08	4.38302e+08	1.69571e+08	2.45581e+08	1.26588e+08	1.11718e+08	9.18045e+07	5.34542e+07	4.94529e+08	2.84664e+08	2.73459e+07	4.38615e+08	8.37738e+08	3.33084e+08
K20731	transthyretin	2.70043e+08	7.89742e+06	1.14462e+09	2.01169e+08	1.08045e+07	1.26739e+09	1.03142e+09	2.43246e+08	2.43659e+07	1.80877e+08	2.44803e+07	4.65176e+08	3.84956e+07	1.07571e+08	1.35102e+07	9.17517e+07	8.21115e+07	4.98581e+07	1.18314e+08	1.9011e+07	4.67966e+07	3.36092e+07	1.18067e+08	3.19296e+08	8.41191e+08
K17285	methanethiol oxidase	2.64448e+08	3.05944e+07	2.83756e+08	2.72932e+08	1.57572e+07	1.50982e+08	1.42548e+08	3.53886e+08	4.30184e+08	3.1024e+08	3.2684e+08	7.22823e+08	5.05928e+08	1.43176e+08	4.37336e+08	3.48435e+08	6.82618e+07	1.23327e+08	8.54305e+07	1.6942e+08	2.45046e+08	2.34492e+07	1.24952e+08	5.6631e+08	4.65135e+08
K01327	leukocyte elastase	2.53313e+08	6.59597e+08	9.54179e+08	0	1.42733e+09	1.16435e+07	5.55069e+07	2.63319e+07	1.92995e+07	1.46055e+08	4.17727e+08	8.18135e+07	6.00141e+07	1.58397e+08	1.5894e+07	5.85218e+06	1.35927e+08	1.39976e+08	7.80611e+07	9.1745e+08	9.63194e+07	2.20815e+08	1.27047e+08	2.05034e+08	1.19246e+08
K14073	pancreatic triacylglycerol lipase	2.50054e+08	3.08492e+08	8.83906e+07	2.58671e+06	4.44943e+08	4.06128e+07	1.2749e+08	1.14075e+09	1.20028e+08	2.00508e+07	6.00489e+07	1.32882e+08	2.5389e+08	8.13431e+07	1.08911e+08	1.16659e+09	3.24144e+06	2.83894e+08	5.73035e+07	2.42323e+08	2.43517e+08	2.65772e+06	6.01541e+08	3.07751e+08	1.62059e+08
K16142	haptoglobin	2.45974e+08	1.04488e+08	1.2714e+08	1.80341e+08	2.94396e+08	1.23629e+08	1.98569e+08	2.69764e+07	1.35195e+06	2.5144e+07	3.35519e+07	2.75907e+07	3.36759e+07	1.25906e+07	2.59481e+07	3.52925e+07	2.56429e+08	1.05019e+08	2.32586e+08	1.95245e+08	1.52963e+09	2.05061e+09	1.35501e+08	6.17805e+07	8.5885e+07
K03903	fibrinogen alpha chain	2.25746e+08	5.41261e+07	9.98678e+07	1.24563e+08	1.04975e+08	8.08823e+07	4.17349e+07	3.74067e+07	9.64033e+06	5.99222e+07	3.17138e+07	6.07901e+07	5.05556e+07	3.77971e+07	4.52817e+07	1.55925e+08	6.10865e+08	9.9793e+07	1.48835e+08	6.46011e+07	2.25675e+08	3.01498e+09	1.28733e+08	1.76874e+07	1.11547e+08
K05717	fibronectin 1	2.19807e+08	8.65472e+07	5.67458e+07	3.46616e+08	4.54997e+07	9.38344e+07	3.00703e+07	9.07194e+07	1.98225e+07	1.70249e+07	1.39528e+07	9.94651e+06	5.35214e+07	1.21534e+07	7.07132e+07	8.06195e+07	8.5919e+08	8.85039e+06	4.91623e+08	1.24796e+08	2.40755e+08	2.39431e+09	8.25554e+07	1.19704e+07	3.35247e+07
K03911	antithrombin III	2.15477e+08	1.10533e+08	3.46333e+08	7.43064e+07	1.27151e+08	5.39163e+08	4.72146e+08	2.27488e+08	2.22182e+07	2.6951e+08	2.5137e+08	2.19448e+08	2.31294e+08	8.1019e+07	1.18417e+08	2.46035e+08	1.43574e+08	9.9087e+07	1.25964e+08	4.46443e+07	1.46742e+08	3.51009e+08	2.47482e+08	1.24916e+08	5.51602e+08
K03904	fibrinogen beta chain	2.0498e+08	5.84813e+07	2.9815e+07	9.81195e+07	7.78165e+07	1.15431e+08	3.31257e+07	3.34572e+07	1.88527e+07	1.3126e+07	3.11358e+07	1.12616e+07	9.26303e+06	3.43983e+07	4.44259e+07	3.83124e+07	5.01567e+08	4.4827e+07	4.03958e+07	1.58462e+08	2.32232e+08	3.10104e+09	1.37317e+08	1.47096e+07	4.19389e+07
K01278	dipeptidyl-peptidase 4	2.04727e+08	1.36094e+08	2.63776e+08	1.52144e+08	3.1777e+07	2.88599e+08	1.06206e+08	9.30547e+07	1.65676e+07	4.07148e+08	8.42631e+07	3.1813e+08	4.42267e+08	4.67542e+08	3.48859e+08	8.74551e+07	1.30141e+07	1.89442e+08	2.46647e+08	3.25321e+07	8.29159e+07	4.21853e+07	7.41114e+07	6.48447e+08	3.40282e+08
K17092	annexin A2	1.96896e+08	1.24025e+08	6.07485e+07	1.67063e+09	3.71232e+08	6.08183e+07	1.3136e+08	1.97494e+08	3.83574e+07	2.35993e+07	4.8979e+07	9.53735e+07	3.65409e+08	1.40135e+07	1.18847e+08	1.45366e+08	1.21678e+08	5.47969e+07	2.0668e+07	1.33162e+08	1.05155e+08	2.85333e+08	3.87268e+08	1.90198e+07	1.32166e+08
K00134	glyceraldehyde 3-phosphate dehydrogenase	1.9437e+08	1.30074e+08	6.96834e+07	3.46344e+07	4.468e+08	3.45469e+08	2.58967e+07	1.90899e+08	4.2606e+07	2.74639e+07	9.41863e+07	4.89533e+07	3.83481e+08	2.0137e+08	1.16347e+08	1.038e+08	1.61944e+07	1.0318e+07	4.83097e+07	6.68409e+08	7.40941e+07	5.5385e+08	1.82745e+08	8.3191e+08	1.73916e+07
K17308	alpha-1-acid glycoprotein 1	1.8897e+08	3.48195e+07	3.0433e+08	4.14327e+08	2.53556e+07	2.05369e+08	1.16242e+08	1.66774e+07	5.73343e+06	2.34158e+07	6.70049e+07	1.7435e+07	4.5123e+07	6.1277e+07	1.90445e+07	1.1995e+07	6.77599e+08	1.47243e+08	3.03017e+08	8.11406e+07	4.28698e+08	1.16328e+09	4.9117e+07	1.60912e+08	1.56115e+08
K12314	actin, alpha cardiac muscle	1.80424e+08	9.49357e+08	3.02298e+08	1.17142e+07	2.06369e+08	9.30998e+07	851652	8.30465e+07	1.01749e+06	5.81926e+07	1.18002e+07	1.12538e+08	2.24141e+08	4.79999e+07	1.29082e+08	1.76042e+08	1.38601e+07	3.81094e+06	2.23837e+06	1.58983e+09	1.04114e+08	1.04739e+08	2.15759e+07	2.35965e+07	5.88624e+07
K01310	chymotrypsin	1.79095e+08	1.33732e+08	5.24086e+07	1.66202e+07	2.70791e+08	1.07726e+08	8.28185e+06	1.47783e+08	8.71898e+07	1.4699e+08	9.67224e+07	8.98092e+07	1.01191e+09	1.22841e+08	2.25778e+08	4.05638e+07	3.32549e+06	4.17615e+08	2.83169e+06	4.82034e+07	2.24878e+07	1.95124e+06	9.26836e+07	3.91578e+07	1.11087e+09
K13624	ceruloplasmin	1.73967e+08	1.31476e+08	2.29883e+08	1.0438e+08	1.33587e+08	7.56539e+07	2.11776e+08	2.26866e+07	5.13931e+06	8.77565e+07	1.10697e+08	7.77008e+07	3.76158e+07	1.14934e+08	2.11791e+07	2.83397e+07	3.96096e+08	1.36359e+08	4.60092e+08	3.31117e+08	2.29517e+08	3.96214e+08	2.34823e+08	4.25364e+07	5.55656e+08
K01283	peptidyl-dipeptidase A	1.6971e+08	1.14884e+08	1.4903e+07	3.4857e+08	7.67376e+07	1.57677e+07	4.88602e+07	3.74396e+07	3.28557e+08	1.90969e+08	2.95392e+08	2.89237e+08	7.68059e+08	1.5874e+08	6.21847e+08	3.65127e+07	9.74912e+06	1.42483e+08	1.16987e+08	5.86525e+07	9.45312e+07	5.06354e+07	4.60361e+07	1.18921e+08	8.85763e+07
K12298	bile salt-stimulated lipase	1.58159e+08	1.24351e+08	5.66537e+07	9.86013e+07	1.67793e+08	1.13651e+07	1.63124e+07	3.56464e+08	5.17856e+07	2.56064e+06	4.16355e+07	2.52167e+07	1.46915e+08	3.27344e+07	2.71996e+07	2.48839e+08	1.20708e+06	1.20328e+07	1.07473e+07	2.20679e+09	3.69795e+07	3.47141e+06	9.82638e+07	4.71068e+06	1.31814e+07
K01203	sucrase-isomaltase	1.57246e+08	1.27051e+08	9.13564e+07	1.89696e+08	3.99387e+07	3.49116e+07	1.87362e+07	4.65106e+07	1.99537e+08	4.03484e+08	4.4339e+07	9.16104e+07	5.02199e+08	2.31624e+08	1.9333e+08	8.29871e+07	1.64896e+07	9.90287e+07	4.23554e+07	1.82206e+08	5.15086e+07	1.76608e+07	4.86217e+07	4.66077e+08	5.52643e+08
K01325	tissue kallikrein	1.5669e+08	3.80007e+06	1.648e+08	8.73542e+08	8.15224e+06	1.49644e+08	9.03762e+07	4.50394e+07	1.05987e+08	1.68636e+08	1.472e+08	2.88729e+08	2.11443e+07	1.11778e+08	4.66527e+07	1.30089e+09	1.91952e+06	6.85367e+06	3.1825e+07	0	1.45118e+07	73075.1	1.50209e+07	3.05105e+07	1.33467e+08
K14208	Xaa-Pro aminopeptidase 2	1.56474e+08	3.68113e+08	2.24398e+08	1.60372e+08	2.56552e+08	9.87258e+07	1.59647e+07	3.24739e+07	1.03579e+07	2.40665e+08	8.96548e+07	6.06638e+07	5.41978e+08	1.22833e+08	3.15954e+08	5.54535e+07	0	5.32966e+07	5.12053e+07	5.42512e+08	2.66573e+07	1.50236e+06	3.02821e+08	8.75589e+07	9.5672e+07
K01395	meprin A	1.52139e+08	4.28351e+07	1.72484e+08	5.69845e+08	4.98662e+07	6.42606e+07	2.38653e+08	2.80018e+08	6.8719e+07	6.34371e+07	2.53634e+07	6.95237e+07	1.93594e+08	3.21027e+08	7.13195e+08	3.58573e+08	3.31549e+06	2.80472e+07	1.03897e+08	1.03317e+08	7.64765e+07	2.39094e+06	4.28773e+07	3.22721e+07	2.734e+07
K23267	serum amyloid P component	1.4532e+08	2.47741e+08	3.35312e+08	6.20061e+06	2.63664e+08	7.99123e+07	2.58744e+08	5.53948e+07	3.93615e+07	1.13845e+08	1.34556e+08	1.03328e+08	4.66352e+07	5.79846e+07	1.20731e+07	7.49443e+07	1.74083e+08	8.448e+07	3.87971e+08	2.36955e+08	1.57389e+08	9.5643e+07	3.05528e+08	2.99708e+07	1.85954e+08
K07605	type II keratin, basic	1.45061e+08	1.35411e+08	5.4446e+07	3.95988e+08	8.8564e+07	3.85948e+07	3.46377e+07	2.83885e+08	1.99094e+07	4.71904e+07	5.33734e+07	7.5914e+07	2.10691e+08	2.80198e+07	1.20124e+08	7.67264e+07	8.23684e+07	8.10799e+07	1.64412e+08	2.18724e+08	6.47831e+08	1.57013e+08	3.48805e+08	3.49026e+07	8.28544e+07
K14477	haptoglobin-related protein	1.4488e+08	8.95186e+07	3.77568e+07	2.05159e+08	1.09468e+08	1.83572e+08	6.28887e+07	4.55578e+07	6.45615e+06	1.12784e+07	6.98678e+06	1.05302e+07	1.85587e+07	3.00973e+07	1.30141e+06	1.41811e+07	2.55488e+08	7.91255e+07	1.25394e+08	5.05887e+07	8.02946e+08	1.00183e+09	2.58569e+08	2.32824e+07	4.6591e+07
K01273	membrane dipeptidase	1.43195e+08	8.76161e+07	2.72004e+08	6.54398e+08	7.24595e+07	8.65569e+07	2.43662e+07	2.05734e+08	2.11762e+08	9.46861e+07	6.45324e+07	1.14866e+08	1.6427e+08	1.14463e+08	2.05015e+08	3.91481e+08	5.20253e+06	5.66322e+07	7.08882e+07	1.95476e+08	2.28543e+07	73824.6	2.31298e+08	4.62213e+07	4.38312e+07
K06238	collagen, type VI, alpha	1.36296e+08	1.47006e+08	6.5611e+07	4.20935e+08	9.64382e+07	5.14456e+07	5.06354e+07	9.06116e+07	3.69948e+07	3.02124e+07	2.96593e+07	3.94365e+07	9.86919e+07	3.56214e+07	7.98889e+07	1.29492e+08	1.77315e+08	1.45822e+07	7.52719e+07	1.25095e+08	1.26069e+08	1.0196e+09	2.49729e+08	3.47239e+07	4.60504e+07
K07604	type I keratin, acidic	1.36058e+08	1.66316e+08	3.88703e+07	2.3242e+08	8.02574e+07	3.67237e+07	4.19704e+07	2.73491e+08	1.97414e+07	4.0232e+07	3.16625e+07	3.43264e+07	1.77495e+08	1.95008e+07	1.55161e+08	2.91609e+08	1.41865e+08	5.76808e+07	1.71582e+08	2.95527e+08	5.20614e+08	1.06029e+08	2.39134e+08	4.47729e+07	4.84108e+07
CKO-h52	Immunoglobulin lambda variable	1.35092e+08	5.20818e+07	4.16706e+07	7.47043e+07	7.98493e+07	5.40375e+07	3.02608e+07	2.96946e+07	2.68971e+08	1.90086e+08	2.93112e+07	2.47868e+07	1.90026e+08	2.0866e+08	2.18464e+08	4.44125e+07	5.79799e+07	1.00083e+08	1.16136e+08	1.77573e+08	4.46394e+07	8.58185e+07	1.16502e+08	8.84469e+08	1.21996e+08
K04437	filamin	1.31309e+08	1.4273e+08	7.12188e+07	1.18052e+09	4.14132e+07	7.34483e+07	8.22453e+07	5.41373e+07	2.50396e+07	3.57936e+07	3.06424e+07	6.17971e+07	5.17823e+07	5.133e+07	5.45837e+07	8.53025e+07	9.47832e+07	1.92649e+07	1.25967e+08	1.5117e+08	9.37186e+07	2.54325e+08	4.82763e+07	8.00277e+07	2.41896e+08
CKO-h54	Immunoglobulin mu heavy chain	1.28119e+08	2.99515e+07	6.2672e+07	4.76032e+07	2.0445e+08	3.43813e+07	5.88462e+06	3.62745e+07	2.08132e+08	1.05838e+08	2.0815e+07	1.15998e+07	1.10414e+08	1.47428e+08	2.66197e+07	2.67929e+07	7.28104e+06	2.90176e+07	1.33454e+07	1.06098e+08	2.75603e+08	1.3997e+08	1.04527e+09	2.09633e+08	1.69795e+08
K17093	annexin A4	1.24568e+08	1.72656e+08	6.37317e+07	1.64155e+08	3.32668e+08	2.49579e+07	1.31163e+08	1.92381e+08	3.77878e+07	6.10399e+07	8.34758e+07	2.29549e+08	1.65074e+08	1.81471e+07	5.93855e+07	1.00965e+08	1.07144e+08	4.69014e+07	1.18039e+07	2.83572e+08	1.03313e+08	9.34807e+07	4.24563e+08	5.11675e+06	7.66113e+07
K03989	complement component 4	1.21137e+08	1.06274e+08	1.21747e+08	3.97909e+08	9.65864e+07	2.0272e+08	3.27709e+07	2.49268e+07	2.5928e+07	1.59956e+07	2.84724e+07	2.01079e+07	3.55206e+07	2.16694e+07	1.53857e+07	7.12311e+07	5.09631e+08	7.52151e+07	1.15211e+08	1.12984e+08	2.90008e+08	3.60336e+08	1.85852e+08	1.92321e+07	2.15726e+07
K03098	apolipoprotein D and lipocalin family protein	1.1906e+08	1.81104e+08	1.97505e+08	6.36852e+07	2.03667e+08	1.61673e+08	1.40876e+08	1.11917e+08	2.56163e+07	5.35491e+07	1.48686e+08	1.22358e+08	6.84704e+07	5.05162e+07	3.19005e+07	7.77717e+07	1.27754e+08	4.7201e+07	6.42669e+07	2.3989e+08	1.77941e+08	4.2016e+07	3.33896e+08	7.18398e+07	1.13349e+08
K01350	myeloblastin	1.17893e+08	3.1137e+08	2.68196e+08	1.51529e+07	7.1228e+08	2.24067e+07	1.50521e+08	2.67336e+07	5.65286e+06	6.97738e+07	1.69822e+08	1.28988e+08	1.87257e+07	1.14842e+08	7.86578e+06	1.52771e+07	1.2983e+08	8.10254e+07	8.09243e+07	1.81923e+08	1.29173e+08	6.23285e+07	4.47172e+07	1.98896e+07	6.20054e+07
K03386	peroxiredoxin (alkyl hydroperoxide reductase subunit C)	1.09994e+08	9.4624e+06	1.31409e+08	2.74824e+07	2.315e+07	1.88134e+07	2.04473e+07	2.66463e+08	2.23749e+06	8.47625e+07	6.92176e+07	6.55992e+06	2.3341e+07	5.69019e+06	1.04178e+07	2.27829e+07	2.01246e+08	4.31682e+07	6.27233e+07	3.10058e+07	1.31621e+09	8.5384e+07	1.40385e+08	2.95823e+07	7.9187e+06
K04004	complement factor H	1.03764e+08	1.54988e+08	1.76451e+07	3.4251e+08	5.58032e+07	2.37364e+07	4.05854e+07	4.28305e+07	2.55297e+07	1.39942e+07	1.88211e+07	1.86408e+07	6.25022e+07	2.0937e+07	6.58716e+07	7.21531e+07	2.58913e+07	3.15165e+07	2.15475e+08	1.5911e+08	4.56274e+07	7.71955e+08	1.54696e+08	8.77837e+07	2.17423e+07
K05689	cadherin 1, type 1, E-cadherin	1.02397e+08	1.03782e+08	4.52718e+07	1.59218e+08	1.12998e+08	1.06299e+07	8.94981e+07	1.31725e+08	4.03329e+07	3.71335e+07	6.58657e+07	1.6998e+08	1.25057e+08	6.80432e+07	3.89042e+07	2.59522e+08	9.56005e+06	1.89692e+08	7.47041e+07	1.05466e+08	9.53038e+07	7.61103e+06	3.06399e+08	8.98225e+07	1.21014e+08
K12567	titin	1.01434e+08	8.56139e+07	8.68279e+07	1.33847e+08	1.61855e+08	6.87797e+07	1.88853e+07	1.33495e+08	1.9026e+07	6.15161e+07	8.27238e+06	1.41718e+08	1.1517e+08	6.69109e+07	2.54418e+08	2.03603e+07	1.29835e+07	1.64378e+06	9.70256e+07	5.83817e+07	2.68968e+08	3.44002e+06	2.44671e+08	2.50053e+08	1.20541e+08
K01298	carboxypeptidase A2	9.88741e+07	7.18899e+07	2.7647e+06	2.75368e+08	6.18401e+07	6.92384e+07	5.23636e+07	2.04683e+08	3.22575e+07	5.80469e+07	1.1316e+07	2.01477e+08	4.62087e+07	1.22712e+08	3.44272e+07	8.70038e+07	0	7.91987e+07	1.8103e+07	2.82772e+07	1.66013e+07	3.32933e+06	2.18322e+08	2.21285e+07	6.55422e+08
K07606	vimentin	9.74154e+07	3.05661e+07	2.84468e+07	3.37992e+07	3.17744e+07	2.03997e+07	6.34354e+06	1.0834e+07	1.95344e+07	4.46219e+06	5.34508e+06	1.77627e+07	1.83905e+07	1.46934e+06	1.57744e+07	3.42833e+07	3.81075e+07	7.8868e+06	8.27461e+06	3.59464e+07	1.78056e+09	1.38956e+08	3.5001e+07	7.51758e+06	6.53827e+06
K04001	C1 inhibitor	9.71903e+07	9.59791e+07	1.10027e+08	1.39433e+08	8.81026e+07	1.27919e+08	6.20781e+07	6.89351e+07	1.32674e+06	4.27559e+07	6.57496e+07	4.39183e+07	9.76346e+07	2.47257e+07	5.23041e+07	1.20875e+07	1.4753e+08	1.07537e+08	1.47817e+08	2.70965e+07	1.11939e+08	4.63761e+08	1.19531e+08	2.49391e+07	1.4944e+08
K17095	annexin A7/11	9.38048e+07	1.11382e+08	1.09677e+08	1.36165e+08	2.89379e+08	3.55726e+07	1.82134e+08	1.11137e+08	3.43283e+07	4.28092e+07	1.08885e+08	1.80448e+08	6.90162e+07	1.88293e+07	1.86721e+07	8.58387e+07	9.59701e+07	3.94997e+07	2.42404e+07	1.15578e+08	5.95005e+07	7.37906e+07	2.57949e+08	1.88266e+07	3.16872e+07
K18977	hemopexin	9.10768e+07	1.86852e+07	8.04805e+07	3.86683e+07	6.80013e+07	3.65301e+08	6.17996e+06	6.9701e+07	8.05712e+06	4.44237e+07	3.51559e+07	3.0136e+07	4.54226e+07	5.86688e+07	2.68578e+07	2.47182e+07	2.63866e+08	6.66245e+07	1.30373e+08	4.85207e+07	1.61249e+08	4.47645e+08	7.83148e+07	3.25514e+07	3.62401e+07
K17089	annexin A3	8.84146e+07	3.69519e+08	5.25504e+07	1.86544e+07	2.54518e+08	1.57735e+07	6.66038e+07	4.75993e+07	1.21251e+07	1.70309e+07	1.58809e+08	2.17325e+07	2.72735e+07	9.56017e+06	1.6027e+07	1.89625e+07	2.43719e+08	6.88037e+07	1.32586e+07	1.20704e+08	2.22656e+07	2.51398e+08	2.32685e+08	1.22032e+07	5.01749e+07
K14462	apolipoprotein B	8.74917e+07	4.21504e+08	8.7876e+07	1.01616e+08	6.31693e+07	3.20353e+07	5.41909e+07	5.00781e+07	3.49258e+07	1.94136e+07	2.32805e+07	4.19842e+07	2.9323e+07	8.6416e+06	3.86994e+07	4.08725e+08	1.52548e+08	1.75831e+07	2.59222e+07	1.15829e+08	6.46242e+07	1.92957e+08	7.64389e+07	1.12708e+07	2.71635e+07
K01301	N-acetylated-alpha-linked acidic dipeptidase	8.50474e+07	3.91083e+07	1.36965e+08	5.2543e+07	1.50484e+06	5.78422e+07	2.65088e+07	4.61166e+07	3.91682e+08	1.11888e+08	4.18905e+07	9.60405e+07	5.42945e+07	1.23096e+08	5.32862e+07	3.25307e+08	2.90683e+07	6.71086e+07	7.91575e+07	1.5932e+07	1.14443e+08	6.85998e+06	2.56933e+07	5.89163e+07	8.58861e+07
K19899	pancreatic secretory granule membrane major glycoprotein GP2	8.25377e+07	1.23892e+08	8.05285e+07	5.28675e+07	5.00658e+07	910755	0	1.86328e+07	0	4.73461e+07	5.17431e+07	1.25666e+07	3.91377e+08	1.40269e+07	3.71276e+08	1.23066e+07	567555	1.11522e+08	3.74222e+06	4.71853e+08	3.86776e+06	608577	1.06464e+08	2.70941e+07	2.76469e+07
K03781	catalase	7.9898e+07	1.38315e+07	3.57213e+07	3.5413e+07	3.40461e+07	8.03199e+07	6.88844e+06	4.29484e+06	1.57926e+06	1.21911e+08	1.82881e+07	1.88445e+07	1.96664e+08	6.37273e+07	7.75621e+07	2.47704e+07	3.25725e+08	1.77065e+08	2.0299e+08	4.19394e+07	1.12672e+08	8.75766e+07	1.47144e+08	5.45331e+07	3.40469e+07
K11252	histone H2B	7.97157e+07	6.53546e+07	3.20096e+06	2.2719e+07	1.10294e+08	6.77313e+07	2.68316e+06	1.06241e+08	3.22881e+07	1.00419e+07	2.70215e+06	4.9489e+06	482626	4.36074e+06	1.2292e+08	9.90207e+07	2.98671e+08	524958	3.00973e+07	2.98536e+07	7.34998e+07	5.77288e+08	2.28152e+08	1.7625e+07	2.47619e+06
K00522	ferritin heavy chain	7.93325e+07	6.08186e+07	2.97355e+08	1.00154e+07	1.12545e+08	5.6462e+07	6.62964e+07	2.39573e+07	3.27728e+07	1.12016e+07	1.48943e+07	2.83665e+08	1.29794e+07	1.06545e+07	5.32192e+07	5.0304e+08	2.99959e+07	6.82709e+06	8.51372e+06	4.38973e+07	3.95819e+07	6.78196e+07	7.19431e+07	3.06489e+07	5.48762e+07
K13625	ferritin light chain	7.87513e+07	6.40526e+07	6.27346e+08	3.47232e+07	3.05098e+07	5.84756e+07	3.98178e+07	2.13696e+07	6.18945e+06	8.90553e+06	1.41155e+07	1.57632e+08	3.89789e+07	5.32791e+06	4.10487e+07	3.73895e+08	1.8867e+07	3.25146e+06	8.77639e+07	6.17795e+07	1.93678e+07	8.77211e+07	1.04617e+07	3.24768e+07	4.59561e+07
K08132	collagen, type XII, alpha	7.79824e+07	2.18603e+08	4.88494e+07	3.77234e+08	1.9937e+07	1.74951e+07	1.00423e+08	4.96081e+07	3.83866e+07	1.42811e+07	1.97044e+07	2.44122e+07	3.30877e+07	1.95235e+07	2.35021e+07	2.12809e+08	2.47526e+07	3.98715e+07	8.41816e+07	1.65553e+08	5.88263e+07	1.18433e+08	1.16739e+08	2.19695e+07	2.33957e+07
K04000	complement component 9	7.6504e+07	1.4277e+08	8.08769e+07	1.12049e+08	5.30564e+07	4.69273e+07	3.70919e+07	2.97375e+07	8.23917e+06	1.46051e+07	3.33275e+07	2.93901e+07	3.60668e+07	4.70664e+07	2.15059e+07	4.64209e+07	1.96458e+08	2.03743e+07	4.80022e+07	3.54182e+08	1.87113e+07	3.77211e+08	4.54107e+07	2.61896e+07	1.0428e+07
K00933	creatine kinase	7.51196e+07	5.00617e+07	5.26137e+07	1.05738e+08	8.57224e+07	6.69215e+07	1.21236e+07	1.41309e+08	3.22996e+07	4.78218e+07	3.20736e+07	5.60941e+07	1.4526e+08	4.08024e+07	7.71194e+07	5.89147e+07	1.83691e+07	1.9799e+07	1.84468e+07	1.44401e+08	6.17396e+07	7.14935e+07	2.9774e+08	1.19331e+08	4.66768e+07
K17299	POTE ankyrin domain family protein	7.40584e+07	6.77652e+07	2.01742e+07	3.67454e+06	4.76137e+07	3.77021e+06	7.38908e+06	5.28602e+07	832797	5.3752e+06	4.95453e+06	3.56203e+06	1.67233e+07	1.88942e+06	9.93879e+07	2.03445e+07	1.41351e+08	3.1017e+06	7.8228e+06	1.37905e+08	3.06766e+08	7.71366e+08	3.10941e+07	1.08021e+07	1.0876e+07
K01689	enolase	7.1965e+07	6.6692e+07	3.55778e+07	7.14778e+07	7.15207e+07	8.22289e+06	6.13208e+06	2.36273e+07	7.11395e+06	2.02474e+07	1.72165e+06	2.06814e+07	4.76471e+07	1.45587e+07	4.42484e+07	2.93208e+07	3.02897e+07	2.66865e+06	3.4559e+07	5.99419e+08	6.92968e+07	3.96653e+08	8.30848e+07	2.79612e+07	1.44368e+07
CKO-h53	Immunoglobulin lambda-1 light chain	6.82917e+07	2.32016e+07	9.78233e+06	1.63141e+08	3.69253e+07	4.33233e+07	2.32472e+07	3.12582e+06	1.99536e+08	8.15406e+07	2.61521e+07	6.91738e+06	1.01777e+08	4.7506e+07	6.77073e+07	2.32587e+07	4.56848e+07	5.72796e+07	1.14824e+08	7.34966e+07	4.09298e+07	2.94773e+07	9.98161e+07	2.70642e+08	4.97078e+07
K10787	eosinophil cationic protein	6.70002e+07	4.65561e+07	7.55966e+07	2.62758e+07	5.31662e+07	1.93493e+07	4.28802e+06	3.33859e+07	5.01793e+07	1.19508e+07	2.95348e+07	1.79607e+07	3.15958e+07	1.9271e+07	1.56812e+07	1.92137e+06	6.74047e+06	8.02587e+06	0	6.65847e+08	4.09547e+08	8.56853e+06	2.23863e+06	6.31946e+07	7.12888e+06
K05863	solute carrier family 25 (mitochondrial adenine nucleotide translocator), member 4/5/6/31	6.57983e+07	1.21883e+08	5.37968e+07	8.64799e+07	7.51425e+07	2.55269e+07	3.36691e+07	6.48133e+07	1.23498e+08	1.25713e+07	1.07332e+07	3.08659e+07	5.39723e+07	7.51898e+06	5.64711e+07	4.71413e+07	2.54184e+07	3.98301e+06	1.28868e+07	2.55233e+08	2.26873e+08	5.11762e+07	9.00092e+07	7.50665e+07	3.44286e+07
K00873	pyruvate kinase	6.56761e+07	1.06581e+08	2.58218e+07	3.41314e+07	2.1553e+07	1.21453e+06	2.59959e+07	2.28277e+07	1.78117e+07	3.17634e+07	1.27626e+07	3.93199e+06	4.26958e+07	2.66395e+06	2.94569e+07	2.87277e+07	1.45767e+07	8.96142e+06	1.16553e+07	2.80865e+08	3.20426e+08	4.77676e+08	2.49984e+07	1.92852e+07	9.8428e+06
K03283	heat shock 70kDa protein 1/2/6/8	6.51923e+07	1.44749e+08	4.05766e+07	1.27079e+08	9.39024e+07	1.85061e+07	6.2526e+07	4.81166e+07	1.4368e+07	1.64535e+07	1.06153e+07	2.61986e+07	4.1043e+07	1.98879e+07	8.18344e+07	7.41923e+07	2.28456e+07	2.0917e+07	3.32615e+07	1.36902e+08	1.16767e+08	3.40947e+08	4.89205e+07	4.93043e+06	1.90755e+07
K17080	prohibitin 1	6.48686e+07	2.62413e+08	6.32176e+07	1.03689e+07	1.14182e+08	1.88737e+07	1.68052e+07	4.38673e+07	4.99757e+07	2.01489e+07	1.38875e+08	3.48213e+07	3.6092e+07	3.82174e+07	1.81535e+07	9.2979e+07	4.95226e+07	1.97726e+07	1.4921e+07	1.52955e+08	1.22349e+08	5.81236e+07	5.26465e+07	1.07157e+08	2.04075e+07
K08757	apolipoprotein A-I	6.42141e+07	2.89421e+08	1.6209e+07	2.24047e+07	4.7572e+07	1.94966e+07	2.13583e+07	2.28449e+07	1.90047e+07	2.64379e+06	4.74006e+06	3.70601e+06	1.68999e+07	1.47149e+06	3.59893e+07	2.94466e+07	2.84158e+07	1.91823e+06	2.68467e+07	6.90616e+07	9.10756e+07	7.23147e+08	3.8773e+07	5.89643e+06	2.79605e+06
K19015	inter-alpha-trypsin inhibitor heavy chain H2	6.35563e+07	3.20697e+07	4.36324e+07	3.11669e+08	1.21912e+07	2.3393e+08	6.24141e+06	3.70151e+07	1.60026e+06	2.07885e+07	1.08344e+07	4.85211e+06	2.10945e+07	1.97805e+06	3.52344e+07	1.89709e+07	1.15157e+08	1.51502e+07	2.79484e+07	5.48148e+07	5.46931e+07	3.88779e+08	5.93561e+07	8.95817e+06	8.39497e+06
CKO-h59	Olfactomedin-4	6.22633e+07	1.34771e+08	7.02465e+07	5.22553e+07	4.42297e+07	9.88711e+06	1.32438e+07	1.28499e+07	3.19617e+06	1.05328e+07	7.47874e+06	1.36512e+07	2.04854e+07	3.06951e+07	1.69504e+07	2.96552e+07	5.10168e+08	1.53132e+07	4.64428e+06	1.8116e+08	1.18309e+08	4.20584e+07	5.53091e+07	4.5863e+07	5.13648e+07
K10375	tropomyosin 4	6.12922e+07	8.66626e+08	2.39305e+07	2.30339e+08	4.39894e+06	9.29958e+06	1.98906e+07	2.50997e+07	1.78218e+06	2.94617e+06	4.88059e+06	1.4981e+07	7.46448e+06	5.08758e+06	1.89413e+07	3.30669e+07	3.81273e+06	1.94097e+06	4.39924e+06	1.02961e+08	1.04757e+07	7.23185e+07	2.86394e+06	2.91768e+06	588825
K18245	carbonic anhydrase 2	6.07308e+07	2.24001e+07	2.26403e+07	6.10408e+07	1.6483e+07	4.24866e+07	1.82547e+07	1.96707e+07	0	3.86333e+07	5.6186e+07	1.19978e+08	1.05939e+08	5.74116e+07	8.85847e+07	6.32807e+06	1.95153e+08	1.29788e+08	8.66545e+07	2.48382e+07	7.83299e+07	2.26036e+07	1.0078e+08	1.40477e+08	2.87864e+06
K01316	enterokinase	5.8141e+07	9.01324e+06	1.12244e+08	2.61947e+07	1.29691e+07	1.20818e+08	3.83501e+07	1.65239e+08	1.62077e+08	7.70686e+07	4.36397e+07	5.60208e+07	6.90886e+07	1.51935e+08	1.0218e+08	5.82447e+07	9.36349e+06	2.38399e+07	4.50429e+06	9.57253e+06	3.29667e+07	2.14588e+07	5.2806e+06	4.16005e+07	4.17118e+07
K13907	cystatin-A/B	5.76538e+07	6.17666e+06	1.16128e+07	1.93651e+08	0	0	3.79079e+06	1.43524e+08	0	0	5.79827e+06	0	9.48237e+07	6.40726e+06	2.06937e+08	0	4.37836e+06	3.41869e+07	573812	1.9628e+08	0	1.36268e+06	2.73184e+08	2.01005e+08	0
K06461	integrin alpha M	5.5813e+07	4.53625e+07	3.16606e+07	3.82888e+08	5.0064e+07	2.37379e+07	9.62897e+07	1.31534e+07	6.45767e+06	3.00198e+06	3.49879e+07	1.55606e+07	1.9508e+07	2.3181e+07	6.65172e+06	3.89184e+07	5.70216e+07	1.35925e+07	1.60416e+08	1.06758e+07	2.1917e+07	9.09553e+07	1.35651e+08	2.72457e+07	3.06137e+07
K00016	L-lactate dehydrogenase	5.57293e+07	1.87737e+08	2.02876e+07	1.28739e+07	1.02788e+08	1.55256e+07	3.16453e+06	4.83949e+07	6.8466e+06	9.86588e+06	4.32861e+06	1.12893e+07	4.13397e+07	3.08082e+06	6.98711e+07	2.15615e+07	5.69135e+07	6.83605e+06	2.00433e+06	9.99947e+07	3.4014e+08	2.31789e+08	2.1803e+07	1.23134e+07	6.75234e+06
K14677	aminoacylase	5.52733e+07	2.29139e+07	2.93959e+08	1.55222e+07	1.10122e+07	1.34087e+07	6.13506e+06	2.41772e+08	1.2283e+07	2.34685e+07	1.43256e+07	1.19127e+07	1.28545e+08	6.22681e+06	1.1352e+08	1.72871e+08	1.0863e+06	1.79379e+06	0	545786	1.33415e+08	3.25618e+06	1.77711e+07	5.80967e+07	2.27175e+07
K00615	transketolase	5.42376e+07	5.49358e+07	5.11531e+07	2.33054e+07	5.75247e+07	7.26879e+07	9.59204e+07	1.72782e+07	489973	2.89238e+06	1.67875e+07	8.80167e+06	2.07892e+07	8.24882e+06	3.69782e+07	1.00153e+07	1.98966e+08	1.06148e+07	1.80711e+07	2.90701e+07	2.9549e+08	1.83204e+08	2.57612e+07	5.99449e+07	2.77241e+06
K01446	peptidoglycan recognition protein	5.42249e+07	1.07572e+07	5.8774e+07	5.99286e+07	1.30652e+07	2.87853e+07	6.11694e+07	5.20741e+07	1.22832e+07	5.6704e+07	1.06523e+08	1.69772e+08	9.43003e+07	3.07654e+07	7.64318e+07	5.13202e+07	1.96975e+07	3.31776e+07	5.12263e+07	3.22021e+07	4.12109e+07	4.12564e+07	4.88901e+07	8.69683e+07	6.41131e+07
K04079	molecular chaperone HtpG	5.38103e+07	5.74129e+07	1.43627e+07	9.61215e+07	1.17802e+08	3.93133e+07	3.2692e+07	7.71248e+07	2.93283e+07	8.62462e+06	5.69366e+06	1.8854e+07	7.94263e+06	7.02544e+06	3.48934e+07	1.0307e+08	3.1936e+07	4.912e+06	7.35808e+07	2.12661e+07	5.46112e+07	4.08563e+08	3.23778e+07	4.16487e+06	9.77438e+06
K01489	cytidine deaminase	5.26009e+07	1.71548e+08	1.73567e+08	3.94618e+06	7.5749e+07	3.0751e+07	1.42956e+08	1.34773e+08	2.13085e+07	9.55471e+06	2.14498e+07	6.97354e+07	1.01676e+07	1.53846e+07	1.89116e+07	1.39009e+08	9.01531e+06	7.41184e+06	0	2.82512e+07	5.75599e+07	1.79054e+07	2.96779e+07	6.20746e+07	1.17138e+07
K03994	complement component 5	5.21237e+07	8.84598e+07	1.96301e+08	4.36433e+07	5.98581e+07	3.31774e+07	4.97878e+07	2.5185e+07	1.85793e+07	7.3542e+06	2.54123e+07	1.89891e+07	4.58039e+07	5.91432e+06	1.34804e+07	1.86256e+07	5.51499e+07	7.2631e+06	1.37484e+07	9.03177e+07	2.05324e+07	3.05611e+08	5.82947e+07	2.62906e+07	2.31887e+07
CKO-h14	Inter-alpha-trypsin inhibitor heavy chain H4	4.94348e+07	1.07409e+08	3.14116e+07	1.20104e+08	2.01098e+07	7.28711e+07	2.53262e+07	1.75902e+07	2.60111e+06	2.484e+07	1.3653e+07	2.76241e+07	2.39333e+07	1.06675e+07	1.7251e+07	4.27882e+07	8.19231e+07	2.4082e+07	8.54124e+07	1.37598e+08	5.44114e+07	1.41269e+08	6.96184e+07	1.1446e+07	2.24954e+07
K18246	carbonic anhydrase 4	4.88543e+07	4.85651e+07	4.8e+07	3.17538e+07	1.99364e+08	1.97863e+07	6.08002e+06	1.82883e+07	3.58062e+06	1.96902e+07	2.03142e+07	1.44492e+08	5.79777e+07	2.25232e+07	5.95314e+07	5.51747e+07	6.58081e+06	1.16092e+07	1.81417e+07	1.1419e+08	1.75531e+08	1.47854e+07	3.80584e+07	1.79359e+07	2.05492e+07
K06271	talin	4.84189e+07	2.12e+08	2.80108e+07	2.98034e+08	8.24055e+06	4.73886e+06	6.82313e+07	3.12717e+07	864590	501880	8.95083e+06	1.4815e+07	4.8511e+07	489626	2.8593e+07	5.14326e+07	2.63858e+07	1.0348e+07	2.15082e+07	4.91164e+07	8.88058e+07	7.03145e+07	6.02583e+07	2.82999e+07	2.33166e+06
K01368	cathepsin S	4.83826e+07	2.29083e+07	3.66073e+07	8.74024e+07	3.67742e+07	2.16914e+07	1.05856e+08	4.6626e+07	7.87178e+07	1.40881e+07	8.21076e+07	6.94937e+07	6.45732e+07	2.65032e+07	7.97802e+07	5.04736e+07	7.02237e+06	1.56599e+07	7.15558e+07	1.15759e+07	1.48077e+07	2.01838e+06	4.90455e+07	1.41392e+08	2.45015e+07
K03983	alpha-2-antiplasmin	4.72612e+07	1.38686e+08	7.46269e+07	4.34746e+07	1.66774e+07	5.30045e+07	1.6872e+07	3.25533e+07	2.63774e+06	8.20318e+06	2.34464e+07	1.79259e+07	3.74999e+07	3.55076e+06	1.50982e+07	2.65551e+07	2.45402e+07	1.47647e+07	1.53857e+07	1.63153e+07	2.57059e+07	1.27424e+08	3.50024e+08	9.12283e+06	4.01757e+07
K16143	C-reactive protein	4.66369e+07	4.18016e+06	2.3798e+08	4.41102e+06	0	1.22211e+06	5.31001e+07	2.6909e+07	5.23586e+07	1.10972e+07	3.19304e+07	7.40012e+06	0	5.48561e+07	2.24816e+06	8.62901e+07	6.88154e+07	4.14052e+07	1.8588e+08	5.06116e+07	4.3817e+07	7.18517e+07	3.37302e+06	709183	7.88383e+07
K06251	vitronectin	4.64265e+07	5.07694e+07	2.16655e+07	1.57167e+07	1.95669e+07	1.9351e+07	9.36642e+06	6.99664e+06	5.97075e+06	4.29491e+06	2.04856e+06	6.86695e+06	2.7857e+07	707047	5.25825e+06	4.11379e+07	2.86991e+07	3.96227e+06	5.79172e+06	2.47726e+07	3.44764e+07	7.30835e+08	2.50434e+07	7.06889e+06	1.60114e+07
K07375	tubulin beta	4.57388e+07	3.97681e+07	3.75342e+07	5.54097e+07	2.05476e+07	5.12045e+07	9.93008e+07	4.32442e+07	5.34669e+06	1.4706e+07	9.33851e+06	1.92281e+07	1.60274e+07	7.03097e+06	3.92854e+07	3.59936e+07	2.72608e+07	5.40659e+06	3.96938e+07	5.88047e+07	1.6086e+07	3.61337e+08	7.6133e+07	9.89953e+06	9.14426e+06
K01128	sphingomyelin phosphodiesterase acid-like 3	4.36338e+07	2.83227e+07	4.05533e+07	2.12047e+07	2.3603e+07	6.13621e+07	2.13816e+07	2.18144e+07	1.04775e+08	3.80228e+07	2.78039e+07	5.84972e+07	5.81439e+07	4.50059e+07	7.36928e+07	1.2107e+08	1.75236e+06	1.87301e+07	2.96822e+07	3.449e+07	9.68669e+06	3.99297e+06	1.45313e+08	3.08515e+07	2.74603e+07
K17751	myosin heavy chain 6/7	4.26403e+07	6.36798e+07	2.21449e+07	3.6073e+06	1.0157e+08	6.91011e+07	7.62116e+06	3.07432e+07	9.99419e+06	1.31452e+08	284167	2.72969e+07	8.34089e+07	5.91521e+06	9.96939e+07	3.68089e+06	1.34924e+06	1.07675e+06	5.66119e+06	2.26588e+08	5.98833e+06	2.39469e+06	4.70821e+07	6.96326e+06	6.60695e+07
CKO-h61	Periostin	4.23972e+07	2.06831e+07	5.91218e+07	6.81968e+07	4.01633e+07	1.62638e+07	1.31546e+07	4.55711e+07	1.13472e+07	3.08664e+06	9.7046e+06	1.17411e+07	1.77504e+07	3.09676e+06	2.97169e+07	1.04358e+08	1.18649e+07	8.83499e+06	5.02385e+07	4.28776e+07	3.38622e+07	3.36536e+08	6.25543e+07	9.14988e+06	7.65798e+06
K01803	triosephosphate isomerase (TIM)	4.16254e+07	8.76678e+07	3.68402e+07	1.66313e+07	3.69639e+07	1.83589e+07	6.44618e+06	1.55969e+07	8.52881e+06	5.81352e+06	7.17448e+06	8.04168e+06	2.9375e+07	6.24763e+06	3.4219e+07	4.51439e+07	2.34308e+07	3.86349e+06	1.03674e+07	2.4833e+08	2.48921e+07	1.63462e+08	4.41444e+07	1.10341e+08	7.13017e+06
CKO-h68	Sorcin	4.09234e+07	8.47972e+07	3.19367e+07	0	1.64441e+08	3.86772e+06	2.17817e+07	1.99987e+08	0	2.93971e+06	4.07626e+07	8.40506e+06	5.87992e+07	2.62991e+06	2.91964e+07	5.96431e+07	8.1165e+06	4.64693e+06	4.64384e+06	8.04171e+07	5.61364e+07	4.40226e+06	3.18693e+07	1.75249e+07	6.52159e+07
K16646	annexin A5	4.08543e+07	2.79908e+07	1.01689e+07	8.66429e+07	1.35394e+08	6.8254e+06	4.98816e+07	6.8451e+06	3.29928e+06	8.87196e+06	3.73e+07	3.92421e+07	3.86817e+07	2.64896e+06	3.41805e+07	1.8882e+07	1.05448e+08	1.63469e+07	3.72249e+06	3.31446e+07	6.14557e+07	1.42123e+08	7.37997e+07	1.15189e+07	2.60884e+07
K12258	vitamin D-binding protein	4.06021e+07	6.74343e+07	1.24793e+07	2.60071e+07	3.04551e+07	1.77972e+07	2.18319e+07	5.52996e+06	623073	1.06956e+07	2.2393e+07	1.81852e+07	1.8221e+07	3.30996e+06	1.26904e+07	2.73769e+07	8.82761e+07	2.83481e+07	3.05187e+07	5.81264e+07	4.1348e+07	3.60575e+08	4.14506e+07	8.8773e+06	2.19008e+07
K11142	cytosol aminopeptidase	4.0583e+07	7.60048e+07	2.54586e+06	2.56201e+07	8.39194e+06	3.18504e+07	1.12891e+07	6.02425e+07	1.53308e+07	3.01161e+07	3.03699e+07	3.13675e+07	5.09935e+07	3.04293e+07	6.71883e+07	8.82854e+07	1.15745e+07	8.35549e+06	3.47795e+07	5.31222e+07	1.32294e+08	2.87363e+07	4.96515e+07	6.01092e+07	3.53421e+07
K09580	protein disulfide-isomerase A1	4.02926e+07	1.20587e+08	1.83367e+07	1.93512e+08	2.49548e+07	1.53968e+07	2.66066e+07	1.02165e+07	2.99773e+07	9.04513e+06	1.12675e+07	1.01441e+07	1.86216e+07	4.44304e+06	3.73536e+07	3.75949e+07	5.20924e+07	4.77468e+06	3.63904e+07	1.92263e+07	4.62939e+07	1.7536e+08	4.38374e+07	1.0138e+07	1.08511e+07
K00033	6-phosphogluconate dehydrogenase	3.95455e+07	5.84187e+07	6.05815e+07	2.59545e+08	2.83389e+07	1.68325e+07	8.00133e+07	4.37104e+07	1.59118e+06	1.55499e+06	2.23174e+06	3.68945e+06	8.83743e+06	3.39844e+06	1.10529e+07	5.32562e+07	1.33257e+07	3.19776e+06	1.27836e+07	5.593e+07	2.84634e+07	1.27869e+08	4.55144e+07	1.2061e+06	2.77491e+07
K01315	plasminogen	3.90325e+07	3.8914e+07	1.63234e+07	2.20892e+07	5.59405e+07	1.60814e+07	1.30048e+06	2.85325e+07	2.81687e+07	7.61547e+06	6.92897e+06	1.17129e+07	7.08664e+06	9.6954e+06	8.82795e+06	4.80173e+07	2.42543e+07	6.88792e+06	6.35016e+07	3.54162e+07	4.92639e+07	3.73078e+08	5.81287e+07	1.61169e+07	2.89641e+06
K07374	tubulin alpha	3.89116e+07	5.81798e+07	2.51873e+07	5.03622e+07	2.4598e+07	1.25096e+07	5.68432e+07	1.79505e+07	1.94971e+06	8.44773e+06	5.25334e+06	1.68843e+06	4.51605e+06	1.03962e+07	1.08398e+06	1.85205e+07	6.4663e+07	7.61217e+06	5.57712e+07	5.78034e+07	2.29327e+07	3.18127e+08	8.08629e+07	2.10652e+07	7.55489e+06
K14460	colipase	3.86702e+07	1.98799e+07	1.87627e+07	0	1.59074e+07	8.68174e+06	2.27771e+07	3.15539e+07	1.29723e+07	1.91627e+06	9.20493e+06	5.99933e+07	9.33825e+07	2.43294e+07	3.33351e+07	6.94246e+07	0	5.57216e+07	5.91133e+06	1.37583e+08	2.98159e+07	0	7.73868e+07	1.22677e+08	7.68685e+07
CKO-h26	Protein S100-A12	3.8521e+07	2.47734e+07	7.75984e+07	3.881e+07	1.76853e+08	1.27328e+07	7.81464e+07	3.36616e+06	0	3.51716e+06	2.33019e+07	2.08795e+06	2.94834e+06	5.1371e+06	1.50378e+06	0	2.74404e+08	1.41768e+07	4.00763e+07	2.94763e+07	1.24291e+07	5.56059e+07	4.08623e+07	615996	6.08154e+06
CKO-h65	Proteoglycan 3	3.8158e+07	7.09424e+07	6.30549e+06	0	5.53994e+07	1.37963e+06	2.28536e+07	5.21191e+06	2.58699e+08	2.01593e+07	6.05722e+07	3.78277e+07	6.49346e+07	2.98428e+07	2.53717e+07	0	873543	9.11747e+06	1.15294e+07	5.40496e+07	6.71853e+07	1.67245e+06	0	9.13655e+07	2.04977e+07
CKO-h18	Azurocidin	3.8021e+07	2.04114e+08	4.01086e+07	8.28201e+06	1.35001e+08	179684	7.81627e+06	243644	0	1.89837e+07	8.92571e+07	3.63486e+07	1.74828e+07	2.39246e+07	977890	1.63415e+07	2.9573e+07	6.03791e+07	8.69239e+06	7.31738e+07	2.511e+07	3.67631e+07	0	6.55251e+07	1.42253e+07
K05763	moesin	3.78215e+07	7.01753e+07	4.4854e+07	1.20945e+08	9.72306e+07	8.27334e+06	6.50382e+07	1.48329e+07	0	5.54225e+06	3.6261e+06	2.20889e+07	1.05267e+07	8.18858e+06	7.45651e+07	4.0596e+07	2.71355e+07	3.67486e+06	0	1.19992e+08	1.81383e+07	1.02269e+08	1.56188e+07	8.31596e+06	2.60887e+07
K09501	serpin peptidase inhibitor, clade H, member 1	3.76444e+07	1.4583e+07	5.87546e+06	4.17436e+08	3.61876e+07	3.86879e+07	1.10654e+08	6.91793e+06	472851	4.66087e+06	2.41812e+07	6.75751e+06	2.4781e+07	1.29666e+07	1.30492e+07	1.22189e+07	954637	1.10309e+07	5.17413e+07	2.46835e+07	2.27897e+06	4.13829e+07	1.2056e+07	1.51553e+07	1.47522e+07
K17094	annexin A6	3.71163e+07	5.66635e+07	1.6601e+07	2.19058e+07	7.20145e+07	1.48331e+07	4.955e+07	1.50859e+07	8.79522e+06	1.03593e+07	2.54462e+07	1.12871e+07	2.71558e+07	1.00313e+07	2.50366e+07	2.35332e+07	9.88086e+07	1.48109e+07	9.99586e+06	5.6209e+07	7.11955e+07	1.49288e+08	6.99353e+07	1.05048e+07	2.17445e+07
K04002	complement component 4 binding protein, alpha	3.7099e+07	4.1852e+07	1.61181e+07	7.84144e+07	4.87445e+07	1.71502e+07	9.01219e+06	8.63155e+06	1.4323e+07	2.38144e+07	1.24304e+07	1.66803e+07	7.49252e+06	3.57106e+06	2.26878e+06	1.20462e+07	1.91413e+07	1.3218e+07	1.73895e+07	2.50533e+07	2.87101e+07	3.68045e+08	8.8547e+07	3.38306e+06	1.4338e+07
CKO-h55	Leucine-rich alpha-2-glycoprotein	3.70585e+07	6.7516e+06	1.68312e+07	3.04707e+07	6.78998e+06	1.28182e+08	6.85716e+06	1.62763e+07	0	3.56173e+07	1.55934e+07	3.09908e+07	3.00786e+07	9.22114e+07	3.17161e+07	2.24663e+07	3.38662e+07	4.28403e+07	6.74563e+07	1.94624e+07	6.31757e+07	8.68279e+07	1.56417e+07	5.93739e+07	2.99255e+07
K06573	solute carrier family 4 (anion exchanger), member 1	3.65945e+07	2.56005e+07	0	3.12206e+07	4.95855e+06	8.47497e+06	1.33552e+07	2.89569e+06	1.27996e+06	1.3577e+07	6.9889e+06	1.61961e+06	1.19839e+07	187815	3.24008e+07	5.34063e+06	1.00895e+08	3.70558e+07	2.79142e+07	2.03385e+07	4.44329e+08	1.89738e+07	3.06683e+07	4.19365e+06	3.40154e+07
K05699	actinin alpha 1/4	3.61752e+07	4.24634e+07	1.79362e+07	3.69307e+07	8.05457e+07	1.93447e+07	4.6007e+07	2.15649e+07	4.31255e+06	1.38414e+07	7.9118e+06	1.86343e+07	2.4743e+07	4.30942e+06	3.15317e+07	2.39597e+07	7.95551e+07	8.91142e+06	1.89415e+07	1.11042e+08	2.33776e+07	1.43372e+08	5.35773e+07	2.30214e+07	1.23718e+07
K03912	heparin cofactor II	3.60157e+07	7.20246e+07	6.39229e+07	3.68931e+07	1.12223e+08	5.06976e+07	1.55562e+07	2.17273e+07	1.27273e+06	1.03539e+07	2.13352e+07	1.37146e+07	4.38384e+07	1.42737e+06	4.30337e+06	3.25147e+07	5.9358e+07	1.28299e+07	1.79713e+07	9.10268e+07	2.8782e+07	7.35883e+07	6.8413e+07	0	1.06037e+07
K03898	kininogen	3.56673e+07	1.33421e+07	1.15282e+07	8.34561e+07	8.28222e+06	4.93769e+06	1.20628e+07	1.67808e+07	6.72093e+06	3.83758e+06	1.73157e+06	1.31642e+07	1.33513e+07	2.02259e+06	1.19707e+07	3.32772e+07	8.19527e+06	942097	358494	5.92711e+06	1.58449e+07	4.20617e+08	1.63877e+08	2.30674e+06	1.48049e+06
K03231	elongation factor 1-alpha	3.51494e+07	6.72757e+07	3.82775e+07	5.02797e+07	7.19301e+07	6.27686e+06	2.9003e+07	8.47312e+07	6.09233e+06	1.10107e+07	5.59641e+06	2.43162e+07	1.17247e+07	3.92601e+06	1.45963e+07	4.25983e+07	2.63451e+07	4.15848e+06	1.39194e+07	7.09251e+07	6.08681e+06	2.07549e+08	1.82131e+07	1.03975e+07	1.83554e+07
CKO-h45	Immunoglobulin heavy constant mu	3.50813e+07	2.56013e+07	1.19547e+06	3.77886e+06	4.23482e+06	0	8.99916e+06	2.39119e+06	9.5474e+07	3.75239e+07	2.42745e+07	4.42282e+06	1.13584e+07	8.20471e+07	1.58645e+06	1.24779e+07	1.57227e+06	2.13323e+07	3.48845e+07	3.73816e+06	1.18062e+08	1.63313e+07	4.89171e+07	1.94164e+08	8.75837e+07
CKO-h08	Copine-3	3.49155e+07	5.32683e+07	4.94479e+07	1.85617e+07	1.34965e+08	8.33127e+06	2.36799e+07	2.1426e+07	6.44008e+06	1.545e+07	2.18094e+07	2.82953e+07	3.36915e+07	1.08714e+07	2.27694e+07	3.83095e+07	3.01784e+07	7.18617e+07	1.12068e+07	1.22775e+08	1.57309e+07	2.72913e+07	4.09025e+07	2.22913e+06	2.8479e+07
K17286	erythrocyte band 7 integral membrane protein	3.46232e+07	4.52862e+07	6.17528e+07	3.26914e+07	2.56362e+07	6.04728e+06	3.64299e+07	1.37516e+07	1.83872e+07	1.53248e+07	7.46817e+06	1.13091e+07	3.34088e+07	1.86742e+07	1.2901e+07	4.08447e+06	1.70063e+08	4.98256e+06	1.55809e+07	9.17165e+07	1.11198e+07	1.31757e+08	1.99787e+07	8.96874e+06	3.36358e+07
K12741	heterogeneous nuclear ribonucleoprotein A1/A3	3.4439e+07	1.33386e+08	7.25579e+07	2.30102e+07	3.44545e+07	2.74359e+07	3.5137e+06	8.8113e+06	5.23344e+06	1.03388e+07	2.90239e+06	1.71418e+07	2.02395e+07	1.1001e+07	1.61249e+07	3.0058e+07	6.61878e+07	5.33383e+06	5.51698e+06	1.48839e+08	2.03139e+07	1.22926e+08	2.33067e+07	7.83046e+06	1.00729e+07
K14210	solute carrier family 3 (neutral and basic amino acid transporter), member 1	3.39121e+07	1.08619e+08	0	6.41185e+06	3.9604e+07	1.90249e+06	6.06073e+06	1.17538e+07	763723	2.91561e+06	4.87785e+06	1.02871e+07	2.28966e+07	5.59761e+06	8.25204e+06	5.37868e+08	285389	5.01387e+06	5.60487e+06	8.05435e+06	1.46619e+06	421574	1.85159e+07	2.88253e+06	3.83674e+06
K01335	complement factor B	3.35835e+07	6.884e+07	3.65889e+07	5.91452e+07	6.31842e+06	1.67192e+07	1.47394e+07	1.53408e+07	357124	1.51397e+06	41240.2	1.1758e+07	1.17122e+07	366747	7.69608e+06	8.1334e+06	4.20759e+07	2.35927e+06	1.2884e+07	2.56037e+07	4.82989e+07	3.07736e+08	4.43366e+07	4.86016e+07	1.48363e+07
K00382	dihydrolipoamide dehydrogenase	3.22984e+07	1.40576e+08	6.09777e+07	3.61571e+07	3.24946e+07	1.7232e+07	1.07882e+07	1.07825e+08	8.54363e+06	2.42804e+07	5.31953e+06	1.8007e+07	4.70268e+07	1.8425e+07	2.01118e+07	4.15934e+07	3.82725e+06	2.21388e+06	3.27803e+06	2.42254e+07	4.48498e+07	7.95214e+06	5.55361e+07	3.16671e+07	1.22534e+07
K00026	malate dehydrogenase	3.19785e+07	4.48863e+07	2.27662e+07	2.25609e+06	4.84007e+06	1.5317e+06	2.80463e+06	6.46101e+07	3.61136e+07	2.76025e+07	4.26483e+06	0	4.17787e+06	2.73334e+06	1.10259e+07	6.78937e+07	3.18879e+07	240993	3.92919e+07	4.93367e+07	4.35994e+07	8.96307e+07	6.91918e+07	1.02027e+08	4.47712e+07
CKO-h30	WD repeat-containing protein 1	3.1938e+07	1.70357e+08	3.07663e+07	1.56614e+07	3.08725e+07	3.25935e+06	6.61643e+06	4.61162e+06	3.45986e+06	3.31972e+06	4.38832e+06	1.28195e+07	1.2471e+07	1.49751e+06	2.26962e+07	4.67042e+07	1.17334e+07	726403	1.12856e+08	5.60567e+07	6.21657e+07	1.05149e+08	3.16946e+07	8.92665e+06	7.70415e+06
K00927	phosphoglycerate kinase	3.17955e+07	6.18819e+07	2.66764e+07	9.86116e+06	5.43338e+07	2.20577e+07	1.13936e+07	9.66557e+06	1.30925e+07	1.41991e+07	1.08549e+07	9.43499e+06	1.58781e+07	6.02469e+06	2.07496e+07	7.68887e+07	3.73608e+07	5.75499e+06	4.97662e+06	2.4175e+07	2.74693e+07	2.37704e+08	4.44562e+07	7.24589e+06	1.09572e+07
K09487	heat shock protein 90kDa beta	3.17866e+07	8.54784e+07	2.61759e+07	4.68561e+07	3.41343e+07	1.10389e+07	1.07812e+07	1.38565e+07	5.78481e+06	6.22342e+06	2.9384e+06	2.29643e+07	7.58884e+07	9.58158e+06	2.05174e+07	3.1918e+07	2.49759e+07	0	8.58534e+06	2.26369e+07	1.66167e+07	1.73203e+08	1.304e+07	3.24593e+06	9.64368e+07
K08760	apolipoprotein A-IV	3.17212e+07	3.053e+07	3.42676e+07	2.46706e+08	2.09381e+07	1.04103e+07	5.54313e+06	2.96309e+06	5.46535e+06	5.74219e+06	2.96207e+06	9.04367e+06	4.62906e+07	4.54287e+06	2.92447e+07	9.66885e+06	1.67685e+07	1.23979e+06	7.27709e+07	1.01584e+08	2.11423e+07	3.66923e+07	2.9532e+07	9.21244e+06	8.04654e+06
CKO-h72	HLA class II histocompatibility antigen, DRB1	3.17175e+07	6.86488e+07	2.3099e+07	6.60831e+07	2.58925e+07	8.03187e+06	1.1931e+07	6.71768e+06	2.89569e+07	1.65949e+07	1.78829e+06	6.88804e+06	1.88718e+08	8.30855e+06	1.6993e+07	2.60222e+07	5.70099e+06	1.27899e+07	2.34863e+07	1.14822e+07	3.48267e+07	1.13081e+07	4.65982e+07	5.86924e+07	5.16612e+07
K10786	bone marrow proteoglycan	3.15182e+07	4.13275e+07	6.85411e+06	1.98615e+07	1.91492e+07	8.91893e+06	4.4888e+06	1.74734e+06	1.32565e+07	9.83034e+06	2.46082e+07	2.11522e+07	7.29548e+07	9.78013e+06	6.59135e+06	5.79646e+06	3.4073e+06	1.14837e+07	7.80666e+06	1.02544e+08	2.87345e+08	2.47147e+06	0	4.92258e+07	2.58354e+07
K22453	trefoil factor 2	3.10672e+07	1.30583e+07	2.29712e+06	0	0	0	0	4.02539e+06	4.57574e+08	3.11668e+06	9.68724e+06	0	5.67271e+07	8.70269e+07	1.3639e+07	7.99744e+06	0	1.49333e+07	8.67645e+06	2.09622e+06	4.97675e+06	3.17682e+06	2.08914e+07	2.16943e+07	1.40176e+07
K02927	large subunit ribosomal protein L40e	2.94082e+07	4.14635e+07	3.91533e+07	2.53965e+07	4.89349e+07	1.45096e+07	6.61837e+06	6.04715e+07	5.6288e+06	6.3216e+06	4.8696e+06	2.71587e+06	3.47263e+07	4.34154e+06	4.95689e+07	7.94703e+07	1.20975e+07	6.48045e+06	1.38034e+07	8.26608e+07	1.79057e+07	1.507e+07	1.12162e+08	7.18802e+06	1.42377e+07
K16857	thrombospondin 1	2.92891e+07	3.99202e+07	9.82982e+06	9.72238e+07	2.00405e+07	8.89016e+06	2.19289e+07	3.25932e+06	6.11882e+06	2.60516e+07	7.87928e+06	9.3761e+06	3.60286e+07	4.56759e+06	3.54221e+07	2.20022e+07	2.14685e+06	7.21005e+06	1.36542e+07	2.07764e+07	2.4385e+07	1.68883e+08	7.42438e+07	3.49648e+07	8.13632e+06
K04524	apolipoprotein E	2.91962e+07	2.85989e+07	1.8522e+07	2.71165e+07	1.85146e+07	1.07361e+08	1.09342e+07	1.23114e+07	964810	733318	6.55125e+06	1.19779e+06	1.30753e+07	830375	3.02499e+07	2.58287e+07	2.17343e+06	987645	1.63138e+07	3.55051e+07	2.72028e+07	2.57541e+08	5.2382e+07	1.68873e+06	4.12411e+06
K17091	annexin A1	2.89334e+07	3.74379e+06	5.1274e+06	1.47368e+07	1.69058e+07	6.72668e+06	5.52973e+06	5.96528e+06	6.7991e+07	1.20713e+06	8.26674e+06	3.14023e+06	159965	3.45374e+06	5.88691e+06	2.11148e+07	1.38406e+08	1.12697e+07	1.21774e+06	4.07505e+06	1.03815e+08	2.02473e+08	5.8994e+07	3.74155e+06	453743
K01194	alpha,alpha-trehalase	2.88759e+07	1.57629e+07	1.24049e+06	1.3647e+07	5.81054e+06	2.41683e+07	9.99395e+06	4.03828e+06	1.49688e+07	1.99044e+08	5.03028e+06	1.39718e+08	7.56088e+07	2.53282e+07	6.21794e+07	6.64047e+06	1.56685e+06	6.84052e+06	7.56945e+06	2.48199e+07	2.78674e+06	0	1.01861e+07	1.1742e+07	2.43317e+07
K00665	fatty acid synthase, animal type	2.87643e+07	5.34234e+07	2.21869e+07	1.30892e+08	2.33632e+07	1.75242e+07	1.27228e+07	1.48204e+07	1.93616e+07	9.69746e+06	2.47383e+06	1.56011e+07	1.91147e+07	4.32468e+06	1.44667e+07	2.68404e+07	1.18737e+07	2.21729e+06	3.55421e+06	3.71518e+07	8.59232e+07	4.93369e+07	8.95051e+07	1.16933e+07	1.22735e+07
K00616	transaldolase	2.78349e+07	2.19281e+07	1.37169e+07	1.8891e+08	3.42184e+06	199949	7.44863e+06	5.21061e+06	1.07061e+06	8.04323e+06	5.7252e+06	2.62925e+06	2.43478e+07	310232	1.25401e+07	4.70032e+07	4.76464e+07	7.10589e+06	1.33328e+07	5.42451e+07	8.19413e+06	9.51984e+07	7.48284e+07	1.61344e+07	8.84549e+06
CKO-h31	Alpha-1B-glycoprotein	2.74921e+07	1.03348e+07	3.50772e+07	3.94485e+07	1.91878e+07	2.02905e+07	8.58418e+06	2.163e+07	1.32435e+07	8.00956e+06	6.9283e+06	1.25349e+07	4.7927e+07	3.04918e+06	4.45135e+06	2.40865e+07	7.21204e+07	7.9647e+06	1.64914e+07	6.43631e+07	2.00863e+07	1.56393e+08	2.57947e+07	8.01004e+06	1.38033e+07
K00688	glycogen phosphorylase	2.7306e+07	8.41029e+07	1.3237e+07	1.20236e+07	5.21302e+07	6.05372e+06	1.1305e+07	1.37223e+07	1.3397e+06	1.88873e+07	5.81773e+06	6.02115e+06	4.93997e+07	3.34324e+06	3.97165e+07	6.42961e+06	1.60743e+07	607645	3.91845e+06	2.24042e+08	7.69823e+06	2.18259e+07	4.49751e+07	6.18792e+06	6.48481e+06
K03234	elongation factor 2	2.70332e+07	2.10971e+07	9.00061e+06	1.17623e+08	1.27614e+07	1.70666e+06	1.94004e+07	1.03901e+07	4.11586e+06	1.49344e+06	5.24422e+06	5.4713e+06	596123	1.14928e+06	1.82241e+07	1.28091e+07	1.01176e+07	1.08921e+06	2.83442e+07	1.20506e+08	1.50847e+07	1.56772e+08	6.04276e+07	1.04109e+07	4.96069e+06
K09490	heat shock 70kDa protein 5	2.70021e+07	4.88312e+07	1.38499e+07	1.85599e+07	4.38985e+07	7.11373e+06	1.05005e+07	1.59494e+07	1.04365e+07	1.23516e+07	3.99405e+06	7.65351e+06	1.27827e+07	8.49526e+06	3.24633e+07	1.21604e+07	2.55551e+07	5.3302e+06	7.98564e+06	4.79919e+07	2.33703e+07	2.16427e+08	2.63427e+07	2.37969e+07	1.22087e+07
K03767	peptidyl-prolyl cis-trans isomerase A (cyclophilin A)	2.65174e+07	1.2757e+08	1.51839e+07	1.90697e+07	6.13898e+06	8.15996e+06	2.18198e+07	9.6415e+06	1.55245e+06	2.91778e+06	3.58171e+06	3.37671e+06	1.72658e+07	242999	1.44387e+07	3.88972e+07	6.41062e+07	4.53562e+06	4.42499e+06	3.94058e+07	1.50005e+07	1.64852e+08	1.75447e+07	3.21009e+07	4.58949e+06
K07936	GTP-binding nuclear protein Ran	2.59893e+07	4.90014e+07	1.96512e+07	1.13098e+07	6.02543e+07	1.00757e+07	7.8199e+06	2.17372e+07	131179	4.20299e+06	3.67598e+06	2.4821e+07	2.505e+07	2.97384e+06	1.24945e+07	7.27344e+07	5.24324e+06	3.24767e+06	1.59853e+06	6.53103e+07	3.02343e+07	1.14455e+08	5.1052e+07	1.30313e+07	1.36368e+07
K06255	basement membrane-specific heparan sulfate proteoglycan core protein	2.58285e+07	5.75592e+07	1.29255e+07	1.10718e+08	1.12195e+07	3.73166e+06	2.27079e+07	1.17322e+07	1.92844e+07	2.68428e+06	2.71806e+06	7.42605e+06	2.02011e+07	5.7201e+06	2.35733e+07	2.00412e+07	6.38462e+06	4.57237e+06	2.37181e+07	3.51046e+07	2.18996e+07	8.14e+07	9.68989e+07	1.42223e+07	3.44182e+06
K01810	glucose-6-phosphate isomerase	2.55391e+07	4.31825e+07	8.96436e+06	5.45348e+07	1.30025e+07	4.20911e+06	1.59909e+07	1.47856e+07	1.60154e+07	3.17798e+06	5.69427e+06	3.89194e+06	3.89904e+07	1.19181e+07	1.91666e+07	4.57667e+07	8.35233e+07	5.39045e+06	8.9068e+06	2.65374e+07	2.80661e+07	7.82186e+07	4.92919e+07	3.12838e+07	2.4295e+06
K14078	solute carrier family 26 (chloride anion exchanger), member 3	2.49594e+07	7.48886e+07	1.61216e+07	3.34951e+07	5.00183e+07	5.74397e+06	4.06732e+07	2.29964e+07	686602	3.23549e+06	1.96935e+07	1.13834e+07	4.72453e+07	693297	3.77929e+07	1.68084e+07	1.7687e+06	7.1409e+06	6.37586e+06	1.01274e+08	3.72106e+07	5.94304e+06	3.87222e+07	1.24807e+07	6.6334e+06
K05021	chloride intracellular channel protein 1	2.49023e+07	2.90827e+07	3.1263e+07	8.75783e+06	1.36596e+07	7.20915e+06	1.84303e+06	8.84769e+06	1.81267e+06	8.48972e+06	1.27037e+06	2.86892e+07	6.12308e+07	2.36282e+07	7.02023e+06	6.44334e+06	1.07165e+07	1.90277e+06	2.60881e+06	6.51984e+06	1.13876e+08	1.47733e+08	2.65913e+07	0	4.84586e+07
K01557	acylpyruvate hydrolase	2.45039e+07	2.14912e+06	9.689e+07	1.1018e+07	0	3.6697e+06	2.94475e+06	1.00092e+07	2.76458e+06	1.33506e+07	3.53787e+06	1.40647e+07	8.53081e+07	3.86689e+07	1.16959e+07	2.66129e+06	2.11709e+07	3.34534e+06	1.76097e+06	1.02091e+07	8.49532e+07	1.47355e+07	3.18102e+06	5.56476e+06	1.44441e+08
K08122	lumican	2.4308e+07	3.27834e+07	5.37862e+06	5.53662e+07	3.91338e+07	1.21472e+07	5.93379e+06	1.80391e+07	6.00578e+06	3.10626e+06	1.7369e+06	2.09853e+06	6.19861e+07	787652	2.14335e+07	2.29751e+07	5.30891e+06	1.05411e+06	1.15354e+07	5.53914e+07	2.14738e+07	1.66822e+08	1.65596e+07	1.01281e+07	6.206e+06
K06811	cadherin 17, LI cadherin	2.42339e+07	1.89046e+07	2.53368e+06	1.09543e+08	2.69738e+06	8.17048e+06	2.47513e+07	1.73851e+07	3.76435e+06	2.70279e+07	2.4427e+07	7.05206e+07	2.83398e+07	6.39396e+07	9.87357e+06	4.52131e+07	5.52456e+06	2.77417e+07	1.82957e+06	1.05415e+06	1.04498e+07	1.03104e+07	3.27177e+07	1.14585e+06	3.37469e+07
K05853	P-type Ca2+ transporter type 2A	2.41436e+07	9.85958e+07	5.19997e+07	1.42968e+07	2.91587e+07	2.27601e+07	1.49635e+07	2.01777e+07	799952	1.2812e+07	2.85779e+06	1.21394e+07	2.74788e+07	1.03403e+06	1.71188e+07	4.23964e+07	2.69108e+06	2.49032e+06	5.331e+06	1.21622e+08	4.37664e+07	1.01789e+07	1.11562e+07	4.26861e+06	9.35197e+06
K03996	complement component 7	2.41106e+07	2.46901e+07	1.41061e+07	9.59514e+07	1.74199e+07	8.12852e+06	9.7513e+06	2.7501e+07	2.32864e+06	4.20301e+06	4.0186e+06	8.8775e+06	1.1524e+07	4.05663e+06	1.18854e+07	7.56569e+06	2.29924e+07	4.57098e+06	2.5394e+07	1.28445e+08	2.64376e+07	7.43636e+07	1.65993e+07	8.89954e+06	1.89455e+07
CKO-h16	Zinc-alpha-2-glycoprotein	2.40374e+07	5.12086e+06	4.04393e+07	4.00321e+07	1.87232e+06	7.06122e+07	3.13921e+07	1.79981e+07	5.83515e+06	4.71275e+06	2.56055e+06	2.35944e+07	5.76285e+07	3.56839e+07	2.71057e+07	3.05869e+07	6.53033e+06	9.51779e+06	1.32568e+07	5.59808e+06	3.48873e+07	1.57234e+07	2.64108e+07	3.94517e+07	3.03467e+07
K08606	meprin B	2.4016e+07	1.23728e+06	2.55054e+07	1.29248e+08	8.91494e+06	3.05817e+06	1.17455e+07	2.30894e+07	3.15935e+06	2.28759e+07	6.73383e+06	1.36271e+07	6.18293e+07	1.14221e+08	4.35541e+07	3.23483e+07	0	1.55408e+07	372495	4.03977e+06	3.64462e+07	1.88541e+06	5.47323e+06	7.08572e+06	4.39366e+06
K21073	actinin alpha 2/3	2.363e+07	2.11601e+08	1.22302e+07	1.81301e+07	1.5401e+07	7.31539e+06	623465	5.60678e+06	0	1.64341e+07	6.49443e+06	1.59622e+07	2.22121e+07	1.04885e+07	1.68427e+07	2.33272e+07	1.72935e+06	5.46595e+06	987293	7.46953e+07	8.77975e+07	8.18436e+06	3.30584e+06	2.14416e+06	141283
K06642	DNA-dependent protein kinase catalytic subunit	2.35258e+07	2.29325e+07	9.94167e+06	0	1.41615e+07	2.28894e+07	2.3323e+07	7.75092e+07	0	3.21877e+06	5.12992e+06	2.0239e+07	4.41882e+07	1.32701e+06	2.49641e+06	2.74156e+07	3.34715e+06	527576	1.44643e+08	7.92507e+06	4.50179e+07	1.37267e+07	6.42783e+07	1.32806e+06	9.05295e+06
K01195	beta-glucuronidase	2.3201e+07	3.66414e+07	3.77096e+07	594165	2.36719e+07	1.70548e+07	7.23989e+06	2.43086e+07	8.29874e+07	2.5052e+07	1.32688e+07	1.53025e+07	6.06129e+07	9.71371e+06	4.52305e+06	2.96368e+07	349452	3.62548e+06	1.1467e+07	5.31303e+07	4.48725e+07	1.6347e+06	2.30657e+07	1.24392e+07	1.79234e+07
K03233	elongation factor 1-gamma	2.31846e+07	1.76814e+07	0	1.38786e+08	1.3246e+07	0	2.84526e+07	1.54319e+06	3.20274e+06	1.0619e+07	235200	3.99212e+06	3.04069e+06	0	4.26557e+06	2.79358e+07	1.94973e+07	6.29069e+06	5.68922e+07	5.5664e+06	6.87185e+06	8.68847e+07	9.53164e+07	2.12451e+07	4.86477e+06
K22387	lysophospholipase D	2.31239e+07	6.37754e+07	2.12506e+07	3.59159e+07	3.66905e+07	9.17331e+06	1.10231e+07	1.83244e+07	2.55498e+07	6.77792e+06	8.88955e+06	2.30755e+07	3.71369e+07	6.89737e+06	3.30882e+07	3.68223e+07	4.61708e+06	3.71012e+06	1.46307e+07	8.10023e+07	1.65564e+07	2.47358e+06	3.36863e+07	1.98769e+07	4.02913e+06
K13279	peroxiredoxin 1	2.30083e+07	9.92094e+06	2.73144e+07	0	1.64691e+07	1.78406e+07	1.97435e+07	6.03179e+07	8.13223e+06	6.15484e+06	0	3.01666e+06	1.0112e+07	0	4.94956e+07	4.43141e+06	2.1706e+07	1.58653e+06	686561	7.31646e+07	1.29709e+08	3.64772e+07	4.24588e+07	3.08638e+06	1.03745e+07
K17264	endoplasmic reticulum resident protein 44	2.22152e+07	0	5.20798e+07	0	0	4.23193e+07	2.15986e+07	1.18448e+08	4.88816e+07	2.78971e+07	4.31341e+06	6.38892e+06	2.33274e+07	1.62822e+07	7.63918e+06	2.52827e+07	0	8.1801e+06	0	2.00292e+07	6.89375e+06	4.18094e+06	1.3151e+07	3.63453e+07	4.9927e+07
K05768	gelsolin	2.21772e+07	6.70715e+07	2.62382e+06	4.03786e+06	1.04938e+07	2.22191e+07	5.55455e+06	6.67382e+06	2.27292e+06	631561	4.3183e+06	1.15368e+07	1.39781e+07	518513	2.67889e+07	9.63922e+06	7.78818e+07	1.39371e+06	5.5693e+06	7.99176e+07	1.37564e+07	1.36166e+08	1.57294e+07	1.29217e+07	557996
K08056	protein disulfide-isomerase A3	2.20348e+07	4.5965e+07	3.39086e+07	6.85464e+06	6.09789e+06	1.92954e+07	6.23937e+06	6.61363e+06	4.00226e+06	0	560954	1.82474e+06	3.05709e+07	192562	2.30797e+07	2.9942e+07	3.42789e+07	5.01057e+06	3.29326e+06	9.67365e+07	3.39477e+07	1.10141e+08	2.72549e+07	3.02564e+06	0
K06259	CD36 antigen	2.20263e+07	0	0	0	0	0	0	0	3.55215e+06	1.2665e+06	1.93253e+06	0	3.93597e+06	1.65104e+06	0	5.10075e+08	0	247938	3.62463e+06	0	0	631579	0	1.0413e+06	673676
K09821	angiotensinogen	2.19203e+07	5.08588e+07	2.02812e+07	1.60748e+07	6.96871e+06	1.61999e+07	4.17459e+06	1.72622e+07	5.41417e+07	959842	2.6927e+06	5.60192e+06	9.6294e+06	3.68774e+07	8.29789e+06	2.35225e+07	5.83352e+06	1.81031e+06	6.64825e+06	607701	2.63965e+07	1.74782e+08	2.31277e+07	5.78979e+06	7.54893e+06
K08738	cytochrome c	2.16559e+07	3.06917e+07	7.04356e+06	7.2147e+06	7.64909e+06	7.32934e+07	8.43874e+06	1.67038e+07	1.30655e+07	2.48939e+07	8.43039e+06	5.95887e+07	6.02201e+07	2.31525e+07	8.7443e+06	0	1.4468e+07	9.22872e+06	4.33513e+07	9.46086e+06	2.25508e+07	5.56439e+06	2.69617e+07	3.28802e+07	6.14419e+06
K12373	hexosaminidase	2.14843e+07	9.71586e+06	3.4563e+06	8.61982e+06	1.7697e+08	2.41853e+06	4.47449e+07	8.51253e+06	0	777994	684074	3.53768e+07	2.74717e+07	358259	5.5031e+06	0	4.13146e+06	1.48109e+07	6.38355e+06	3.36952e+07	5.6519e+07	6.16631e+06	1.18165e+07	1.26604e+07	4.483e+07
K14075	pancreatic lipase-related protein 2	2.13067e+07	5.60284e+07	2.18953e+06	3.58185e+06	3.56432e+07	5.1966e+06	3.33517e+06	8.3755e+06	2.15748e+06	570629	0	404433	0	399220	1.22586e+06	1.03061e+07	0	6.89757e+06	0	3.51203e+08	3.0181e+06	0	1.78252e+07	1.30934e+06	1.69233e+06
K00799	glutathione S-transferase	2.12363e+07	3.14615e+07	2.26235e+07	2.33484e+06	2.5444e+07	4.00284e+06	300267	4.67941e+06	5.66867e+06	4.28708e+06	8.07184e+06	7.131e+06	1.33644e+07	1.81999e+06	2.20312e+07	286202	3.98048e+07	8.83648e+06	851505	4.40028e+07	1.32291e+07	2.11435e+08	2.59729e+07	4.27638e+06	7.75537e+06
K05970	sialate O-acetylesterase	2.11826e+07	6.94177e+06	4.67697e+07	0	1.86046e+07	2.08642e+07	7.90972e+06	3.62016e+07	5.68748e+07	2.84247e+07	1.64765e+07	3.70735e+07	2.66352e+07	2.219e+07	3.93245e+07	1.29232e+07	2.16243e+06	1.40601e+07	1.47781e+07	1.6327e+07	1.05676e+07	219164	3.98087e+06	3.44336e+07	3.46386e+07
K06464	integrin beta 2	2.11432e+07	5.99934e+07	1.58514e+07	2.18221e+07	2.18207e+07	3.19237e+06	7.07955e+07	7.74448e+06	2.24831e+06	3.65838e+06	1.56598e+07	8.70627e+06	2.02138e+07	8.26344e+06	3.43173e+06	3.69501e+07	4.72812e+07	1.19278e+07	5.21244e+06	2.21986e+07	1.03228e+07	8.1365e+07	2.13903e+07	1.92559e+06	5.46067e+06
K02132	F-type H+-transporting ATPase subunit alpha	2.07101e+07	3.66515e+07	5.70193e+07	5.3237e+07	1.12672e+06	3.50054e+06	2.65899e+07	8.91923e+06	2.51995e+06	2.10848e+06	1.42878e+06	1.32417e+07	3.19561e+07	296857	1.05516e+07	1.35161e+08	7.07139e+06	1.85484e+06	1.54677e+07	1.05549e+07	4.46744e+06	2.97268e+07	3.60888e+07	3.23907e+06	4.26266e+06
K17084	kindlin 3	2.0668e+07	1.66788e+07	5.815e+06	8.40498e+07	1.94662e+07	5.22485e+06	2.09464e+07	3.44781e+07	5.65988e+06	2.51942e+06	7.79507e+06	3.53173e+06	7.12523e+07	3.37026e+06	7.8736e+06	1.35658e+07	8.72644e+06	101293	2.16575e+07	2.29335e+07	2.94983e+07	4.10073e+07	5.92745e+07	2.23812e+06	8.36857e+06
[truncated: 1,146 more rows]
