# Supplementary material for: Metaproteomic Profile of the Colonic Luminal Microbiota From Patients With Colon Cancer
Source: Front Microbiol. 2022 Apr 14;13:869523. doi: 10.3389/fmicb.2022.869523 (PMC9048685; doi:10.3389/fmicb.2022.869523)
Supplement: Supplementary file 4 [file Data_Sheet_3.XLSX]

## Sheet: Stage - microbial
Peptide Sequence	Loading	Variance explained	I-II mean	III-IV mean	superkingdom	phylum	class	order	family	genus	species	KOG	Pathway
EAASGSVYYLNFKPEQDQQWQDLAK	0.167358	0.0280088	10.3	1.07	Bacteria	Firmicutes	Clostridia	Clostridiales	Lachnospiraceae	Roseburia
ATLGSVGNSDHGLESSGK	0.165499	0.0273899	14.64	6.35	Bacteria							K02886
NLPYTALCEDWR	0.146109	0.021348	11.22	1.12	Bacteria	Firmicutes	Clostridia	Clostridiales	Ruminococcaceae	Subdoligranulum	Subdoligranulum variabile
GCANTSLFDAK	0.135144	0.018264	9.76	0	Bacteria	Bacteroidetes	Bacteroidia	Bacteroidales				K00134	glycolysis
GLYSDDAEGLFKFEK	0.117215	0.0137394	8.67	0	Bacteria	Bacteroidetes	Bacteroidia	Bacteroidales	Bacteroidaceae	Bacteroides	Bacteroides vulgatus
NNTATNKEWSEK	0.111513	0.0124352	14.1	4.8	Bacteria	Firmicutes	Clostridia	Clostridiales	Lachnospiraceae	Lachnospira
YGEYFFER	0.100858	0.0101724	8.93	0	Bacteria	Bacteroidetes	Bacteroidia	Bacteroidales	Bacteroidaceae	Bacteroides
ALRDFDVALLR	0.0985789	0.00971779	11.26	2.37	Bacteria	Firmicutes						K22982
VQGGLTNYVSWK	0.0954012	0.00910138	8.52	2.4	Bacteria	Bacteroidetes	Bacteroidia	Bacteroidales	Bacteroidaceae	Bacteroides		K21573	starch degradation
ALLEAGADAVK	0.095366	0.00909467	14.73	4.04	Bacteria							K00088	XMP biosynthesis via de novo pathway
AGWLGENSTEVFK	0.0885328	0.00783806	8.46	0	Bacteria	Bacteroidetes	Bacteroidia	Bacteroidales
LTCDEALMK	0.0874469	0.00764696	15.32	6.22	Bacteria	Firmicutes	Clostridia	Clostridiales	Ruminococcaceae	Faecalibacterium	Faecalibacterium prausnitzii
DAAANALYGAR	0.085431	0.00729846	13.86	6.21	Bacteria	Bacteroidetes	Bacteroidia	Bacteroidales				K21573	starch degradation
NLSSYDQGLNEEFQK	0.0819621	0.00671779	10.43	1.25	Bacteria	Firmicutes	Clostridia	Clostridiales	Eubacteriaceae	Eubacterium	[Eubacterium] eligens
GQVLAKPGTLHPHTK	0.0781179	0.00610241	8.03	0	Bacteria							K02358
TVVTVAHNASK	0.0763688	0.0058322	9.88	3.29	Bacteria	Bacteroidetes	Bacteroidia	Bacteroidales	Bacteroidaceae	Bacteroides	Bacteroides dorei	K21573	starch degradation
WTALCVAPADDELTR	0.0757014	0.0057307	8.78	1.33	Bacteria	Firmicutes	Clostridia	Clostridiales	Ruminococcaceae	Ruminococcus		K01179
SQFLQGSWNYER	0.0755047	0.00570095	10.8	2.34	Bacteria							K02796
AQDYADKFGCEFFPK	0.0731153	0.00534585	8.37	0	Bacteria	Firmicutes						K00262	L-glutamate degradation via hydroxyglutarate pathway
FKAHDENNECGLGDRVK	0.0702544	0.00493569	7.24	0	Bacteria	Firmicutes						K02961
DKPLCWFNR	0.069216	0.00479086	7.5	0	Bacteria	Firmicutes	Clostridia	Clostridiales				K10540
GTFWSVGGSWR	0.0680807	0.00463498	7.9	0	Bacteria	Bacteroidetes	Bacteroidia	Bacteroidales	Bacteroidaceae	Bacteroides		K21573	starch degradation
ADGDDLPVSLDSK	0.0674214	0.00454564	8.23	2.53	Bacteria	Firmicutes	Clostridia	Clostridiales	Clostridiaceae	Clostridium	Clostridium perfringens
SFNQGTWEGLEK	0.0668086	0.00446339	8.79	0	Bacteria	Firmicutes	Clostridia	Clostridiales				K07335
NAETNLGDLCADAYR	0.0656651	0.0043119	8.77	0	Bacteria	Firmicutes	Clostridia	Clostridiales				K11751
GNFDDAQTGVKK	0.0646365	0.00417788	13.21	4.83	Bacteria	Firmicutes						K01733	L-threonine biosynthesis
GLSEVVFDR	0.0643217	0.00413729	11.45	2.45	Bacteria							K02881
LGDNMGVAALPTVTLDGK	0.0632681	0.00400286	9.74	1.14	Bacteria	Firmicutes	Clostridia	Clostridiales	Lachnospiraceae	Roseburia
GQELEDHYFGTLR	0.0626623	0.00392657	7.94	0	Bacteria	Firmicutes	Clostridia	Clostridiales				K01915
TTGEWWYK	0.0623894	0.00389243	7.61	0	Bacteria							K01176
DYTQLQQNPGWK	0.0623386	0.00388611	10.57	1.3	Bacteria	Bacteroidetes	Bacteroidia	Bacteroidales	Bacteroidaceae	Bacteroides	Bacteroides vulgatus
GTAEYNLALGER	0.0619774	0.0038412	8.89	3.54	Bacteria							K03640
DSQLYSQLTNQDFALK	0.0611594	0.00374047	9.55	1.14	Bacteria	Firmicutes	Clostridia	Clostridiales	Eubacteriaceae	Eubacterium
LLDLTPLLDRKPK	0.0598614	0.00358339	10.06	1.15	Bacteria							K10112
KLDELFDLRPK	0.0571673	0.0032681	13.54	5.88	Bacteria							K00789	S-adenosyl-L-methionine biosynthesis
ELGCLESANHR	0.0568472	0.0032316	9.11	2.27	Bacteria	Firmicutes						K01815	pectin degradation
ALLVVVAVMPAAGLMLSLGKVMGLYLDVDFLK	0.056586	0.00320198	8.96	1.95	Bacteria	Firmicutes	Clostridia	Clostridiales	Clostridiaceae	Clostridium	Clostridium perfringens	K02777
TSAFTVEPSTTPLYRR	0.0554146	0.00307078	8.64	1.27	Bacteria	Bacteroidetes	Bacteroidia	Bacteroidales	Tannerellaceae	Parabacteroides
HGYNLGLSGFTPAGTPK	0.0540721	0.00292379	9.63	1.11	Bacteria	Bacteroidetes	Bacteroidia	Bacteroidales	Bacteroidaceae	Bacteroides		K22214
TTYDGYLTDVK	0.0511394	0.00261523	13.19	5.96	Bacteria	Firmicutes	Negativicutes	Veillonellales	Veillonellaceae	Veillonella		K16089
GTVPHEVETSFGGAK	0.0509892	0.0025999	15.86	9.45	Bacteria	Bacteroidetes	Bacteroidia	Bacteroidales	Prevotellaceae	Prevotella	Prevotella copri	K02988
LFLMSDAVTAGLR	0.0492751	0.00242803	9.1	2.46	Bacteria	Proteobacteria						K06039
AGYTTDDLKSFADLKK	0.0482935	0.00233226	10.48	1.35	Bacteria	Firmicutes	Clostridia	Clostridiales	Lachnospiraceae
NLTESAGSYYK	0.0462766	0.00214152	7.92	0	Bacteria							K01176
YEYYNPQEK	0.0458182	0.00209931	13.6	4.91	Bacteria
SGLLASLNSVAK	0.0434276	0.00188596	7.96	0	Bacteria							K00656	pyruvate fermentation
APTDNDFGAGLQKK	0.0432191	0.00186789	13.45	4.67	Bacteria	Bacteroidetes						K01190
KFVEPLLTK	0.0428528	0.00183636	13.24	4	Bacteria							K02879
TGSECTNFR	0.0423744	0.00179559	7.02	0	Bacteria	Bacteroidetes	Bacteroidia	Bacteroidales	Bacteroidaceae	Bacteroides		CKO0011
VLNLYCWNEEFKSR	0.0419483	0.00175966	7.26	0	Bacteria	Firmicutes	Clostridia	Clostridiales
ALTSSYAGRK	0.0408417	0.00166805	10.11	2.2	Bacteria							K02887
VGVVLDLLR	0.0396503	0.00157215	9.46	1.27	Bacteria	Firmicutes	Clostridia	Clostridiales				K02890
GHAEESTPYYTWK	0.0384092	0.00147527	13.65	3.89	Bacteria	Firmicutes	Clostridia	Clostridiales				K01176
AVEAVDTCVGR	0.035758	0.00127863	8.51	1.24	Bacteria	Firmicutes	Clostridia	Clostridiales				K15633	glycolysis
SNEVPDALRK	0.0355777	0.00126577	9.78	1.21	Bacteria							K02988
SFGALGVFALPEMGR	0.0353754	0.00125142	6.98	0	Bacteria	Firmicutes	Clostridia	Clostridiales
DLPVLAYDR	0.0347169	0.00120526	13.18	3.7	Bacteria							K10546
KPEQVLELAVK	0.0345302	0.00119233	10.14	1.34	Bacteria							K02871
LWQGAGSYNNWQR	0.0333286	0.00111079	7.28	0	Bacteria	Firmicutes	Clostridia	Clostridiales
FNDYYPEVSELAADK	0.0323572	0.00104699	7.24	0	Bacteria	Firmicutes	Clostridia	Clostridiales	Ruminococcaceae	Faecalibacterium	Faecalibacterium prausnitzii
FVGLPLDEVNEDSKTDER	0.0295006	0.000870284	11.03	3.47	Bacteria	Bacteroidetes	Bacteroidia	Bacteroidales	Bacteroidaceae	Bacteroides		K03839
YLELTEGYLTK	0.0294784	0.000868979	10.05	3.68	Bacteria
VYGFTDFQVAR	0.0286611	0.000821461	7.22	0	Bacteria	Bacteroidetes	Bacteroidia	Bacteroidales	Prevotellaceae	Prevotella		K01955	L-arginine biosynthesis
FADFVLPEDLK	0.0286079	0.000818412	5.8	0	Bacteria	Firmicutes	Clostridia	Clostridiales	Ruminococcaceae	Faecalibacterium	Faecalibacterium prausnitzii	K01138
YQQVAVALAK	0.0277558	0.000770387	9.4	1.27	Bacteria	Firmicutes
SWDGVTEDANWLTVDK	0.0268353	0.000720135	6.97	0	Bacteria	Firmicutes	Clostridia	Clostridiales	Ruminococcaceae	Faecalibacterium
WNQDGTNMEAQLK	0.0262188	0.000687424	8.78	1.28	Bacteria	Firmicutes	Clostridia	Clostridiales				K10546
YLYDLQGGEDGKK	0.0250854	0.000629278	11.23	2.51	Bacteria	Firmicutes	Clostridia	Clostridiales	Ruminococcaceae	Faecalibacterium	Faecalibacterium prausnitzii	K11751
ALSDAGLQASELSK	0.0249903	0.000624515	6.44	0	Bacteria	Firmicutes	Clostridia	Clostridiales	Lachnospiraceae	Fusicatenibacter	Fusicatenibacter saccharivorans	K04043
AGGSLLSSQK	0.0226447	0.000512784	9.61	2.3	Bacteria	Bacteroidetes	Bacteroidia	Bacteroidales	Bacteroidaceae	Bacteroides		K03072
AVSWQGCPGGFVYR	0.0222404	0.000494635	6.16	0	Bacteria	Firmicutes	Clostridia	Clostridiales	Clostridiaceae	Clostridium
ARVEHLTVSDKLDR	0.0212062	0.000449702	6.92	0	Bacteria	Firmicutes	Clostridia	Clostridiales	Ruminococcaceae	Faecalibacterium	Faecalibacterium prausnitzii	K04759
VSYGTSGSDNLDASLWR	0.0209509	0.000438938	6.02	0	Bacteria	Bacteroidetes	Bacteroidia	Bacteroidales	Bacteroidaceae	Bacteroides		K21573	starch degradation
TGDVLELLADKSPVK	0.02036	0.000414528	7.03	0	Bacteria	Firmicutes	Clostridia	Clostridiales	Peptostreptococcaceae	Intestinibacter	Intestinibacter bartlettii
FGSDNPAPLAYAK	0.0203138	0.000412651	8.48	2.44	Bacteria	Firmicutes	Clostridia	Clostridiales	Eubacteriaceae	Eubacterium		K01733	L-threonine biosynthesis
GSGALTYDVTK	0.0201634	0.000406562	12.05	5	Bacteria	Bacteroidetes	Bacteroidia	Bacteroidales
LAATEASLAAAQEQLATAK	0.0195098	0.000380634	12.77	3.62	Bacteria	Bacteroidetes	Bacteroidia	Bacteroidales	Prevotellaceae	Prevotella	Prevotella copri
ASAGEKFPVLYGVGFKR	0.0189346	0.000358521	4.7	1.16	Bacteria	Bacteroidetes	Bacteroidia	Bacteroidales	Bacteroidaceae	Bacteroides		K21573	starch degradation
SGSVTDAVSTVNPQDNDLCLLR	0.018042	0.000325513	7.45	0	Bacteria	Bacteroidetes	Bacteroidia	Bacteroidales	Bacteroidaceae	Bacteroides
RVELWGEGFFVSDAKR	0.0178546	0.000318787	7.08	0	Bacteria	Bacteroidetes	Bacteroidia	Bacteroidales	Prevotellaceae	Prevotella
VLKDNTSDQAELYQK	0.0175134	0.00030672	11.34	2.67	Bacteria	Firmicutes	Clostridia	Clostridiales	Ruminococcaceae	Faecalibacterium	Faecalibacterium prausnitzii	K21395
WTVDNPDPNAAYPR	0.0173742	0.000301862	9.89	1.33	Bacteria	Bacteroidetes	Bacteroidia	Bacteroidales	Tannerellaceae	Parabacteroides
FQDDEADAEK	0.0171516	0.000294176	11.09	2.48	Bacteria	Firmicutes	Clostridia	Clostridiales	Clostridiaceae	Clostridium		K01999
EGKLEEVFGTGTAAVVSPVK	0.016715	0.00027939	8.74	1.28	Bacteria	Firmicutes	Clostridia	Clostridiales	Ruminococcaceae			K00826	L-isoleucine biosynthesis
FKAHDENNECGLGDR	0.0149768	0.000224305	5.9	0	Bacteria	Firmicutes						K02961
WVDNYLDTR	0.0143424	0.000205705	15.56	7.55	Bacteria	Bacteroidetes	Bacteroidia	Bacteroidales	Bacteroidaceae	Bacteroides
LAVLDKTKEPGSLGEPLYLDVLR	0.0135166	0.000182698	7.24	0	Bacteria	Firmicutes	Clostridia	Clostridiales	Clostridiaceae	Clostridium		K03737
RVVFSNLQDK	0.012215	0.000149206	14.72	5.65	Bacteria							K02879
LLDFSKENLSK	0.0117791	0.000138748	8.78	1.24	Bacteria	Firmicutes	Clostridia	Clostridiales	Clostridiaceae	Clostridium		K02945	dimethylallyl diphosphate biosynthesis
SYYAALFR	0.0115218	0.000132751	7.66	0	Bacteria	Bacteroidetes	Bacteroidia	Bacteroidales	Prevotellaceae	Prevotella
VLAGGGNTGTNLLFYK	0.0110733	0.000122617	11.1	2.48	Bacteria	Firmicutes	Clostridia	Clostridiales	Eubacteriaceae	Eubacterium
KHEYEGEVVDLSK	0.0101616	0.000103258	11.29	3.46	Bacteria	Firmicutes	Negativicutes	Acidaminococcales	Acidaminococcaceae	Acidaminococcus	Acidaminococcus intestini	K12544
GLSFETLDALQQK	0.00930442	8.65723e-05	4.79	0	Bacteria	Firmicutes	Clostridia	Clostridiales				K01624	glycolysis
GQLVQYLDSVQGADR	0.00863359	7.45389e-05	6.12	0	Bacteria	Bacteroidetes	Bacteroidia	Bacteroidales	Bacteroidaceae	Bacteroides
LKEVADDLQSR	0.00835521	6.98096e-05	9.19	0	Bacteria	Firmicutes	Clostridia	Clostridiales	Lachnospiraceae	Roseburia
DDTQGLLAEK	0.00746833	5.5776e-05	8.68	1.25	Bacteria	Firmicutes	Clostridia	Clostridiales	Eubacteriaceae	Eubacterium
YLTGDASDYEK	0.0074305	5.52123e-05	8.71	1.18	Bacteria							K01812	pentose and glucuronate interconversion
KNEGNDFNLPEKTK	0.00598853	3.58625e-05	10.62	2.44	Bacteria	Bacteroidetes	Bacteroidia	Bacteroidales	Bacteroidaceae	Bacteroides		K01818	L-fucose degradation
SLLNLLAACLK	0.00597685	3.57227e-05	5.4	0	Bacteria	Firmicutes	Clostridia	Clostridiales				K11184
TELENYLVEK	0.00536807	2.88162e-05	5.88	0	Bacteria	Firmicutes	Clostridia	Clostridiales	Lachnospiraceae	Roseburia	Roseburia intestinalis	K10540
TTCTVLAYNK	0.00528057	2.78845e-05	6.02	0	Bacteria	Firmicutes	Clostridia	Clostridiales	Clostridiaceae	Clostridium		K02027
GTYADESGNLSFEK	0.0047074	2.21596e-05	10.88	2.36	Bacteria	Firmicutes	Clostridia	Clostridiales				CKO0041
KAQEAGLTTVVFDR	0.004693	2.20243e-05	11.71	3.81	Bacteria							K02881
TFTKDEYEALK	0.00467015	2.18103e-05	11.66	3.51	Bacteria	Firmicutes	Clostridia	Clostridiales	Ruminococcaceae	Faecalibacterium	Faecalibacterium prausnitzii
DYCADLSGTDVYSHVK	0.00426234	1.81675e-05	8.11	0	Bacteria	Firmicutes	Clostridia	Clostridiales	Lachnospiraceae	Roseburia
GLESQNLLGLCDVDWK	0.00339369	1.15171e-05	5.6	0	Bacteria	Bacteroidetes	Bacteroidia	Bacteroidales	Rikenellaceae	Alistipes
VTGVVTQQASGAPGENAR	0.00313945	9.85615e-06	6.62	0	Bacteria	Bacteroidetes	Bacteroidia	Bacteroidales	Bacteroidaceae	Bacteroides	Bacteroides vulgatus	K21573	starch degradation
FYASVDELPR	0.00208226	4.33579e-06	8.18	1.09	Bacteria	Firmicutes	Clostridia	Clostridiales	Clostridiaceae	Clostridium		K02994
LQSNTSDLPVYLFK	0.00205117	4.20728e-06	5.81	0	Bacteria	Firmicutes	Clostridia	Clostridiales	Ruminococcaceae	Faecalibacterium	Faecalibacterium prausnitzii	K00700	glycogen biosynthesis
VALSEATWLK	0.00174329	3.03908e-06	9.43	3.64	Bacteria	Bacteroidetes	Bacteroidia	Bacteroidales	Bacteroidaceae	Bacteroides
FVEAVTETVK	0.00110938	1.23073e-06	6.55	0	Bacteria	Firmicutes	Clostridia	Clostridiales	Clostridiaceae	Clostridium		K00826	L-isoleucine biosynthesis
GVREDKVTLNDVQVLAHSR	0.00109812	1.20588e-06	6.44	0	Bacteria	Bacteroidetes	Bacteroidia	Bacteroidales	Bacteroidaceae	Bacteroides	Bacteroides vulgatus
LYYGGTEALQDSGK	0.000887769	7.88133e-07	11.51	6.13	Bacteria	Bacteroidetes	Bacteroidia	Bacteroidales	Bacteroidaceae	Bacteroides		K01186
GTLEYWVAVVKPGR	0.000784345	6.15197e-07	5.75	0	Bacteria	Firmicutes	Clostridia	Clostridiales				K02878
HAEEFAER	-0.000458014	2.09777e-07	1.26	8.32	Bacteria							K03594
ALGDEALVTDER	-0.000738605	5.45538e-07	0	7.95	Bacteria	Proteobacteria	Betaproteobacteria	Burkholderiales	Oxalobacteraceae	Oxalobacter	Oxalobacter formigenes	K07749	oxalate degradation
DAYYTYEAPGHK	-0.000935048	8.74315e-07	0	6.11	Bacteria	Firmicutes	Clostridia	Clostridiales
TNDLQALLSNLR	-0.000968867	9.38703e-07	1.11	6.97	Bacteria	Bacteroidetes	Bacteroidia	Bacteroidales	Porphyromonadaceae	Porphyromonas	Porphyromonas asaccharolytica
TGEQLDLPASYGVR	-0.0024192	5.85252e-06	3.79	11.8	Bacteria	Actinobacteria	Actinobacteria	Bifidobacteriales	Bifidobacteriaceae	Bifidobacterium	Bifidobacterium longum	K03530
LAQLWDSYAAELK	-0.00260515	6.78679e-06	2.41	9.94	Bacteria	Firmicutes	Clostridia	Clostridiales	Ruminococcaceae	Faecalibacterium
GKHEYFPFPFDALSLNPNLEQNPSGK	-0.00302551	9.1537e-06	2.43	8.98	Bacteria	Bacteroidetes	Bacteroidia	Bacteroidales	Bacteroidaceae	Bacteroides
FLNVNHDGGK	-0.00380763	1.4498e-05	2.08	8.71	Bacteria	Bacteroidetes	Bacteroidia	Bacteroidales	Rikenellaceae	Alistipes		K21572	starch degradation
VALNTDGLGQSVLLK	-0.00390208	1.52262e-05	7.56	13.52	Bacteria							K17624
LLNEALSDNTVK	-0.00415957	1.7302e-05	2.33	9.07	Bacteria	Firmicutes						K01262
TVGFVAVGPEGGFR	-0.0043428	1.88599e-05	3.92	12.85	Bacteria	Actinobacteria	Actinobacteria	Bifidobacteriales	Bifidobacteriaceae	Bifidobacterium		K02058
VYENPYVGDGTAGPGR	-0.004626	2.13998e-05	3.74	11.19	Bacteria	Bacteroidetes	Bacteroidia	Bacteroidales				K21573	starch degradation
GLNLVGAHLDSPR	-0.0046476	2.16002e-05	0	6.72	Bacteria	Firmicutes	Clostridia	Clostridiales				K01267
AVFATTEAAQAK	-0.00483892	2.34151e-05	1.43	10.18	Bacteria	Synergistetes	Synergistia	Synergistales	Synergistaceae	Cloacibacillus	Cloacibacillus porcorum
LSYDYDNR	-0.00526997	2.77725e-05	5.02	12.86	Bacteria	Bacteroidetes
VNAYETATVGGSK	-0.00564701	3.18887e-05	0	6.21	Bacteria	Actinobacteria	Actinobacteria	Bifidobacteriales	Bifidobacteriaceae	Bifidobacterium	Bifidobacterium bifidum
AYGLGLPLTK	-0.00580133	3.36554e-05	0	4.87	Bacteria	Verrucomicrobia	Verrucomicrobiae	Verrucomicrobiales	Akkermansiaceae	Akkermansia	Akkermansia muciniphila	K00008
SEEDATTTAPAEYK	-0.00611742	3.74229e-05	1.12	7.6	Bacteria	Bacteroidetes	Bacteroidia	Bacteroidales	Bacteroidaceae	Bacteroides	Bacteroides massiliensis
VLNLPFKDTLSR	-0.00643347	4.13896e-05	2.49	11.15	Bacteria	Firmicutes	Clostridia	Clostridiales				K00602	IMP biosynthesis via de novo pathway
FLLNEKPFYFK	-0.00649099	4.21329e-05	2.37	10.71	Bacteria	Firmicutes						K01195
GQNSPVDYFNKYPGR	-0.00691058	4.77561e-05	1.28	7.21	Bacteria
VTAEQGAVK	-0.00714009	5.09808e-05	4.66	11.64	Bacteria
TYEESDVLALYQTK	-0.00725461	5.26293e-05	1.2	8.55	Bacteria	Firmicutes
AGYWNLFSFDPAK	-0.00755009	5.70039e-05	1.17	7.87	Bacteria	Firmicutes	Clostridia	Clostridiales	Eubacteriaceae	Eubacterium	[Eubacterium] hallii	K03737
VVNALLAAQR	-0.008051	6.48187e-05	1.32	8.57	Bacteria
GVLADYSDMNR	-0.0092618	8.5781e-05	0	4.97	Bacteria	Firmicutes	Clostridia	Clostridiales	Lachnospiraceae	Butyrivibrio
SYHLVDYTGAPDAER	-0.0104268	0.000108718	0	6.15	Bacteria	Verrucomicrobia	Verrucomicrobiae	Verrucomicrobiales	Akkermansiaceae	Akkermansia	Akkermansia muciniphila	K03737
FTGSDQTFAVK	-0.011146	0.000124234	1.34	6.18	Bacteria	Firmicutes	Clostridia	Clostridiales	Lachnospiraceae	Blautia	Blautia obeum
EAVTYTVAAAEK	-0.0120373	0.000144898	0	6.19	Bacteria	Firmicutes						K01267
AQLVLTHEGNPR	-0.0122334	0.000149656	2.33	9.86	Bacteria	Actinobacteria	Actinobacteria	Bifidobacteriales	Bifidobacteriaceae	Bifidobacterium		K05808
ASSFNFGGYASDKK	-0.0122846	0.000150911	3.74	10.74	Bacteria	Firmicutes	Clostridia	Clostridiales	Eubacteriaceae	Eubacterium	[Eubacterium] hallii
LNKDNYTEENLLK	-0.0123429	0.000152348	5.93	12.74	Bacteria	Bacteroidetes	Bacteroidia	Bacteroidales	Bacteroidaceae	Bacteroides
LQTGSYTNR	-0.0128192	0.000164331	7.18	13.4	Bacteria							K03111
VAVNSPANLVR	-0.012915	0.000166798	1.21	9.02	Bacteria	Firmicutes	Clostridia	Clostridiales	Clostridiaceae	Clostridium
FLALQNAQYLFR	-0.0130679	0.00017077	0	6.77	Bacteria	Firmicutes	Clostridia	Clostridiales				K01844	lysine degradation
LLGATGALPFVENVPLEGVER	-0.0133223	0.000177483	0	4.73	Archaea	Euryarchaeota	Methanobacteria	Methanobacteriales	Methanobacteriaceae	Methanobrevibacter
SGANFYEVQR	-0.0134868	0.000181893	0	6.06	Bacteria	Bacteroidetes	Bacteroidia	Bacteroidales	Porphyromonadaceae	Porphyromonas		K02355
KVTGFTFGK	-0.014371	0.000206527	1.17	9.69	Bacteria	Firmicutes	Clostridia	Clostridiales	Lachnospiraceae	Roseburia	Roseburia inulinivorans	K02406
LLAGQELPR	-0.0143895	0.000207058	0	5.16	Bacteria	Proteobacteria	Alphaproteobacteria	Rhodobacterales	Rhodobacteraceae	Thioclava		K10439
LNLLDDNQFTR	-0.01444	0.000208514	4.03	12.22	Bacteria	Proteobacteria						K09475
TNVSYSGEVGWNK	-0.0145849	0.000212719	0	6.13	Bacteria	Bacteroidetes	Bacteroidia	Bacteroidales	Bacteroidaceae	Bacteroides		K21573	starch degradation
YEYYASQAK	-0.0148106	0.000219354	1.18	8.58	Archaea	Euryarchaeota	Methanobacteria	Methanobacteriales	Methanobacteriaceae	Methanobrevibacter	Methanobrevibacter smithii	K19824
TEEVPQTVNVLTR	-0.0148431	0.000220319	2.57	11.7	Bacteria	Verrucomicrobia	Verrucomicrobiae	Verrucomicrobiales	Akkermansiaceae	Akkermansia	Akkermansia muciniphila	K16090
HTNNTWYSR	-0.0149011	0.000222044	1.13	8.47	Bacteria	Firmicutes	Clostridia	Clostridiales	Lachnospiraceae			K22268
VSSEQNHDYLR	-0.015221	0.000231679	0	6.8	Bacteria	Firmicutes	Clostridia	Clostridiales	Clostridiaceae	Clostridium
LQDFGVSSVQELQEK	-0.0155292	0.000241157	0	6.14	Bacteria	Verrucomicrobia	Verrucomicrobiae	Verrucomicrobiales	Akkermansiaceae	Akkermansia	Akkermansia muciniphila
ETTTNHAQADYYLTEESSLPK	-0.0155505	0.000241818	1.31	7.9	Bacteria							K21573	starch degradation
DAASNALYGAR	-0.0155776	0.000242661	6.48	12.01	Bacteria							K21573	starch degradation
GLLDALLSGDLK	-0.0163003	0.000265699	0	5.52	Bacteria	Firmicutes	Clostridia	Clostridiales				K01610	gluconeogenesis
LAELLPADEALDYMK	-0.0165644	0.00027438	3.77	10.84	Bacteria	Firmicutes	Clostridia	Clostridiales	Clostridiaceae	Clostridium		K03737
VAQLNLDGVFSK	-0.0167715	0.000281284	1.3	8.54	Bacteria	Firmicutes	Clostridia	Clostridiales	Clostridiaceae	Clostridium	Clostridium perfringens
NLMEAFAGESQAR	-0.0168124	0.000282658	1.19	8.61	Bacteria							K19824
SVLDALLYK	-0.0168583	0.000284202	1.04	8.42	Bacteria	Firmicutes	Clostridia	Clostridiales	Clostridiaceae	Clostridium
YNANPLLPR	-0.0168956	0.000285462	0	5.32	Bacteria	Firmicutes	Clostridia	Clostridiales				K18785
ALPDVTGGLTNTFR	-0.0169164	0.000286166	0	5.95	Bacteria	Bacteroidetes	Bacteroidia	Bacteroidales				K21573	starch degradation
LGGNLTFQDVK	-0.0172814	0.000298647	0	6.17	Bacteria	Bacteroidetes	Bacteroidia	Bacteroidales	Bacteroidaceae	Bacteroides		K21573	starch degradation
VFFPATPYEAK	-0.0173168	0.00029987	4.83	11.03	Bacteria	Firmicutes						K21417	acetoin degradation
DAHEPEFLQTVEEVLK	-0.0174245	0.000303613	0	6.51	Bacteria	Firmicutes	Clostridia	Clostridiales	Clostridiaceae	Clostridium		K00262	L-glutamate degradation via hydroxyglutarate pathway
NLLTLLEGSK	-0.017613	0.000310219	0	6.3	Bacteria	Firmicutes	Clostridia	Clostridiales				K01745	L-histidine degradation into L-glutamate
AYLSGNNLLTWK	-0.0181088	0.000327927	3.44	9.8	Bacteria	Bacteroidetes	Bacteroidia	Bacteroidales	Bacteroidaceae	Bacteroides	Bacteroides stercoris	K21573	starch degradation
VNDPVQLVGLR	-0.0182174	0.000331874	0	7.94	Bacteria	Firmicutes	Clostridia	Clostridiales	Clostridiaceae	Clostridium		K02358
VQDYADKFGVEFFPGEKPFGR	-0.0182329	0.000332439	0	7.06	Bacteria	Firmicutes	Clostridia	Clostridiales	Clostridiaceae	Clostridium		K00262	L-glutamate degradation via hydroxyglutarate pathway
LVDVLSNLKPR	-0.0182461	0.000332922	0	6.04	Bacteria	Bacteroidetes	Bacteroidia	Bacteroidales				K21573	starch degradation
AADTPANYR	-0.0183368	0.000336238	0	6.69	Bacteria	Bacteroidetes	Bacteroidia	Bacteroidales	Rikenellaceae	Alistipes	Alistipes finegoldii
VVNSLASFFGR	-0.0184414	0.000340086	3.5	10.15	Bacteria	Bacteroidetes	Bacteroidia	Bacteroidales	Bacteroidaceae	Bacteroides		K21573	starch degradation
AEAASLLMNAK	-0.0196565	0.00038638	5.07	13.53	Bacteria	Firmicutes						CKO0042
DLYFGEGAR	-0.0198172	0.000392722	0	6.49	Bacteria	Actinobacteria	Coriobacteriia	Coriobacteriales				K00100
SLDEALDALEADHDYLTR	-0.0209366	0.000438343	0	6.64	Bacteria	Firmicutes	Clostridia	Clostridiales	Clostridiaceae	Clostridium		K01915
YNELYDKQNDEDFGKPAYR	-0.0219492	0.000481766	0	7.94	Bacteria	Firmicutes	Clostridia	Clostridiales	Ruminococcaceae	Faecalibacterium	Faecalibacterium prausnitzii	K00244
SDFDLVQKR	-0.0222092	0.000493248	0	7.69	Bacteria	Firmicutes	Clostridia	Clostridiales	Clostridiaceae	Clostridium
LLDLEHLLTR	-0.0227792	0.000518894	0	6.27	Bacteria	Firmicutes	Clostridia	Clostridiales				K10112
TYSDVAAYYK	-0.022977	0.000527941	7.49	14.42	Bacteria	Firmicutes	Clostridia	Clostridiales	Ruminococcaceae	Ruminococcus	Ruminococcus bromii	K01200
TLVLPETEDKR	-0.0232294	0.000539603	4.91	11.92	Bacteria	Firmicutes	Clostridia	Clostridiales				K00625	acetyl-CoA biosynthesis
EALDNNTR	-0.0244708	0.00059882	2.33	9.47	Bacteria							K02058
LTREELENAMDTR	-0.024683	0.000609253	0	5.99	Bacteria	Firmicutes	Clostridia	Clostridiales	Clostridiaceae	Clostridium			D-xylose degradation [regulation]
LTELSGKHPGTLTEVR	-0.0249343	0.000621722	1.14	8.33	Bacteria	Firmicutes	Clostridia	Clostridiales	Ruminococcaceae			K00821	L-arginine biosynthesis
STDASLSER	-0.0249403	0.000622019	1.29	8.73	Bacteria							K21573	starch degradation
LLYAYGEATVPK	-0.0253052	0.000640352	1.33	10.06	Bacteria							K01966	propanoyl-CoA degradation
SAFENGVLTGK	-0.025449	0.000647651	1.2	8.67	Bacteria	Firmicutes	Clostridia	Clostridiales				K00262	L-glutamate degradation via hydroxyglutarate pathway
KGELTVEQGK	-0.0255351	0.000652039	0	6.81	Bacteria
GHGNFPVYLDSPLALEATR	-0.0256729	0.000659099	0	6.85	Bacteria	Firmicutes	Clostridia	Clostridiales	Ruminococcaceae	Faecalibacterium	Faecalibacterium prausnitzii	K12574
AVFQNAGANPSK	-0.0256913	0.000660043	4.55	9.8	Bacteria	Firmicutes	Clostridia	Clostridiales	Clostridiaceae	Clostridium
VQDTVELVGLSDEKR	-0.0264602	0.00070014	5.21	13.31	Bacteria	Firmicutes	Clostridia	Clostridiales	Clostridiaceae	Clostridium		K02358
VLAADAQNLMKK	-0.0268482	0.000720826	1.22	9.92	Bacteria	Firmicutes	Clostridia	Clostridiales	Peptostreptococcaceae	Romboutsia	Romboutsia ilealis
NLYTHDVSTK	-0.0276042	0.000761993	7.18	14.52	Bacteria	Actinobacteria	Actinobacteria	Bifidobacteriales	Bifidobacteriaceae	Bifidobacterium		K17624
GVSDTSFDGR	-0.0276892	0.000766694	0	7.74	Bacteria	Firmicutes						K02931
ELATTPSGHLYGLLGR	-0.0284543	0.000809649	5.95	12.07	Bacteria	Firmicutes						K17318
YDSTHGTFR	-0.0286675	0.000821823	8.17	14.16	Bacteria							K00134	glycolysis
VGAPVVEGAK	-0.0291687	0.000850813	8.54	15.13	Bacteria							K02888
WTDTADSDGTKLDR	-0.0307436	0.00094517	2.35	11	Bacteria	Actinobacteria	Actinobacteria	Bifidobacteriales	Bifidobacteriaceae	Bifidobacterium	Bifidobacterium bifidum
DDDVAEAWGYDKDKK	-0.0314617	0.000989841	0	4.88	Bacteria	Firmicutes	Clostridia	Clostridiales	Ruminococcaceae	Faecalibacterium
MGTAALLR	-0.0329323	0.00108454	2.4	9.71	Bacteria							K01486
TVFESVGTGGLTATSLR	-0.0332753	0.00110725	3.57	12.61	Bacteria	Bacteroidetes	Bacteroidia	Bacteroidales	Rikenellaceae	Alistipes	Alistipes putredinis
DYSGANATDTVVQR	-0.0341021	0.00116295	1.31	7.85	Bacteria	Verrucomicrobia	Verrucomicrobiae	Verrucomicrobiales	Akkermansiaceae	Akkermansia	Akkermansia muciniphila
GVYDNLALDTPK	-0.0343499	0.00117992	1.2	9.79	Bacteria	Verrucomicrobia	Verrucomicrobiae	Verrucomicrobiales	Akkermansiaceae	Akkermansia	Akkermansia muciniphila	K03737
DGTFDNLSKR	-0.0353301	0.00124822	2.38	8.72	Bacteria	Bacteroidetes	Bacteroidia	Bacteroidales				K02967
YALYVGVDNR	-0.0354235	0.00125482	3.51	12.41	Bacteria							K17624
AMVALREPSLGPVFGVK	-0.0355738	0.0012655	2.35	10.9	Bacteria	Firmicutes	Clostridia	Clostridiales	Lachnospiraceae			K01938	tetrahydrofolate interconversion
LYLPYEGDYNGAK	-0.0358965	0.00128856	3.42	9.81	Bacteria	Firmicutes	Clostridia	Clostridiales	Ruminococcaceae	Ruminococcus	Ruminococcus bromii
DLSFEAPNAPHVFQK	-0.036204	0.00131073	3.71	9.66	Bacteria	Proteobacteria						K03071
AEVEGTNNAMLR	-0.0380094	0.00144471	0	7.6	Bacteria	Actinobacteria	Actinobacteria	Bifidobacteriales	Bifidobacteriaceae	Bifidobacterium	Bifidobacterium bifidum	K17624
FFSFFEPVLK	-0.0381613	0.00145628	0	5.22	Bacteria	Bacteroidetes	Bacteroidia	Bacteroidales	Rikenellaceae	Alistipes	Alistipes putredinis
HVSNLTNVYK	-0.0403175	0.0016255	3.56	11.1	Bacteria	Firmicutes	Clostridia	Clostridiales				K01938	tetrahydrofolate interconversion
AYSLPSVLLEK	-0.0411667	0.00169469	2.4	11.52	Bacteria	Bacteroidetes	Bacteroidia	Bacteroidales	Bacteroidaceae	Bacteroides	Bacteroides dorei
TVQVASETLK	-0.0420046	0.00176439	2.47	11	Bacteria	Actinobacteria	Actinobacteria	Bifidobacteriales	Bifidobacteriaceae	Bifidobacterium	Bifidobacterium longum	K17624
AVNEVLAPK	-0.0420452	0.0017678	2.7	12.08	Bacteria							K01689	glycolysis
LFAQYLEYALK	-0.0426982	0.00182313	0	6.03	Bacteria	Bacteroidetes	Bacteroidia	Bacteroidales	Porphyromonadaceae	Porphyromonas	Porphyromonas asaccharolytica	K03773
LTGVTVQEQR	-0.0434807	0.00189057	2.53	11.65	Bacteria							K02963
VLLEAGTPLVK	-0.0435599	0.00189746	0	6.05	Archaea	Euryarchaeota	Methanobacteria	Methanobacteriales	Methanobacteriaceae			K10713	formaldehyde degradation
GLPAGPGAATGR	-0.0440905	0.00194397	0	6.32	Bacteria							K01006
LSEVPDVVRR	-0.0449343	0.00201909	1.38	9.97	Bacteria	Bacteroidetes	Bacteroidia	Bacteroidales	Rikenellaceae	Alistipes	Alistipes finegoldii
HVVLSAPAGNDLK	-0.0451809	0.00204132	0	7.4	Bacteria	Firmicutes	Clostridia	Clostridiales				K00134	glycolysis
LSNNLLLEPVGR	-0.0451957	0.00204265	0	6.97	Bacteria	Proteobacteria	Gammaproteobacteria	Enterobacterales				K00971	GDP-alpha-D-mannose biosynthesis
AGEELLELWR	-0.0468783	0.00219757	0	6.8	Bacteria	Firmicutes	Clostridia	Clostridiales	Ruminococcaceae	Ruminococcus		K01733	L-threonine biosynthesis
LTYTESGSSFTK	-0.0470768	0.00221622	2.43	9.72	Bacteria	Verrucomicrobia	Verrucomicrobiae	Verrucomicrobiales	Akkermansiaceae	Akkermansia	Akkermansia muciniphila
YSNAEDEALAK	-0.0475613	0.00226207	2.38	10.83	Bacteria	Actinobacteria	Actinobacteria	Bifidobacteriales	Bifidobacteriaceae	Bifidobacterium		K01805
STDAATQSGEVLGR	-0.0477728	0.00228224	2.35	9.66	Bacteria	Firmicutes	Clostridia	Clostridiales	Ruminococcaceae	Ruminococcus		K01207	peptidoglycan recycling
FGVEFFPGEKPFGR	-0.0494464	0.00244495	0	7.55	Bacteria	Firmicutes	Clostridia	Clostridiales	Clostridiaceae	Clostridium		K00262	L-glutamate degradation via hydroxyglutarate pathway
KQVVADLTDRLK	-0.0496385	0.00246398	0	7.4	Bacteria	Firmicutes	Clostridia	Clostridiales				K02864
AGGSNAALTYK	-0.050923	0.00259316	2.33	9.8	Bacteria	Bacteroidetes	Bacteroidia	Bacteroidales	Rikenellaceae	Alistipes	Alistipes inops
DAASAALYGSK	-0.051366	0.00263847	2.46	10.32	Bacteria							K21573	starch degradation
LENTGLDEQAR	-0.0518771	0.00269123	0	7.73	Bacteria	Firmicutes	Clostridia	Clostridiales	Clostridiaceae	Clostridium		K03892
RGLTGLFTWTNTAEYR	-0.0520461	0.0027088	1.1	9.5	Bacteria	Bacteroidetes	Bacteroidia	Bacteroidales	Porphyromonadaceae	Porphyromonas	Porphyromonas asaccharolytica
VTYGTQGNSSLSNYASLR	-0.0533216	0.00284319	0	7.45	Bacteria	Bacteroidetes	Bacteroidia	Bacteroidales	Rikenellaceae	Alistipes	Alistipes inops	K21573	starch degradation
LQASYEVTNK	-0.0538964	0.00290482	2.55	11.74	Bacteria	Actinobacteria	Actinobacteria	Bifidobacteriales	Bifidobacteriaceae	Bifidobacterium		K01621
ALTNLGLAEAK	-0.0545979	0.00298093	5.41	15.38	Bacteria	Actinobacteria	Actinobacteria	Bifidobacteriales	Bifidobacteriaceae			K02935
ADSAAASLPAGTK	-0.0556991	0.00310239	0	7.26	Bacteria	Actinobacteria	Actinobacteria	Bifidobacteriales	Bifidobacteriaceae	Bifidobacterium	Bifidobacterium bifidum
NVLVALREPSLGPVFGVK	-0.0578036	0.00334126	0	7.03	Bacteria	Firmicutes	Clostridia	Clostridiales				K01938	tetrahydrofolate interconversion
YGTPSPVPFR	-0.0578898	0.00335123	1.24	8.86	Bacteria
ADALYTELDR	-0.0583106	0.00340013	0	8.77	Bacteria	Bacteroidetes	Bacteroidia	Bacteroidales	Porphyromonadaceae	Porphyromonas		K00831	L-serine biosynthesis
RLPGQNWSASLVPELPR	-0.0586433	0.00343903	0	7.55	Bacteria	Bacteroidetes	Bacteroidia	Bacteroidales
AADFSALVNFK	-0.0607356	0.00368882	2.31	10.69	Bacteria	Firmicutes	Negativicutes	Selenomonadales	Selenomonadaceae	Megamonas		K01803	gluconeogenesis
GNGLGSVATAR	-0.0613206	0.00376021	1.24	9.7	Bacteria	Bacteroidetes	Bacteroidia	Bacteroidales	Bacteroidaceae	Bacteroides
AALTPVVNATVER	-0.0614256	0.00377311	1.23	9.9	Bacteria	Firmicutes	Clostridia	Clostridiales	Oscillospiraceae	Oscillibacter		K01844	lysine degradation
GALVETPEGNAK	-0.0615379	0.00378692	0	7.58	Archaea	Euryarchaeota	Methanobacteria	Methanobacteriales	Methanobacteriaceae	Methanobrevibacter	Methanobrevibacter smithii
DALEYVYNAVSR	-0.062177	0.00386597	1.1	9.69	Bacteria	Firmicutes	Clostridia	Clostridiales	Clostridiaceae	Clostridium		K01745	L-histidine degradation into L-glutamate
AASQGVEGSGWGLLGVDPLSK	-0.0634291	0.00402325	0	7.13	Bacteria	Verrucomicrobia	Verrucomicrobiae	Verrucomicrobiales	Akkermansiaceae	Akkermansia	Akkermansia muciniphila	K04564
VNDGEGQVLLTYKR	-0.068614	0.00470788	3.63	11.28	Bacteria	Firmicutes	Clostridia	Clostridiales				K02945	dimethylallyl diphosphate biosynthesis
FVDVTSDGVLNDQDRTK	-0.0698044	0.00487266	2.47	9.92	Bacteria	Bacteroidetes	Bacteroidia	Bacteroidales	Bacteroidaceae	Bacteroides	Bacteroides uniformis
SAVESGSAAASR	-0.0704166	0.0049585	3.4	11.97	Bacteria	Firmicutes	Clostridia	Clostridiales				CKO0002
STVLNGYLYGR	-0.0731588	0.00535221	0	7.65	Bacteria	Firmicutes	Bacilli	Bacillales	Staphylococcaceae	Staphylococcus
YGELAQLWR	-0.0740021	0.00547631	2.58	11.84	Bacteria	Firmicutes	Bacilli	Lactobacillales	Lactobacillaceae	Lactobacillus		K00033	pentose phosphate pathway
SKLDQQVAYGLR	-0.0742643	0.00551519	0	7.78	Bacteria	Bacteroidetes	Bacteroidia	Bacteroidales	Bacteroidaceae	Bacteroides
LLEAVMKDLGQLTGQK	-0.0742918	0.00551927	3.75	12.51	Bacteria	Firmicutes	Clostridia	Clostridiales				K02931
ALEEQGVQVK	-0.0766783	0.00587957	2.36	11.29	Bacteria	Actinobacteria	Coriobacteriia	Coriobacteriales	Coriobacteriaceae	Collinsella	Collinsella aerofaciens
TGSSSALAASFDKLVGK	-0.0778408	0.00605919	2.32	9.37	Bacteria	Bacteroidetes	Bacteroidia	Bacteroidales	Bacteroidaceae	Bacteroides
ANLTGAVSTVDLNK	-0.0840591	0.00706594	2.43	11.13	Bacteria							K21573	starch degradation
VHLNFTTGK	-0.0855765	0.00732333	2.3	11.38	Bacteria	Bacteroidetes	Bacteroidia	Bacteroidales	Bacteroidaceae	Bacteroides		K21571	starch degradation
GMMSTLHSYTNDQR	-0.0883826	0.00781148	0	6.07	Bacteria	Verrucomicrobia	Verrucomicrobiae	Verrucomicrobiales	Akkermansiaceae	Akkermansia	Akkermansia muciniphila	K00134	glycolysis
TTTTVGLADGMQR	-0.0884366	0.00782103	3.75	11.89	Bacteria	Firmicutes	Clostridia	Clostridiales				K01938	tetrahydrofolate interconversion
LVQFTDVHFK	-0.0915297	0.00837769	1.2	8.15	Bacteria	Bacteroidetes	Bacteroidia	Bacteroidales				K07098
DLNDKLDLPQGLK	-0.092469	0.00855052	1.1	8.59	Bacteria	Actinobacteria	Coriobacteriia	Coriobacteriales				K00100
TNEETFEK	-0.0964454	0.00930171	0	5.92	Bacteria	Firmicutes	Clostridia	Clostridiales				K04072
LQEAADNLMSAGK	-0.100763	0.0101531	0	8.99	Bacteria	Verrucomicrobia	Verrucomicrobiae	Verrucomicrobiales	Akkermansiaceae	Akkermansia	Akkermansia muciniphila	K01624	glycolysis
GGYHLGAPQDR	-0.100861	0.010173	0	7.62	Bacteria	Firmicutes	Clostridia	Clostridiales	Clostridiaceae	Clostridium		K01915
VPLSEMFGYATNLR	-0.101202	0.0102418	0	7.2	Bacteria							K02355
VSVLMPSLYGGR	-0.101227	0.010247	1.29	9.88	Bacteria	Firmicutes	Clostridia	Clostridiales	Ruminococcaceae	Faecalibacterium	Faecalibacterium prausnitzii
LGNTDLYVELEKDLR	-0.102301	0.0104655	2.24	10.48	Bacteria							K01428	urea degradation
FDYKSGNAEDEPVKK	-0.102407	0.0104871	4.97	12.43	Bacteria	Bacteroidetes	Bacteroidia	Bacteroidales	Bacteroidaceae	Bacteroides
TSNNEALFNAFGLLGTK	-0.104302	0.0108789	0	7.88	Bacteria	Bacteroidetes	Bacteroidia	Bacteroidales	Tannerellaceae	Parabacteroides	Parabacteroides goldsteinii
TTTTVGLADAMQK	-0.10606	0.0112487	0	8.78	Bacteria	Firmicutes	Clostridia	Clostridiales				K01938	tetrahydrofolate interconversion
LLQNNNTMMAEK	-0.110644	0.012242	1.1	9.4	Bacteria	Firmicutes	Clostridia	Clostridiales	Ruminococcaceae	Faecalibacterium	Faecalibacterium prausnitzii	CKO0034
HTWNEVHNFTALLGEETLYR	-0.113192	0.0128125	1.15	10.3	Bacteria	Bacteroidetes	Bacteroidia	Bacteroidales	Rikenellaceae	Alistipes	Alistipes putredinis
SATLTSTMGPGVK	-0.114217	0.0130456	0	8.64	Bacteria							K02863
TGPGLATSLLDLGDRFR	-0.117834	0.0138848	0	8.26	Bacteria	Firmicutes	Clostridia	Clostridiales				K01804	L-arabinose degradation via L-ribulose
VWSTVNNK	-0.118732	0.0140972	1.09	9.96	Archaea	Euryarchaeota	Methanobacteria	Methanobacteriales	Methanobacteriaceae	Methanobrevibacter
VSEVTETSAK	-0.120137	0.014433	1.14	10.1	Bacteria	Firmicutes	Clostridia	Clostridiales
RTDELKDLNLR	-0.120325	0.0144781	0	9.33	Bacteria	Firmicutes	Clostridia	Clostridiales	Lachnospiraceae	Roseburia	Roseburia faecis	CKO0001	butanoate metabolism
NALTTLPMGGGKGGSDFAPR	-0.120558	0.0145341	2.37	11.12	Bacteria	Bacteroidetes	Bacteroidia	Bacteroidales				K00262
SLTTTELVNWLDR	-0.121131	0.0146727	3.61	12.9	Bacteria	Firmicutes	Clostridia	Clostridiales	Clostridiaceae	Clostridium	Clostridium perfringens
GLGAGAGNPPALVDDTADLRK	-0.121427	0.0147445	0	9.04	Bacteria	Firmicutes	Clostridia	Clostridiales				K04021	ethanolamine degradation
GYGNEGHDSGHPDYGDLNTR	-0.121486	0.0147588	0	10.26	Bacteria	Actinobacteria	Actinobacteria	Bifidobacteriales	Bifidobacteriaceae	Bifidobacterium	Bifidobacterium bifidum	K17624
SGQDGAQFTGAR	-0.125388	0.0157221	1.55	12.21	Bacteria	Actinobacteria	Actinobacteria	Bifidobacteriales	Bifidobacteriaceae	Bifidobacterium	Bifidobacterium bifidum	K17624
TALLAYNEK	-0.125967	0.0158677	0	7.4	Bacteria	Firmicutes	Clostridia	Clostridiales
AAAENLVPTSTGAAK	-0.130096	0.0169251	0	8.09	Bacteria							K00134	glycolysis
LYGVPTYK	-0.137429	0.0188867	2.29	11.31	Bacteria	Firmicutes	Clostridia	Clostridiales
FNSEANYQADLK	-0.144762	0.020956	0	8.96	Bacteria	Actinobacteria	Actinobacteria	Bifidobacteriales	Bifidobacteriaceae	Bifidobacterium	Bifidobacterium bifidum	K01197
GSHENGDLFFQHR	-0.15055	0.0226653	1.1	10.61	Bacteria							K03737
AGYFTHYAGEGTVR	-0.173477	0.0300943	1.15	11.56	Bacteria	Firmicutes	Clostridia	Clostridiales
RQDVFTFAEEYRK	-0.189407	0.0358748	2.45	13.65	Bacteria	Firmicutes	Clostridia	Clostridiales	Lachnospiraceae	Roseburia	Roseburia faecis	K01267

## Sheet: Grade - microbial
Peptide Sequence	Loading	Variance explained	G1-2 mean	G3 mean	superkingdom	phylum	class	order	family	genus	species	KOG	Pathway
LSLEKEPNAGNPLR	0.28502	0.0812361	0	8.92	Bacteria	Bacteroidetes	Bacteroidia	Bacteroidales	Porphyromonadaceae	Porphyromonas		K04564
SYQAQSSATPDNTR	0.28321	0.0802079	0.85	12.34	Bacteria	Bacteroidetes	Bacteroidia	Bacteroidales	Bacteroidaceae	Bacteroides		K21573	starch degradation
TGKGDLAEKLYEFYQVR	0.229181	0.0525237	0	6.39	Bacteria	Bacteroidetes	Bacteroidia	Bacteroidales	Bacteroidaceae	Bacteroides	Bacteroides intestinalis
STTDGYDLPYVLLADQK	0.19708	0.0388403	0	6.21	Bacteria	Firmicutes
NLFDAAAELK	0.185329	0.0343468	0	6.68	Bacteria	Firmicutes
VSGEQLAEKPVANVMDALQGK	0.17617	0.031036	0	6.29	Bacteria	Bacteroidetes	Bacteroidia	Bacteroidales	Porphyromonadaceae	Porphyromonas
SLFCEAMELDR	0.162225	0.0263171	0	8.09	Bacteria	Firmicutes	Clostridia	Clostridiales	Clostridiaceae	Clostridium	Clostridium perfringens
ANPFLFFKEEEVPGGWNR	0.161196	0.0259841	0	7.9	Bacteria	Proteobacteria	Deltaproteobacteria	Desulfovibrionales	Desulfovibrionaceae	Desulfovibrio	Desulfovibrio fairfieldensis	K11180
GGGSALFGSSALAGTLNLLTKEPLR	0.151668	0.0230032	0	7.64	Bacteria	Bacteroidetes	Bacteroidia	Bacteroidales				K16089
NTYWPELEALYR	0.133733	0.0178845	1.57	10.15	Bacteria	Firmicutes	Clostridia	Clostridiales	Clostridiaceae	Clostridium
AAQSTAVPETSWSNLR	0.120931	0.0146243	1.72	11.2	Bacteria	Bacteroidetes	Bacteroidia	Bacteroidales	Bacteroidaceae	Bacteroides	Bacteroides fragilis
VVVTDTVGGDAPVVTR	0.120619	0.014549	0	4.31	Bacteria	Firmicutes	Clostridia	Clostridiales	Eubacteriaceae	Eubacterium	[Eubacterium] eligens
VLGQAATDNLGLLESTLK	0.12055	0.0145322	0	4.11	Bacteria	Firmicutes	Clostridia	Clostridiales	Clostridiaceae	Clostridium	Clostridium perfringens
AVQAELETLKKEVEESTDAALK	0.119698	0.0143277	0	4.1	Bacteria	Bacteroidetes	Bacteroidia	Bacteroidales	Bacteroidaceae	Bacteroides	Bacteroides vulgatus
TTLDLGLHGLHPELLR	0.118898	0.0141368	0	4.25	Bacteria							K18682
DYNSNASGNYYANPFYLTR	0.11889	0.0141349	0	4.56	Bacteria
EVPAGMTETSANR	0.118664	0.0140813	0	6.47	Bacteria
TNDAAGDGTTTATVLAQSLLHEGLK	0.116625	0.0136015	0.83	7.88	Bacteria	Firmicutes	Clostridia	Clostridiales	Ruminococcaceae	Ruminococcus		K04077
EKSFLNTQLNTSTTGTK	0.114946	0.0132125	0	4.4	Bacteria	Bacteroidetes	Bacteroidia	Bacteroidales	Bacteroidaceae	Bacteroides	Bacteroides intestinalis
TYLDRYPGNPTNSLNTYLAGR	0.114794	0.0131776	0	4.39	Bacteria							K21573	starch degradation
ACVAELYDQATADSVR	0.113338	0.0128454	0.91	8.29	Bacteria	Firmicutes	Clostridia	Clostridiales	Lachnospiraceae	Roseburia	Roseburia faecis	K01803	gluconeogenesis
GAVPGATGSDLLVKPAVKA	0.112367	0.0126264	2.97	13.39	Bacteria							K02906
MEAGLFSFR	0.110936	0.0123069	0.8	8.04	Bacteria	Bacteroidetes	Bacteroidia	Bacteroidales	Bacteroidaceae	Bacteroides
NPLYWDTECK	0.109142	0.0119119	0.85	9.06	Bacteria	Firmicutes	Clostridia	Clostridiales	Clostridiaceae	Clostridium		K15580
YKKPTDGAAGVVYYTDK	0.108719	0.0118198	0	4.61	Bacteria	Bacteroidetes	Bacteroidia	Bacteroidales	Bacteroidaceae	Bacteroides	Bacteroides intestinalis
ALHWVLVGAQPSDTVR	0.101141	0.0102295	0.89	10.44	Bacteria	Bacteroidetes	Bacteroidia	Bacteroidales	Bacteroidaceae	Bacteroides		K02959
SDKVNLALNKK	0.0952022	0.00906346	0	4.25	Bacteria	Firmicutes	Clostridia	Clostridiales	Clostridiaceae	Clostridium	Clostridium perfringens	K01197
AYGKEFFELNK	0.0916822	0.00840562	2.49	11.8	Bacteria	Bacteroidetes	Bacteroidia	Bacteroidales	Bacteroidaceae	Bacteroides	Bacteroides fragilis
YDCDDAAASK	0.0903276	0.00815908	1.48	10.23	Bacteria	Bacteroidetes	Bacteroidia	Bacteroidales	Bacteroidaceae	Bacteroides	Bacteroides uniformis
LSSTTDLSK	0.0894232	0.0079965	1.84	10.96	Bacteria	Firmicutes	Clostridia	Clostridiales	Ruminococcaceae	Ruminococcus
LQETVSNNK	0.0874863	0.00765384	2.03	10.53	Bacteria	Bacteroidetes	Bacteroidia	Bacteroidales	Rikenellaceae	Alistipes	Alistipes finegoldii
LTYSMWTSQR	0.0865621	0.00749301	2.54	13.08	Bacteria	Firmicutes	Clostridia	Clostridiales	Ruminococcaceae	Ruminococcus		K01179
LLSLDNLPQSYVVTEK	0.0764174	0.00583962	0.76	6	Bacteria	Firmicutes	Clostridia	Clostridiales	Ruminococcaceae	Ruminococcus		K01190
LCPACQHPQAYFEPK	0.0710823	0.0050527	3.45	12.39	Bacteria	Bacteroidetes	Bacteroidia	Bacteroidales	Rikenellaceae	Alistipes	Alistipes putredinis	K19824
DLLPTSNSLFNSAVVPFESEK	0.0676473	0.00457616	0	3.52	Bacteria	Firmicutes	Clostridia	Clostridiales				K18785
GAGLGSGFTDEEYVEAGAK	0.0666129	0.00443727	1.72	10.51	Bacteria	Firmicutes	Clostridia	Clostridiales	Lachnospiraceae	Lachnoclostridium	[Clostridium] scindens	K00259	L-alanine degradation via dehydrogenase pathway
LSNWDDFWATAKEVYDASSGK	0.0660923	0.00436819	1.46	8.47	Bacteria	Firmicutes	Clostridia	Clostridiales	Ruminococcaceae	Ruminococcus
SEVTNPGNQVVLKGDQK	0.0658957	0.00434224	0	6.22	Bacteria	Bacteroidetes	Bacteroidia	Bacteroidales	Bacteroidaceae	Bacteroides		K01186
GDVLADLHEDMAAEQK	0.0556085	0.00309231	0	6.07	Bacteria	Firmicutes	Clostridia	Clostridiales	Clostridiaceae	Clostridium		K06334
NNLVSLLNLLELMPK	0.0392108	0.00153749	0	4.74	Bacteria							K01784	galactose metabolism
VPVLAGTGTNNTK	0.0321264	0.0010321	2.49	10.71	Bacteria	Firmicutes						K01714	L-lysine biosynthesis via DAP pathway
GTEGWLPLWAK	0.0265659	0.000705745	2.43	11.41	Bacteria							K03931
YVTPLSLDETSGHYGKPATWQHGLDLR	0.026169	0.000684818	0	6.55	Bacteria	Bacteroidetes	Bacteroidia	Bacteroidales	Bacteroidaceae	Bacteroides	Bacteroides vulgatus	K21573	starch degradation
LEKLGVFGNDYDTPDGTGVR	0.0205028	0.000420363	1.69	10.64	Bacteria	Firmicutes	Clostridia	Clostridiales				K01784	galactose metabolism
GLLDALLNGDLVNAPTKK	0.0186898	0.000349307	0	5.51	Bacteria	Firmicutes	Clostridia	Clostridiales				K01610	gluconeogenesis
MSEVFNYGTGAAANYNLTFATSK	0.0182137	0.000331741	0.79	6.31	Bacteria	Bacteroidetes	Bacteroidia	Bacteroidales	Bacteroidaceae	Bacteroides
APEGYDNYK	0.0110367	0.000121808	0	6.16	Bacteria	Firmicutes	Clostridia	Clostridiales	Ruminococcaceae	Faecalibacterium	Faecalibacterium prausnitzii	K15580
SGYDGYLLK	0.00735302	5.40669e-05	0.87	6.12	Bacteria	Firmicutes	Clostridia	Clostridiales	Clostridiaceae	Clostridium		K00041	pentose and glucuronate interconversion
TLNAEVSQPVSPVK	0.00732966	5.37238e-05	0	6.92	Bacteria	Bacteroidetes	Bacteroidia	Bacteroidales	Tannerellaceae	Parabacteroides	Parabacteroides merdae
NTVAEVYTQVLR	0.00690408	4.76663e-05	0	6.29	Bacteria	Bacteroidetes	Bacteroidia	Bacteroidales	Bacteroidaceae	Bacteroides	Bacteroides fragilis
ELLKNDYLVVTTGCGASAAAK	0.00531877	2.82893e-05	0	4.17	Bacteria	Firmicutes	Clostridia	Clostridiales				K00198
VFDSGASFTGFGMANR	0.00362396	1.31331e-05	1.81	8.48	Bacteria	Bacteroidetes	Bacteroidia	Bacteroidales	Bacteroidaceae	Bacteroides	Bacteroides vulgatus	K21573	starch degradation
LTDLALPVAVSR	0.0014367	2.06412e-06	0	4.42	Bacteria	Firmicutes	Clostridia	Clostridiales	Clostridiaceae	Clostridium		K15580
ATFPVGEGTVNTDQQHTLFQLPFGAAAR	0.00110645	1.22422e-06	0.8	8.43	Bacteria	Bacteroidetes	Bacteroidia	Bacteroidales	Bacteroidaceae	Bacteroides
ASKQDLELLK	-0.000497454	2.4746e-07	8.34	0	Bacteria	Synergistetes	Synergistia	Synergistales	Synergistaceae
TDLSSFSLK	-0.000630865	3.9799e-07	7.05	1.75	Bacteria							K11065
FASLLGDAKK	-0.00184063	3.38791e-06	8.85	0	Bacteria	Bacteroidetes	Bacteroidia	Bacteroidales	Bacteroidaceae	Bacteroides
FMQNTQNWLDYLK	-0.00573524	3.28929e-05	9.97	1.95	Bacteria	Bacteroidetes	Bacteroidia	Bacteroidales	Bacteroidaceae	Bacteroides		K21573	starch degradation
KAGDTGLFFVDSQLGQR	-0.00985528	9.71266e-05	12.94	2.12	Bacteria	Bacteroidetes	Bacteroidia	Bacteroidales	Bacteroidaceae	Bacteroides		K02217
LGENTFLTVGLR	-0.0143949	0.000207214	11.02	2.17	Bacteria	Firmicutes	Clostridia	Clostridiales	Ruminococcaceae	Faecalibacterium	Faecalibacterium prausnitzii
YGSLFDATQTMVAK	-0.0196895	0.000387675	16.52	7.39	Bacteria							K00134	glycolysis
VAGENHLAVK	-0.0223554	0.000499762	10.77	0	Bacteria	Bacteroidetes	Bacteroidia	Bacteroidales	Bacteroidaceae	Bacteroides	Bacteroides dorei
SNVSDVYATFTK	-0.0258301	0.000667194	9.56	0	Bacteria	Firmicutes	Clostridia	Clostridiales	Clostridiaceae	Clostridium
YLTPDSHSVLPSLTNK	-0.0260141	0.000676734	10.67	1.91	Bacteria	Bacteroidetes	Bacteroidia	Bacteroidales	Rikenellaceae	Alistipes	Alistipes inops	K00826	L-isoleucine biosynthesis
LLTGLPDAYGR	-0.0266535	0.00071041	10.04	0	Bacteria							K00656	pyruvate fermentation
MTQEKVDGLLAK	-0.0322725	0.00104151	9.21	0	Bacteria	Firmicutes	Clostridia	Clostridiales	Lachnospiraceae	Roseburia	Roseburia faecis	K00074	butanoate metabolism
GLAEGLGVDDSTKEGK	-0.0380313	0.00144638	14.38	4.54	Bacteria	Firmicutes	Clostridia	Clostridiales
LLDDYNATSPSK	-0.0385714	0.00148775	12.72	2.05	Bacteria	Firmicutes	Clostridia	Clostridiales	Clostridiaceae	Clostridium		K17234
SNGVPEEYLTGDKPDRER	-0.0403932	0.00163161	14.69	4.43	Bacteria	Firmicutes	Clostridia	Clostridiales				K01812	pentose and glucuronate interconversion
AVDEAKANETYSAK	-0.0416786	0.00173711	9.14	0	Bacteria	Firmicutes
LAAEHEYGLYAK	-0.0447286	0.00200065	14	4.57	Bacteria							CKO0059
NLLAECLALR	-0.0476542	0.00227092	7.66	0	Bacteria	Bacteroidetes	Bacteroidia	Bacteroidales	Bacteroidaceae	Bacteroides	Bacteroides salyersiae
AGEGFNLALR	-0.0517096	0.00267388	11	1.9	Bacteria	Bacteroidetes	Bacteroidia	Bacteroidales	Bacteroidaceae	Bacteroides		K21573	starch degradation
LTGESPELLK	-0.0533725	0.00284862	9.31	0	Bacteria	Bacteroidetes	Bacteroidia	Bacteroidales	Bacteroidaceae	Bacteroides		K21573	starch degradation
MYAVLQTGGK	-0.0537955	0.00289395	6.92	0	Bacteria							K02888
SDLANVTFSTGNK	-0.0564394	0.00318541	10.37	2.08	Bacteria	Bacteroidetes	Bacteroidia	Bacteroidales	Bacteroidaceae	Bacteroides
VLPELDGKLTGMSMR	-0.0599	0.00358801	15.57	6.88	Bacteria							K00134	glycolysis
GLALFDLTR	-0.0604046	0.00364872	14.44	6.02	Bacteria	Bacteroidetes	Bacteroidia	Bacteroidales
TVLTESGYLK	-0.0645408	0.00416552	6.24	0	Bacteria							CKO0021
DATATALYGAR	-0.0652248	0.00425427	14.63	4.1	Bacteria
ATTVDAEGMLKEGR	-0.0759236	0.00576439	11.37	1.88	Bacteria							K00616	pentose phosphate pathway
LTNTANNNALAVK	-0.0793557	0.00629733	7.78	0	Bacteria	Firmicutes	Clostridia	Clostridiales	Lachnospiraceae	Roseburia	Roseburia faecis
LKDGVPSLDGYNPRPGDVK	-0.0865063	0.00748333	7.63	0	Bacteria	Bacteroidetes	Bacteroidia	Bacteroidales	Bacteroidaceae	Bacteroides		K21573	starch degradation
GPAATALYGSR	-0.0876255	0.00767822	13.39	2.43	Bacteria	Bacteroidetes						K21573	starch degradation
LTNSFQGGMLTGK	-0.0956849	0.00915559	13.61	2.34	Bacteria	Firmicutes	Clostridia	Clostridiales	Ruminococcaceae	Faecalibacterium	Faecalibacterium prausnitzii	K00262
ALDTALLVK	-0.0965617	0.00932416	16.61	6.8	Bacteria							K04021	ethanolamine degradation
ALSVAEDLLSNSSYK	-0.110151	0.0121333	10.33	0	Bacteria
AGLPGDLLAGK	-0.11281	0.0127261	12.36	2.19	Bacteria	Firmicutes	Clostridia	Clostridiales	Clostridiaceae	Clostridium		K00611	L-arginine biosynthesis
RDVLADPLYNSK	-0.130861	0.0171247	12.54	2.24	Bacteria							K02992
YVAEASLR	-0.133736	0.0178854	5.61	0	Bacteria	Bacteroidetes	Bacteroidia	Bacteroidales	Bacteroidaceae	Bacteroides
TYWSPEAVK	-0.13634	0.0185885	13.59	2.23	Bacteria							K01818	L-fucose degradation
TTEEAQAYAK	-0.158762	0.0252054	10.03	0	Bacteria	Bacteroidetes
VTTPEAFVELK	-0.200136	0.0400543	11.67	0	Bacteria	Synergistetes	Synergistia	Synergistales	Synergistaceae
YASFDGGK	-0.243024	0.0590609	16.11	4.63	Bacteria							K01805

## Sheet: TILs - microbial
Peptide Sequence	Loading	Variance explained	TILs - mean	TILs + mean	superkingdom	phylum	class	order	family	genus	species	KOG	Pathway
FGEALMDVQDK	0.141826	0.0201145	3.98	15.16	Bacteria	Firmicutes	Clostridia	Clostridiales	Clostridiaceae	Clostridium	Clostridium perfringens	K06334
AELDLVEAK	0.118324	0.0140006	0	10.62	Bacteria							K01938	tetrahydrofolate interconversion
MQLTDSLADLLTR	0.11487	0.0131951	10.05	15.26	Bacteria	Firmicutes	Clostridia	Clostridiales				K02994
AETLYYLVK	0.114535	0.0131184	1.25	11.37	Bacteria							K10914
TATADDANATLK	0.108335	0.0117366	8.72	15	Bacteria	Firmicutes	Clostridia	Clostridiales	Clostridiaceae	Clostridium		K01803	gluconeogenesis
YGDEQVLLWR	0.0926445	0.008583	3.46	12.05	Bacteria							K01834	glycolysis
AVQAEQYFLEQAGR	0.0900329	0.00810593	2.42	12.09	Bacteria	Actinobacteria	Actinobacteria	Bifidobacteriales	Bifidobacteriaceae	Bifidobacterium
LVCDFVLGGNTSR	0.088433	0.00782039	10.16	17.19	Bacteria	Bacteroidetes	Bacteroidia	Bacteroidales	Bacteroidaceae	Bacteroides
SAVSTPYFTSLEK	0.0876958	0.00769054	0	9.73	Bacteria	Firmicutes	Clostridia	Clostridiales				K02372
ADLSEFDTFVK	0.0854764	0.00730622	3.44	11.32	Bacteria	Firmicutes	Clostridia	Clostridiales	Lachnospiraceae			K17318
GTFGTGDFQNVTFTR	0.0826499	0.00683101	2.31	10.62	Bacteria	Verrucomicrobia	Verrucomicrobiae	Verrucomicrobiales	Akkermansiaceae	Akkermansia	Akkermansia muciniphila
LKQFGDVPWYDKDLQTSDTEELYK	0.0783994	0.00614646	1.21	11.04	Bacteria	Bacteroidetes	Bacteroidia	Bacteroidales	Bacteroidaceae	Bacteroides	Bacteroides massiliensis
AAEQLGEENLPK	0.0707856	0.0050106	1.19	9.88	Bacteria	Firmicutes	Clostridia	Clostridiales
NLAAAYDAAGDTER	0.0705983	0.00498412	4.88	13.8	Bacteria	Bacteroidetes	Bacteroidia	Bacteroidales	Bacteroidaceae	Bacteroides
TATANANDGTTAK	0.068533	0.00469677	1.07	9.07	Bacteria	Firmicutes	Clostridia	Clostridiales	Lachnospiraceae			K15580
TFLAEHGVPAAR	0.0678944	0.00460965	5.14	14.04	Bacteria	Proteobacteria	Betaproteobacteria	Burkholderiales	Sutterellaceae	Parasutterella	Parasutterella excrementihominis	K03286
KHTSDTPFDVSK	0.0668818	0.00447318	2.46	11.58	Bacteria	Proteobacteria						K01424
LVPLTEEEKADLNAK	0.0655644	0.00429869	1.38	11.81	Bacteria	Firmicutes						K01361
GLDAALNEAVTK	0.0649981	0.00422475	6.68	14.49	Bacteria	Bacteroidetes	Bacteroidia	Bacteroidales	Bacteroidaceae	Bacteroides		K02902
ALNLAAADFNAK	0.0627397	0.00393627	2.44	9.79	Bacteria	Firmicutes	Clostridia	Clostridiales	Lachnospiraceae	Butyrivibrio
GSGDPNAESTLR	0.0608647	0.00370452	2.46	11.15	Bacteria	Bacteroidetes	Bacteroidia	Bacteroidales	Bacteroidaceae	Bacteroides		K21573	starch degradation
FWNDGVNNAGAGNR	0.0605293	0.00366379	0	8.59	Bacteria	Bacteroidetes	Bacteroidia	Bacteroidales	Bacteroidaceae	Bacteroides	Bacteroides plebeius	K21573	starch degradation
SSLYNLFEKEDSSDKDTR	0.0564351	0.00318493	7.39	14.92	Bacteria	Bacteroidetes	Bacteroidia	Bacteroidales	Bacteroidaceae	Bacteroides	Bacteroides uniformis	K21572	starch degradation
FAELLGEVVTNSTK	0.055764	0.00310962	7.41	14.99	Bacteria							CKO0059
NDTESVENLLK	0.0555832	0.00308949	2.57	12.96	Bacteria	Firmicutes	Clostridia	Clostridiales	Ruminococcaceae	Ruminococcus	Ruminococcus bromii	K04072
LTTQAQNDQYWGVK	0.0545923	0.00298032	3.9	11.53	Bacteria	Firmicutes	Clostridia	Clostridiales	Clostridiaceae	Clostridium
TDEQAFGR	0.0541391	0.00293104	1.27	8.28	Bacteria	Bacteroidetes	Bacteroidia	Bacteroidales	Bacteroidaceae	Bacteroides	Bacteroides uniformis
ASVPSGASTGVNEALELRDGDK	0.0521618	0.00272085	2.47	11.16	Bacteria	Bacteroidetes	Bacteroidia	Bacteroidales				K01689	glycolysis
LVETFGDVPYYGK	0.0520225	0.00270634	1.29	8.33	Bacteria	Bacteroidetes	Bacteroidia	Bacteroidales	Bacteroidaceae	Bacteroides	Bacteroides stercoris
TAFDASDLSLLGK	0.0512009	0.00262154	1.13	9.25	Bacteria	Bacteroidetes	Bacteroidia	Bacteroidales	Bacteroidaceae	Bacteroides		K03286
YDGTEQTFAK	0.050589	0.00255924	3.94	12.57	Bacteria	Firmicutes	Clostridia	Clostridiales	Lachnospiraceae	Blautia	Blautia obeum
GNLLDLNLGK	0.0483042	0.0023333	1.18	8.66	Bacteria	Verrucomicrobia	Verrucomicrobiae	Verrucomicrobiales	Akkermansiaceae	Akkermansia	Akkermansia muciniphila	K02933
LAAGEGSAVASSTTGR	0.0482583	0.00232886	9.43	14.82	Bacteria	Firmicutes	Clostridia	Clostridiales	Eubacteriaceae	Eubacterium
GTYFFDYGNAFLK	0.0472042	0.00222824	4.38	10.92	Bacteria							K01712	L-histidine degradation into L-glutamate
AFGLDTNHFR	0.0471929	0.00222717	2.42	9.42	Bacteria	Synergistetes	Synergistia	Synergistales	Synergistaceae			K00812
FGMNYSCLLNEYR	0.0470915	0.00221761	0	4.44	Bacteria
LSQEAFMESLSNVLTDAK	0.0456864	0.00208725	0	3.36	Bacteria	Bacteroidetes	Bacteroidia	Bacteroidales	Bacteroidaceae	Bacteroides		K21573	starch degradation
VDQLSNDVNAMR	0.0408189	0.00166619	16.92	17.93	Bacteria							K06078
ESHGTGPVAR	0.0403488	0.00162803	4.36	11.36	Bacteria	Firmicutes	Clostridia	Clostridiales				K02906
ATATNSYVGQLPGGK	0.0398699	0.00158961	3.89	12.18	Bacteria	Bacteroidetes	Bacteroidia	Bacteroidales	Bacteroidaceae	Bacteroides
YDANTWTSDEGKK	0.0390681	0.00152631	1.31	10.01	Bacteria	Firmicutes	Clostridia	Clostridiales
AGNYPDAWLLFK	0.0389984	0.00152088	0	6.73	Bacteria	Bacteroidetes	Bacteroidia	Bacteroidales	Prevotellaceae	Prevotella	Prevotella buccae
LGADDYLTKPFSMEELVFR	0.0378011	0.00142892	0	8.16	Bacteria	Bacteroidetes	Bacteroidia	Bacteroidales				CKO0060
AGELTALAHTR	0.0372782	0.00138967	1.08	6.86	Bacteria	Proteobacteria	Gammaproteobacteria					K01262
ADGSVAEFDHYSVVGLK	0.0362278	0.00131246	0	7.5	Bacteria	Firmicutes	Clostridia	Clostridiales
VGGYEVATGR	0.0359537	0.00129267	18.65	19.54	Bacteria	Bacteroidetes	Bacteroidia	Bacteroidales	Bacteroidaceae	Bacteroides		K21573	starch degradation
LMFQCDFGPTQFAAVR	0.0354444	0.00125631	3.47	10.95	Bacteria	Firmicutes
NSSMPTQDLQLFK	0.0353471	0.00124941	0	7.25	Bacteria	Firmicutes	Clostridia	Clostridiales	Lachnospiraceae			K01639	N-acetylneuraminate degradation
LADWLGELASR	0.0352144	0.00124005	0	6.9	Bacteria	Proteobacteria	Gammaproteobacteria	Enterobacterales	Enterobacteriaceae
SLVDNGEYYDVAKEFAK	0.0349774	0.00122342	2.58	9.97	Bacteria							K01966	propanoyl-CoA degradation
SLGVDNDYGSLAAGR	0.0347242	0.00120577	3.71	12.26	Bacteria	Firmicutes	Clostridia	Clostridiales	Ruminococcaceae	Faecalibacterium	Faecalibacterium prausnitzii	K01443	N-acetylneuraminate degradation
SLEEYNKSEEAGK	0.0324968	0.00105604	4.7	13.05	Bacteria	Firmicutes	Clostridia	Clostridiales	Eubacteriaceae	Eubacterium
AQLEETKSEFDKEK	0.0311197	0.000968434	4.81	12.85	Bacteria	Firmicutes	Clostridia	Clostridiales				K04077
LTAEDGTKNDYTVK	0.0311174	0.000968293	1.14	8.18	Bacteria	Firmicutes						K01183
EVTYCEPVLR	0.0305701	0.000934533	3.75	11.58	Bacteria	Bacteroidetes	Bacteroidia	Bacteroidales	Bacteroidaceae	Bacteroides	Bacteroides xylanisolvens
EGYTNLHTQAYEVAK	0.0300095	0.00090057	3.66	12.15	Bacteria	Verrucomicrobia	Verrucomicrobiae	Verrucomicrobiales	Akkermansiaceae	Akkermansia	Akkermansia muciniphila	K01580
LHTVGVLGPNADSR	0.0292521	0.000855687	2.37	10.88	Bacteria							K05349	xylan degradation
YVNSDYTMDVSK	0.0284786	0.000811033	5.11	12.74	Bacteria	Firmicutes	Clostridia	Clostridiales	Eubacteriaceae	Eubacterium
TGGSEAFGR	0.0277975	0.000772702	6.06	12.18	Bacteria	Firmicutes
FYEWTWTNTAEYK	0.027603	0.000761928	3.66	10.5	Bacteria	Bacteroidetes	Bacteroidia	Bacteroidales	Rikenellaceae	Alistipes	Alistipes putredinis
SLTATQSEAVEAYHTAVK	0.026132	0.000682879	3.59	11.27	Bacteria	Verrucomicrobia	Verrucomicrobiae	Verrucomicrobiales	Akkermansiaceae	Akkermansia	Akkermansia muciniphila	K07796
LSPLDAVPGTWAEPK	0.0254864	0.000649558	0	8.46	Bacteria	Bacteroidetes	Bacteroidia	Bacteroidales	Rikenellaceae	Alistipes		K02217
TKDYADFLADNNYDALSSLAGK	0.0248685	0.000618444	0	5.92	Bacteria	Firmicutes	Clostridia	Clostridiales	Clostridiaceae	Clostridium
TAEEEGFHELAAK	0.0245675	0.00060356	4.95	12.32	Bacteria	Firmicutes	Clostridia	Clostridiales	Clostridiaceae	Clostridium		K19824
VLVLDNGLYGR	0.0236503	0.000559335	0	7.59	Bacteria	Firmicutes	Clostridia	Clostridiales				CKO0009
GFTSFALAR	0.0233221	0.000543918	3.74	10.77	Bacteria	Bacteroidetes	Bacteroidia	Bacteroidales
AVNAGGVSVSELEMAQNAER	0.0230777	0.000532581	3.81	10.01	Bacteria	Firmicutes	Clostridia	Clostridiales				K00262	L-glutamate degradation via hydroxyglutarate pathway
SGLDSNPYPR	0.0219846	0.000483321	7.36	11.11	Bacteria	Bacteroidetes	Bacteroidia	Bacteroidales	Bacteroidaceae	Bacteroides		K21573	starch degradation
ANVQYVVTEYGK	0.0219804	0.000483137	2.96	9.97	Bacteria	Fusobacteria	Fusobacteriia	Fusobacteriales	Fusobacteriaceae	Fusobacterium	Fusobacterium mortiferum	CKO0001	butanoate metabolism
NSNLDATAESYWK	0.0219685	0.000482613	0	7.52	Bacteria	Bacteroidetes	Bacteroidia	Bacteroidales	Bacteroidaceae	Bacteroides
NAAFSNAGQSLQGSVTGLR	0.0211642	0.000447921	1.21	8.51	Bacteria	Bacteroidetes	Bacteroidia	Bacteroidales	Bacteroidaceae	Bacteroides		K21573	starch degradation
YADVQLAVK	0.0211623	0.000447843	5.31	12.69	Bacteria	Bacteroidetes	Bacteroidia	Bacteroidales	Rikenellaceae	Alistipes		K21573	starch degradation
SSFDVVLAEVGATK	0.0209561	0.00043916	1.15	8.02	Bacteria	Bacteroidetes	Bacteroidia	Bacteroidales	Prevotellaceae	Prevotella		K02935
LNLLDENDFTR	0.0201679	0.000406745	1.48	10.05	Bacteria							K09476
EDALQEAQDTLAFK	0.0201494	0.000405999	1.23	7.33	Bacteria	Firmicutes	Clostridia	Clostridiales				CKO0003
DLPEVLEHLEK	0.0199889	0.000399557	2.2	8.02	Bacteria	Firmicutes	Clostridia	Clostridiales	Eubacteriaceae	Eubacterium	[Eubacterium] hallii	K10909
TGGDGALVFNAYQK	0.0192929	0.000372215	2.54	8.71	Bacteria	Bacteroidetes	Bacteroidia	Bacteroidales	Tannerellaceae	Parabacteroides
ALVNAYEGLFGK	0.0184259	0.000339515	1.45	8.62	Bacteria	Proteobacteria						CKO0020
VYAGNEHNHAAQQPQVLDL	0.0183203	0.000335633	1.39	7.78	Bacteria							K02871
EGNDSYYGYR	0.0177963	0.00031671	2.44	8.61	Bacteria	Bacteroidetes	Bacteroidia	Bacteroidales	Tannerellaceae	Parabacteroides	Parabacteroides goldsteinii
NYGELSGLKEAK	0.0175856	0.000309252	3.57	11.13	Bacteria	Firmicutes						CKO0008
TAYNVFYGFGR	0.0175647	0.000308519	1.13	6.99	Bacteria	Bacteroidetes	Bacteroidia	Bacteroidales	Bacteroidaceae	Bacteroides
GNEPYTSAGTTK	0.0169946	0.000288817	2.19	9.1	Bacteria	Firmicutes	Clostridia	Clostridiales	Lachnospiraceae	Blautia	[Ruminococcus] torques	K01187
LDNVGEEALKEFK	0.0167396	0.000280215	2.44	9.61	Bacteria	Firmicutes	Clostridia	Clostridiales	Clostridiaceae	Clostridium	Clostridium perfringens	K04567
GPHHGPAPLPEEGKWVK	0.0165561	0.000274106	1.18	7.63	Bacteria	Firmicutes	Clostridia	Clostridiales
GTVQGVYTQLNSDLEK	0.0159265	0.000253653	6.46	13.75	Bacteria	Bacteroidetes	Bacteroidia	Bacteroidales	Bacteroidaceae	Bacteroides
YLQNAAYLR	0.0149495	0.000223488	3.94	11.6	Bacteria	Bacteroidetes						K21573	starch degradation
LPDEVSDKLWK	0.0134619	0.000181222	10.31	14.56	Bacteria	Firmicutes						K01818	L-fucose degradation
VVNPELHK	0.0132069	0.000174422	2.44	8.66	Bacteria							K02886
HVSPAGAAVATELSDTLKK	0.0131284	0.000172355	10.66	16.27	Bacteria	Firmicutes						K00602	IMP biosynthesis via de novo pathway
VVLGTFDDR	0.0128791	0.000165872	3.75	12.34	Bacteria
LVLADGNFPVESMGK	0.0123529	0.000152594	7.22	12.44	Bacteria	Firmicutes	Clostridia	Clostridiales				K02431	L-fucose metabolism
YVATLYQDAK	0.0113012	0.000127717	3.93	10.91	Bacteria	Bacteroidetes	Bacteroidia	Bacteroidales	Prevotellaceae	Prevotella	Prevotella copri	K21574	starch degradation
LAAENLVAAMKKEDGTFR	0.0112547	0.000126668	3.81	11.04	Bacteria	Firmicutes	Clostridia	Clostridiales				K07469
AGDTVYNSVK	0.0109729	0.000120404	7.28	13.35	Bacteria	Firmicutes	Clostridia	Clostridiales	Eubacteriaceae	Eubacterium		K02355
NYRPQFYFR	0.00922553	8.51104e-05	1.23	8.51	Bacteria							K02358
LTEEVGHLNLLVNNAGLLKR	0.00907825	8.24146e-05	1.36	8.37	Bacteria	Firmicutes	Clostridia	Clostridiales	Ruminococcaceae	Faecalibacterium	Faecalibacterium prausnitzii	K00046
LMDYAEAGDNLGALLR	0.00901352	8.12435e-05	4.75	11.73	Bacteria	Firmicutes						K02358
LNQYPWPLLR	0.0087182	7.60071e-05	1.11	4.81	Bacteria	Bacteroidetes	Bacteroidia	Bacteroidales	Bacteroidaceae	Bacteroides		K21572	xyloglucan degradation
VYGEYFAQPFPAR	0.00866872	7.51466e-05	2.38	8.97	Bacteria	Firmicutes	Clostridia	Clostridiales	Ruminococcaceae	Faecalibacterium	Faecalibacterium prausnitzii	K09022	L-isoleucine biosynthesis
LEDQLGDVAQYK	0.00863142	7.45014e-05	2.56	10.12	Bacteria							K01689	glycolysis
APFDPEMTSSTGTYNR	0.00857707	7.35661e-05	1.56	11.35	Bacteria	Bacteroidetes	Bacteroidia	Bacteroidales	Bacteroidaceae	Bacteroides
FFDGNADLVPK	0.00845047	7.14104e-05	8.62	14.38	Bacteria	Firmicutes	Clostridia	Clostridiales	Ruminococcaceae			K02564	N-acetylneuraminate degradation
FADAGSFDYGR	0.0081956	6.71679e-05	1.17	7.6	Bacteria							K09475
FSETTGAANYFNDVSAK	0.00810373	6.56704e-05	0	7.19	Bacteria	Firmicutes						CKO0042
AQEDYNTAYNEAYNTVR	0.00791828	6.26991e-05	0	5.16	Bacteria	Firmicutes	Bacilli	Lactobacillales	Streptococcaceae	Streptococcus	Streptococcus parasanguinis
SDLSSFALK	0.00770155	5.93138e-05	2.3	6.89	Bacteria	Bacteroidetes	Bacteroidia	Bacteroidales	Bacteroidaceae	Bacteroides		K11065
LVLNVGAGEAR	0.00673425	4.53501e-05	6.7	12.72	Bacteria	Firmicutes	Clostridia	Clostridiales				K02931
LKVDAGGGVDKFGKPLYLNR	0.00648515	4.20572e-05	1.2	5.99	Bacteria	Bacteroidetes	Bacteroidia	Bacteroidales	Bacteroidaceae	Bacteroides
YLDGSTFNAALVDGQGK	0.00583335	3.40279e-05	2.45	9.89	Archaea	Euryarchaeota	Methanobacteria	Methanobacteriales	Methanobacteriaceae	Methanobrevibacter	Methanobrevibacter smithii
DNTNADAPMPR	0.00447553	2.00304e-05	0	6.92	Bacteria	Bacteroidetes	Bacteroidia	Bacteroidales	Prevotellaceae	Prevotella	Prevotella buccae	K21573	starch degradation
LAEEEGFPALAVAFK	0.00374382	1.40162e-05	4.86	11.61	Bacteria	Bacteroidetes	Bacteroidia	Bacteroidales				K19824
VSGELLSDYYNLR	0.00356517	1.27105e-05	1.16	8.43	Bacteria	Bacteroidetes	Bacteroidia	Bacteroidales
VGATSFVFPLK	0.00279978	7.83877e-06	2.81	11.34	Bacteria	Firmicutes	Clostridia	Clostridiales	Ruminococcaceae	Faecalibacterium	Faecalibacterium prausnitzii
DQWLYEYYTK	0.00247063	6.10401e-06	1.31	8.16	Bacteria	Bacteroidetes	Bacteroidia	Bacteroidales	Bacteroidaceae	Bacteroides
DADVVFLK	0.00246915	6.09669e-06	12.24	16.63	Bacteria	Proteobacteria	Alphaproteobacteria	Rhizobiales	Methylobacteriaceae	Methylobacterium
YGGWVAAGLWPWR	0.0023523	5.53332e-06	4.07	9.35	Bacteria	Actinobacteria	Actinobacteria	Bifidobacteriales	Bifidobacteriaceae	Bifidobacterium	Bifidobacterium bifidum
QALAYAVNKEELTK	0.00233837	5.46796e-06	1.15	4.72	Bacteria	Firmicutes	Clostridia	Clostridiales				K12368
KDLFAELGLGGDDDKPK	0.00172783	2.98538e-06	0	7.36	Bacteria	Verrucomicrobia	Verrucomicrobiae	Verrucomicrobiales	Akkermansiaceae	Akkermansia	Akkermansia muciniphila	K02948
YNLSELASLR	0.0015971	2.55074e-06	6.23	13.66	Bacteria	Firmicutes	Negativicutes	Acidaminococcales	Acidaminococcaceae	Phascolarctobacterium	Phascolarctobacterium succinatutens	K02035
LFVYAGPEHK	0.000694969	4.82982e-07	7.5	13.55	Bacteria							K02871
VAELTWEQVR	-0.000115549	1.33515e-08	15.6	9.91	Bacteria							K02867
SQTGTLYGTVAK	-0.000144256	2.08099e-08	8.14	1.28	Bacteria	Bacteroidetes	Bacteroidia	Bacteroidales	Prevotellaceae	Prevotella
GEFVSPAFVASGEVR	-0.000392957	1.54415e-07	4.76	0	Bacteria	Bacteroidetes	Bacteroidia	Bacteroidales	Bacteroidaceae	Bacteroides		K21571	starch degradation
LSTYNKLEDLPEDVLR	-0.000451839	2.04159e-07	6.06	1.2	Bacteria	Bacteroidetes	Bacteroidia	Bacteroidales	Bacteroidaceae	Bacteroides		K01955	L-arginine biosynthesis
KGLAKPVGSMTQYDK	-0.000635545	4.03917e-07	6.84	1.16	Bacteria	Bacteroidetes	Bacteroidia	Bacteroidales
YGVDTSDDALR	-0.000642306	4.12557e-07	11.08	3.81	Bacteria	Firmicutes	Clostridia	Clostridiales	Oscillospiraceae	Oscillibacter		K23111	L-phenylalanine degradation
SNLQDKDLLLR	-0.00080246	6.43943e-07	14.87	7.44	Bacteria	Bacteroidetes	Bacteroidia	Bacteroidales
TAVGVLESSHLR	-0.00100333	1.00668e-06	8.87	2.38	Bacteria	Firmicutes	Clostridia	Clostridiales				K01804	L-arabinose degradation via L-ribulose
VGQYAAELRDK	-0.00108426	1.17563e-06	12.64	7.66	Bacteria	Firmicutes	Clostridia	Clostridiales				K02933
ELLSEYDFPGDDTPLLR	-0.0011999	1.43975e-06	10.07	5.09	Bacteria	Firmicutes	Clostridia	Clostridiales				K02358
NQFQNNPPEVPTENNHVGSYRR	-0.00126736	1.6062e-06	7.65	1.29	Bacteria	Bacteroidetes	Bacteroidia	Bacteroidales	Bacteroidaceae	Bacteroides		K01190
FALNNVPTDAK	-0.00128268	1.64528e-06	7.6	2.6	Bacteria	Bacteroidetes	Bacteroidia	Bacteroidales	Bacteroidaceae	Bacteroides	Bacteroides vulgatus	K21573	starch degradation
FLGAYYENK	-0.00140765	1.98148e-06	14.64	8.14	Bacteria	Firmicutes	Clostridia	Clostridiales				K01006
VGYGVTGSQPK	-0.0015645	2.44768e-06	6.9	1.18	Bacteria	Bacteroidetes	Bacteroidia	Bacteroidales	Bacteroidaceae	Bacteroides		K21573	starch degradation
LREYEANGQGFQR	-0.00156461	2.448e-06	13.16	8.68	Bacteria	Bacteroidetes	Bacteroidia	Bacteroidales	Bacteroidaceae	Bacteroides		K01813	L-rhamnose degradation
NNFGETANQLVEAGR	-0.00157651	2.48539e-06	7.56	1.2	Bacteria	Firmicutes	Clostridia	Clostridiales	Ruminococcaceae	Faecalibacterium		K17363
AVATDGPGTVELLK	-0.00164281	2.69883e-06	7.59	1.22	Bacteria	Bacteroidetes	Bacteroidia	Bacteroidales	Bacteroidaceae	Bacteroides		K00175	tricarboxylic acid cycle
FGSLFDATQTMVSK	-0.00174221	3.03529e-06	15.2	8.48	Bacteria							K00134	glycolysis
GEAGQTMDLR	-0.00186109	3.46365e-06	9.32	3.27	Bacteria	Bacteroidetes	Bacteroidia	Bacteroidales	Bacteroidaceae	Bacteroides	Bacteroides plebeius
SFGYLYGR	-0.00189508	3.59133e-06	11.72	4.98	Bacteria							K00208	fatty acid biosynthesis
GGPYLAYGVGGK	-0.00192766	3.71588e-06	10.44	3.93	Bacteria	Bacteroidetes	Bacteroidia	Bacteroidales	Bacteroidaceae	Bacteroides
ELKDVDVAVLATPTR	-0.00194332	3.77648e-06	10.05	2.54	Bacteria	Bacteroidetes	Bacteroidia	Bacteroidales				K03340	L-lysine biosynthesis via DAP pathway
VLYSSQAYDANAKGVEGGLK	-0.00194364	3.77774e-06	5.14	0	Bacteria	Bacteroidetes	Bacteroidia	Bacteroidales	Bacteroidaceae	Bacteroides
FNLLNSNNSLGTSFK	-0.00197364	3.89527e-06	7.44	1.28	Bacteria							K21573	starch degradation
SSSYTSGTNELK	-0.00197881	3.9157e-06	9.58	3.74	Bacteria	Firmicutes	Clostridia	Clostridiales	Clostridiaceae	Clostridium
TGGFEQNRDDNYKDGDAR	-0.00205155	4.20885e-06	7.53	2.28	Bacteria	Bacteroidetes	Bacteroidia	Bacteroidales	Bacteroidaceae	Bacteroides
TFLDFLAADPDQVKDSVLASTYFPVR	-0.00229267	5.25635e-06	4.9	0	Bacteria	Firmicutes	Clostridia	Clostridiales	Ruminococcaceae	Faecalibacterium	Faecalibacterium prausnitzii
LQSYDAQLLDAAAEKLVETAK	-0.00232975	5.42772e-06	8.39	2.57	Bacteria	Firmicutes	Clostridia	Clostridiales	Ruminococcaceae	Faecalibacterium	Faecalibacterium prausnitzii	K02946
LGEQLASSK	-0.00240477	5.78289e-06	12.43	4.93	Bacteria							K03568
VKDWTDDQAAK	-0.00255057	6.5054e-06	11.82	5.13	Bacteria							K02952
LYGNAFEELTPLK	-0.00263539	6.94526e-06	7.38	1.24	Bacteria	Bacteroidetes	Bacteroidia	Bacteroidales	Bacteroidaceae	Bacteroides	Bacteroides massiliensis
VAGEDLTLSR	-0.00264606	7.00162e-06	14.36	7.81	Bacteria	Bacteroidetes	Bacteroidia	Bacteroidales	Bacteroidaceae	Bacteroides		K21573	starch degradation
LLSDLFEYTSQK	-0.00288081	8.29908e-06	8.83	1.19	Bacteria							K01847	propanoyl-CoA degradation
EAAHWSDGTPVTAADVVR	-0.00295312	8.72093e-06	6.26	0	Bacteria	Firmicutes
VYFTGENLLTFK	-0.00306617	9.4014e-06	9.21	3.67	Bacteria	Bacteroidetes	Bacteroidia	Bacteroidales	Bacteroidaceae	Bacteroides
ADLSAPLTTYELK	-0.0030891	9.54256e-06	8.48	1.22	Bacteria	Bacteroidetes	Bacteroidia	Bacteroidales	Prevotellaceae	Prevotella
YTNEDEKGWHYSLNK	-0.00319092	1.0182e-05	9.23	2.6	Bacteria	Bacteroidetes	Bacteroidia	Bacteroidales	Bacteroidaceae	Bacteroides
SDEEALETLLEAVKK	-0.00325677	1.06066e-05	12.02	4.79	Bacteria	Firmicutes	Clostridia	Clostridiales				K01689	glycolysis
TASVQDLHASDYER	-0.0032937	1.08485e-05	11.55	3.61	Bacteria	Bacteroidetes	Bacteroidia	Bacteroidales	Bacteroidaceae	Bacteroides		K21575	starch degradation
NLDKESEPDLYNALKR	-0.00344546	1.18712e-05	8.93	5.03	Bacteria							K01610	gluconeogenesis
AFANVYDAAK	-0.00345528	1.1939e-05	10.98	3.63	Bacteria	Firmicutes	Negativicutes	Acidaminococcales	Acidaminococcaceae	Acidaminococcus	Acidaminococcus intestini	K00262
HLAAVVSSGK	-0.00347162	1.20521e-05	4.82	1.03	Bacteria	Bacteroidetes	Bacteroidia	Bacteroidales	Bacteroidaceae	Bacteroides
LATEKPLENTLTLR	-0.00359947	1.29562e-05	8.17	1.33	Bacteria	Bacteroidetes	Bacteroidia	Bacteroidales	Bacteroidaceae	Bacteroides		K21573	starch degradation
FMGETYDQVQK	-0.00365485	1.33579e-05	8.63	1.26	Bacteria	Bacteroidetes	Bacteroidia	Bacteroidales				K04043
EQVEDEANVLNLVSHLRK	-0.00367429	1.35004e-05	10.17	5.91	Bacteria	Bacteroidetes	Bacteroidia	Bacteroidales				K02217
TLTLENAGTDSSLKR	-0.00398977	1.59182e-05	7.29	2.37	Bacteria	Firmicutes	Clostridia	Clostridiales	Clostridiaceae	Clostridium
AGELEKLQTSSLSR	-0.00399167	1.59334e-05	7.54	1.24	Bacteria	Bacteroidetes	Bacteroidia	Bacteroidales	Bacteroidaceae	Bacteroides
YFNSVEDGSR	-0.00419507	1.75986e-05	15.1	8.98	Bacteria	Firmicutes	Clostridia	Clostridiales
LLEVLTGFK	-0.00428773	1.83846e-05	6.12	0	Bacteria							K01835	diglucosyl-diacylglycerol biosynthesis
GQPATFQGEKVEGNDQTLSYK	-0.00433633	1.88037e-05	8.32	1.31	Bacteria	Bacteroidetes	Bacteroidia	Bacteroidales	Bacteroidaceae	Bacteroides
LSPLLPVDYLMQNNTDAWNLVNNSR	-0.00437124	1.91078e-05	6.37	1.04	Bacteria	Bacteroidetes	Bacteroidia	Bacteroidales	Bacteroidaceae	Bacteroides	Bacteroides plebeius
VELKGYASPEGSKELNQK	-0.00438317	1.92122e-05	7.53	1.16	Bacteria	Bacteroidetes	Bacteroidia	Bacteroidales	Prevotellaceae	Prevotella	Prevotella copri	K03286
NDSPETASRPFSASR	-0.00438879	1.92615e-05	9.55	2.38	Bacteria							K09458	fatty acid biosynthesis
SDEDAFEAKPAGESK	-0.00454818	2.0686e-05	3.51	0	Bacteria	Bacteroidetes	Bacteroidia	Bacteroidales	Prevotellaceae	Prevotella
NLAEGANTYR	-0.00470898	2.21744e-05	6.41	0	Bacteria	Bacteroidetes	Bacteroidia	Bacteroidales	Bacteroidaceae	Bacteroides
FYDFVVATLENTPVKE	-0.00471844	2.22637e-05	5.96	2.13	Bacteria	Bacteroidetes	Bacteroidia	Bacteroidales	Bacteroidaceae	Bacteroides		K01270
VLYSSQAYDANAK	-0.00472655	2.23403e-05	13.18	9.01	Bacteria	Bacteroidetes	Bacteroidia	Bacteroidales	Bacteroidaceae	Bacteroides
LKNVELGYNVSPK	-0.00474379	2.25036e-05	4.82	0	Bacteria	Bacteroidetes	Bacteroidia	Bacteroidales	Bacteroidaceae	Bacteroides
KVVVGHWQDEK	-0.0048166	2.31996e-05	11.99	7.35	Bacteria							K01804	L-arabinose degradation via L-ribulose
ALLPLPVSETNANPLLK	-0.00500785	2.50786e-05	6.82	1.04	Bacteria	Bacteroidetes	Bacteroidia	Bacteroidales	Bacteroidaceae	Bacteroides	Bacteroides dorei
VVAGVGVPQLSAVYDVAK	-0.00502208	2.52213e-05	7.47	1.2	Bacteria							K00088	XMP biosynthesis via de novo pathway
LGPAFTFVNSDDSR	-0.00512451	2.62606e-05	9.63	4.79	Bacteria	Bacteroidetes	Bacteroidia	Bacteroidales	Prevotellaceae	Prevotella
LQGDDLVVNFSQTKPK	-0.00513414	2.63594e-05	10.23	2.41	Bacteria	Bacteroidetes	Bacteroidia	Bacteroidales	Bacteroidaceae	Bacteroides
LTAQSVSLEDAAAR	-0.00535179	2.86417e-05	10.07	2.45	Bacteria	Firmicutes	Clostridia	Clostridiales	Lachnospiraceae	Roseburia	Roseburia faecis
AGLGLDNGDAYLESLKDNKDK	-0.00538481	2.89962e-05	9.9	3.52	Bacteria	Bacteroidetes	Bacteroidia	Bacteroidales	Bacteroidaceae	Bacteroides
GKFVDETGANR	-0.00541562	2.93289e-05	8.79	2.11	Bacteria	Bacteroidetes	Bacteroidia	Bacteroidales	Porphyromonadaceae	Porphyromonas	Porphyromonas asaccharolytica
VGENVTNFLFQK	-0.00544649	2.96642e-05	7.36	1.15	Bacteria							K03695
LLDEAQPGDNLGALLR	-0.0054511	2.97145e-05	11.68	3.75	Bacteria	Firmicutes	Clostridia	Clostridiales				K02358
GLLFKGEVLR	-0.00548398	3.00741e-05	7.56	1.16	Bacteria	Bacteroidetes						K02933
GAGADPELGQR	-0.00564196	3.18317e-05	11.32	7.31	Bacteria	Firmicutes	Clostridia	Clostridiales	Ruminococcaceae			K03531
SYLNHAPYGR	-0.0056445	3.18604e-05	11.02	4.49	Bacteria	Bacteroidetes	Bacteroidia	Bacteroidales	Bacteroidaceae	Bacteroides
LGAEYAKVR	-0.00611506	3.7394e-05	7.45	2.45	Bacteria	Bacteroidetes	Bacteroidia	Bacteroidales	Bacteroidaceae	Bacteroides
LATLESQLGSLQTAVDNLKSADDALGKR	-0.00613858	3.76822e-05	6.06	0	Bacteria	Bacteroidetes	Bacteroidia	Bacteroidales	Rikenellaceae	Alistipes	Alistipes finegoldii
SSDEEPFAALAFK	-0.00618479	3.82516e-05	9.89	3.46	Bacteria							K02355
AGDADGQLAGAR	-0.00629634	3.96439e-05	8.75	4.63	Bacteria	Bacteroidetes	Bacteroidia	Bacteroidales				K00625	acetyl-CoA biosynthesis
LLLDGRDKTSTESEPVYTGGK	-0.00658257	4.33302e-05	7.37	2.36	Bacteria	Bacteroidetes	Bacteroidia	Bacteroidales	Bacteroidaceae	Bacteroides	Bacteroides vulgatus
YASLNPLFAK	-0.00660032	4.35643e-05	10.19	3.75	Bacteria	Bacteroidetes	Bacteroidia	Bacteroidales	Bacteroidaceae	Bacteroides
YLNALGNTAVK	-0.00660176	4.35833e-05	6.53	1.09	Bacteria	Bacteroidetes	Bacteroidia	Bacteroidales	Bacteroidaceae	Bacteroides
YSSLKEDSR	-0.00675222	4.55925e-05	8.97	2.94	Bacteria	Bacteroidetes	Bacteroidia	Bacteroidales	Bacteroidaceae	Bacteroides
SGAQVSGPLPLPTDKEVLTLLR	-0.00682774	4.66181e-05	7.28	2.21	Bacteria	Firmicutes	Clostridia	Clostridiales	Ruminococcaceae	Ruminococcus	Ruminococcus bicirculans	K02946
VNDAVLLTTKK	-0.00683333	4.66944e-05	9.15	2.31	Bacteria	Actinobacteria	Coriobacteriia	Eggerthellales	Eggerthellaceae	Eggerthella
ASSSGEVAYKGNPK	-0.00684866	4.69041e-05	6.42	1.01	Bacteria	Bacteroidetes	Bacteroidia	Bacteroidales	Bacteroidaceae	Bacteroides
GWLQADPAQLYAAGVK	-0.00700114	4.9016e-05	8.92	4.82	Bacteria	Bacteroidetes	Bacteroidia	Bacteroidales	Bacteroidaceae	Bacteroides
MVYDNLLNYNNVFGK	-0.00714405	5.10375e-05	8.08	2.34	Bacteria	Bacteroidetes	Bacteroidia	Bacteroidales	Bacteroidaceae	Bacteroides		K21573	starch degradation
KTVEALGLK	-0.00737467	5.43858e-05	8.86	2.52	Bacteria							K02907
SPQWAGGGVVFAPVPR	-0.00738049	5.44716e-05	9.19	2.4	Bacteria	Firmicutes	Clostridia	Clostridiales				K02926
NFPLNELYLFASK	-0.00749929	5.62393e-05	8.61	3.2	Bacteria	Firmicutes	Clostridia	Clostridiales	Clostridiaceae	Clostridium		K00133	L-lysine biosynthesis via DAP pathway
GLENVVFDR	-0.0075891	5.75944e-05	7.32	1.15	Bacteria							K02881
TYNGNDQLR	-0.00766714	5.8785e-05	4.96	0	Bacteria	Firmicutes	Clostridia	Clostridiales	Clostridiaceae	Clostridium
LYPEKFNNK	-0.00798263	6.37224e-05	7.59	1.07	Bacteria							K00688
SLLRPELADELYDKLLNLVVVQKK	-0.00802144	6.43435e-05	5.38	0	Bacteria
VKLQGDDLVVNFSQTKPK	-0.00806966	6.51195e-05	7.54	1.23	Bacteria	Bacteroidetes	Bacteroidia	Bacteroidales	Bacteroidaceae	Bacteroides
LQQYSDDSSNYSHPK	-0.00812834	6.60699e-05	7.45	3.64	Bacteria	Firmicutes	Clostridia	Clostridiales	Lachnospiraceae	Blautia	[Ruminococcus] torques	K01187
LRGSFEGVLTGK	-0.00845753	7.15297e-05	8.46	2.37	Bacteria	Firmicutes	Clostridia	Clostridiales	Lachnospiraceae	Roseburia		K00262
YRAPYTTNADFR	-0.00876333	7.6796e-05	8.59	1.14	Bacteria							K22214
EVLKEVPSAAEVALFFK	-0.00896923	8.04471e-05	9.75	3.42	Bacteria	Bacteroidetes	Bacteroidia	Bacteroidales	Bacteroidaceae	Bacteroides
SNLLHVPVGK	-0.00957984	9.17733e-05	6.94	1.09	Bacteria	Firmicutes						K02863
RLEVVSQVVLGEK	-0.00963794	9.28899e-05	6.4	0	Bacteria	Firmicutes	Clostridia	Clostridiales	Eubacteriaceae	Eubacterium	[Eubacterium] eligens
GSPLAMAPVASGR	-0.00994615	9.8926e-05	9.34	2.59	Bacteria	Verrucomicrobia	Verrucomicrobiae	Verrucomicrobiales	Akkermansiaceae	Akkermansia	Akkermansia muciniphila
GMGTVSGSDPLYLLDGVR	-0.00996645	9.93301e-05	8.46	1.07	Bacteria	Bacteroidetes	Bacteroidia	Bacteroidales	Prevotellaceae	Prevotella		K21573	starch degradation
VPTPTGSTTLLNAVVAK	-0.0100559	0.000101121	6.6	0	Bacteria	Firmicutes						K00134	glycolysis
VAAEDWAYVTAK	-0.0100809	0.000101625	9.04	2.48	Bacteria	Bacteroidetes	Bacteroidia	Bacteroidales	Bacteroidaceae	Bacteroides
LDFNSTSFSHPK	-0.0101016	0.000102042	15.19	10.74	Bacteria							K01813	L-rhamnose degradation
YLDVTKDGVATVK	-0.0102	0.000104039	10.54	5.03	Bacteria	Bacteroidetes	Bacteroidia	Bacteroidales	Bacteroidaceae	Bacteroides
VYLFYTGYYGKEPQVEGVTK	-0.0102282	0.000104615	6.23	0	Bacteria	Bacteroidetes	Bacteroidia	Bacteroidales	Bacteroidaceae	Bacteroides	Bacteroides coprocola
NLGLLGWEQGDATWLGR	-0.0107423	0.000115396	7.57	3.35	Bacteria
TVMAQVTAGK	-0.0107504	0.000115571	9.4	2.11	Bacteria	Bacteroidetes	Bacteroidia	Bacteroidales
LLTGLPDAYGR	-0.0107982	0.000116601	10.36	3.86	Bacteria							K00656	pyruvate fermentation
KYLEEGKDLQGK	-0.010815	0.000116965	11.08	4.67	Bacteria	Firmicutes	Clostridia	Clostridiales				K01624	glycolysis
LDNSAAHTTNLGQSYSTR	-0.0108365	0.00011743	8.14	1.34	Bacteria	Bacteroidetes	Bacteroidia	Bacteroidales	Bacteroidaceae	Bacteroides		K21573	starch degradation
SLASVPSEDDKSLK	-0.010888	0.000118548	14.15	8.57	Bacteria	Firmicutes	Clostridia	Clostridiales	Ruminococcaceae	Ruminococcus	Ruminococcus bromii
LLGADTGFDSLGEFTTAK	-0.0109418	0.000119722	12.72	8.56	Bacteria	Bacteroidetes	Bacteroidia	Bacteroidales	Bacteroidaceae	Bacteroides		K01812	pentose and glucuronate interconversion
LPANLLDVAHK	-0.010956	0.000120035	6.2	0	Bacteria	Bacteroidetes	Bacteroidia	Bacteroidales	Prevotellaceae	Prevotella	Prevotella timonensis
DDKDQLLSVTSAPQSGYSTR	-0.0110069	0.000121151	8.98	2.44	Bacteria	Bacteroidetes	Bacteroidia	Bacteroidales	Bacteroidaceae	Bacteroides		K21573	starch degradation
NDTTDEDCKAAK	-0.0111665	0.00012469	6.82	0.98	Bacteria	Firmicutes	Clostridia	Clostridiales				K02190	adenosylcobalamin biosynthesis
LGGSAFAQTLGK	-0.0112151	0.000125778	8.49	2.47	Bacteria							K01952	IMP biosynthesis via de novo pathway
AYLVNTGWNGTGKR	-0.0112894	0.00012745	14.85	10.04	Bacteria							K01610	gluconeogenesis
VPWVDDAGKVQVNR	-0.0114997	0.000132243	11.46	3.82	Bacteria							K00262	L-glutamate degradation via hydroxyglutarate pathway
SSQYNPNAPVTK	-0.0123354	0.000152163	6.2	0	Bacteria	Bacteroidetes	Bacteroidia	Bacteroidales	Bacteroidaceae	Bacteroides	Bacteroides plebeius
MASLETVDKK	-0.0130312	0.000169812	10.31	2.47	Bacteria	Bacteroidetes	Bacteroidia	Bacteroidales	Bacteroidaceae	Bacteroides	Bacteroides uniformis
STGAEYVLLGHSER	-0.0130455	0.000170186	8.63	1.35	Bacteria	Bacteroidetes						K01803	gluconeogenesis
NYFEGTATKEEALDLFYK	-0.0132709	0.000176115	4.95	0	Bacteria	Firmicutes	Clostridia	Clostridiales	Lachnospiraceae	Roseburia	Roseburia intestinalis
LNSLGFSLQKEDE	-0.0137617	0.000189385	9.83	2.55	Bacteria	Firmicutes	Clostridia	Clostridiales				K03040
STGVTDASGNR	-0.0138544	0.000191945	11.35	4.14	Bacteria	Bacteroidetes	Bacteroidia	Bacteroidales	Bacteroidaceae	Bacteroides	Bacteroides uniformis
NAVESPNVFVK	-0.0139213	0.000193802	15.98	11.78	Bacteria	Firmicutes	Clostridia	Clostridiales	Ruminococcaceae	Gemmiger	Gemmiger formicilis
GLFLTESTFLPAGK	-0.01413	0.000199656	8.05	1.24	Bacteria	Bacteroidetes	Bacteroidia	Bacteroidales	Bacteroidaceae	Bacteroides	Bacteroides clarus
WVGNEGGLGR	-0.0142837	0.000204024	8.81	3.49	Bacteria	Bacteroidetes	Bacteroidia	Bacteroidales	Bacteroidaceae	Bacteroides
LDNLADADTNKK	-0.0144185	0.000207892	7.83	2.24	Bacteria	Firmicutes	Clostridia	Clostridiales	Ruminococcaceae	Ruminococcus	Ruminococcus bromii
LAGLDLPKEK	-0.0144477	0.000208735	6.28	0	Bacteria							K02952
LDGEQNEMLSGVSLHR	-0.0146267	0.000213941	7.59	0	Bacteria	Bacteroidetes	Bacteroidia	Bacteroidales	Bacteroidaceae	Bacteroides		K21573	starch degradation
STPGVYATK	-0.0148899	0.000221708	12.85	6.08	Bacteria							K16092
SLLGNETPR	-0.0151722	0.000230195	7.39	1.16	Bacteria	Bacteroidetes	Bacteroidia	Bacteroidales	Bacteroidaceae	Bacteroides	Bacteroides plebeius	K21573	starch degradation
LTKNEDGTLTYKR	-0.0152771	0.000233389	6.98	1.12	Bacteria	Bacteroidetes	Bacteroidia	Bacteroidales	Bacteroidaceae	Bacteroides
HLAVTNDRK	-0.0155933	0.000243152	11.82	4.35	Bacteria	Firmicutes	Clostridia	Clostridiales	Ruminococcaceae	Faecalibacterium	Faecalibacterium prausnitzii	K17318
SFTNYHEASTVYKTDAK	-0.0157271	0.000247342	9.68	2.46	Bacteria	Actinobacteria	Coriobacteriia	Coriobacteriales	Coriobacteriaceae	Collinsella	Collinsella aerofaciens	K12368
LGAALDNFHK	-0.0157446	0.000247892	7.28	1.1	Bacteria	Bacteroidetes	Bacteroidia	Bacteroidales	Bacteroidaceae	Bacteroides	Bacteroides dorei
NLSGNNNAVSK	-0.0158775	0.000252094	11.1	4.68	Bacteria	Firmicutes	Clostridia	Clostridiales	Lachnospiraceae	Eisenbergiella	Eisenbergiella tayi	K02406
GDFAQEVFAELVK	-0.0161768	0.00026169	8.8	2.92	Bacteria	Bacteroidetes	Bacteroidia	Bacteroidales
LKLHTSYGLTGNSELGTYK	-0.0162092	0.000262739	8.67	2.42	Bacteria	Bacteroidetes	Bacteroidia	Bacteroidales	Bacteroidaceae	Bacteroides		K21573	starch degradation
ASLLSMYSGADFLK	-0.0163153	0.00026619	8.37	1.09	Bacteria							K01619	2-deoxy-D-ribose 1-phosphate degradation
SGLTQLGPNFLGFGNYAK	-0.016329	0.000266635	4.66	1.19	Bacteria	Firmicutes	Clostridia	Clostridiales	Clostridiaceae	Clostridium		K10189
LAEVAGSDK	-0.0164751	0.000271429	13.03	5.21	Bacteria	Firmicutes	Clostridia	Clostridiales	Ruminococcaceae	Faecalibacterium	Faecalibacterium prausnitzii	K03737
FGTPDELKELLDTAHR	-0.0165064	0.000272461	9.57	2.21	Bacteria	Bacteroidetes	Bacteroidia	Bacteroidales	Bacteroidaceae	Bacteroides		K00700	glycogen biosynthesis
KLNLKEGTVTATFK	-0.0166456	0.000277076	8.58	1.2	Bacteria	Firmicutes	Clostridia	Clostridiales
LELEMEKLDK	-0.0169961	0.000288866	8.43	1.3	Bacteria	Firmicutes	Clostridia	Clostridiales	Ruminococcaceae			K02967
GLGQVEYSAK	-0.0172041	0.00029598	7.63	0	Bacteria	Firmicutes	Clostridia	Clostridiales	Ruminococcaceae	Faecalibacterium	Faecalibacterium prausnitzii
SLNLQASFNYER	-0.017597	0.000309654	8.47	2.41	Bacteria	Firmicutes	Clostridia	Clostridiales				K10986
LLDEGEAGDNVGLLLR	-0.0177516	0.000315119	13.31	5.11	Bacteria							K02358
SFNQGTWEGLEK	-0.0178272	0.000317808	7.48	1.31	Bacteria	Firmicutes	Clostridia	Clostridiales				K07335
VFVDNKELLPER	-0.0180745	0.000326686	12.63	4.84	Bacteria	Bacteroidetes	Bacteroidia	Bacteroidales	Tannerellaceae	Parabacteroides	Parabacteroides distasonis	K01811	xyloglucan degradation
GPAATALYGSR	-0.0180767	0.000326766	12.9	7.49	Bacteria	Bacteroidetes						K21573	starch degradation
VDNYKELGLNSETATVFNLK	-0.0181088	0.000327927	12.99	7.54	Bacteria							K01610	gluconeogenesis
VLLPDPVFNDQK	-0.0181133	0.000328091	12.33	3.44	Bacteria	Bacteroidetes	Bacteroidia	Bacteroidales				K02992
GVSEDLVADLR	-0.0184201	0.000339298	10.07	4.89	Bacteria	Firmicutes	Clostridia	Clostridiales				CKO0059
FAELLGEVVSPSTK	-0.0185347	0.000343536	8.47	2.44	Bacteria	Firmicutes	Clostridia	Clostridiales				CKO0059
KHDTVDVPASK	-0.0186493	0.000347797	14.16	7.1	Bacteria							K02994
NYDEKAFSAVTETK	-0.0189002	0.000357218	7.82	1.19	Bacteria	Bacteroidetes	Bacteroidia	Bacteroidales	Bacteroidaceae	Bacteroides
LFPTVDLLEEYQGNR	-0.0189881	0.000360547	11.41	4.36	Bacteria	Bacteroidetes	Bacteroidia	Bacteroidales	Rikenellaceae	Alistipes	Alistipes finegoldii	CKO0055
TGATAQFAAGGKETK	-0.0190569	0.000363164	6.99	1.1	Bacteria	Firmicutes	Clostridia	Clostridiales				K03737
LGDASNYHATVVKR	-0.0191756	0.000367702	7.24	2.25	Bacteria	Bacteroidetes	Bacteroidia	Bacteroidales	Bacteroidaceae	Bacteroides
KVDAEEYFPKETVEK	-0.019253	0.000370679	13.27	5.13	Bacteria	Firmicutes	Clostridia	Clostridiales	Ruminococcaceae			K00248	butanoate metabolism
VQDHQLSLTGGGEK	-0.0193476	0.000374328	12.27	3.81	Bacteria	Bacteroidetes	Bacteroidia	Bacteroidales				K21573	starch degradation
DYTKETGVEVK	-0.0194089	0.000376704	9.33	2.37	Bacteria	Actinobacteria	Actinobacteria	Bifidobacteriales	Bifidobacteriaceae	Bifidobacterium
HNFNAGPSLLPR	-0.0194697	0.000379068	14.02	9.14	Bacteria							K00831	L-serine biosynthesis
GYYQDYNVNLQGR	-0.0197315	0.000389331	5.28	1.3	Bacteria	Bacteroidetes	Bacteroidia	Bacteroidales	Bacteroidaceae	Bacteroides	Bacteroides vulgatus	K21573	starch degradation
KLSHEFSGVLTGK	-0.0199856	0.000399425	10.08	3.4	Bacteria	Bacteroidetes	Bacteroidia	Bacteroidales	Bacteroidaceae	Bacteroides		K00262
ANDGLGALYSAEDLYHYGSGENPYR	-0.020076	0.000403044	8.64	1.13	Bacteria	Bacteroidetes	Bacteroidia	Bacteroidales	Bacteroidaceae	Bacteroides
VLGLTVPLVTEATTNDLAK	-0.0201952	0.000407846	4.95	0	Bacteria
TSDKEVFGAK	-0.0203686	0.000414879	8.04	1.08	Bacteria	Actinobacteria	Actinobacteria	Bifidobacteriales	Bifidobacteriaceae			K03043
QYFLVVSGR	-0.0204288	0.000417335	11	2.51	Bacteria	Bacteroidetes	Bacteroidia	Bacteroidales
ATSVVSGVK	-0.0204979	0.000420163	11.72	5.21	Bacteria	Bacteroidetes	Bacteroidia	Bacteroidales	Bacteroidaceae	Bacteroides
KVFAEKPAEFDPR	-0.0206728	0.000427365	14.61	6.36	Bacteria							K01624	glycolysis
AAADKAVADAKAEALK	-0.0207533	0.000430698	10.04	2.26	Bacteria	Bacteroidetes	Bacteroidia	Bacteroidales	Bacteroidaceae	Bacteroides
LGLGDVTLPLAK	-0.0208411	0.000434352	4.59	0	Bacteria	Firmicutes						K10206	L-lysine biosynthesis via DAP pathway
AYTDEKLTQEQLSLLR	-0.0208689	0.000435512	8.55	1.28	Bacteria	Firmicutes	Clostridia	Clostridiales	Clostridiaceae	Clostridium		K19285
LYRPWSSEALLNALPK	-0.0210077	0.000441324	4.62	0	Bacteria	Firmicutes	Clostridia	Clostridiales				K03737
YNTNLSDADLQAR	-0.021234	0.000450882	8.85	1.22	Bacteria	Bacteroidetes	Bacteroidia	Bacteroidales	Bacteroidaceae	Bacteroides		K01619	2-deoxy-D-ribose 1-phosphate degradation
TTEKDVTKPVYGVNAK	-0.0213418	0.000455473	15.6	9.57	Bacteria	Bacteroidetes	Bacteroidia	Bacteroidales	Bacteroidaceae	Bacteroides	Bacteroides vulgatus
ALLNFFLDEARK	-0.0213515	0.000455885	8.28	1.01	Bacteria							K01875	selenocysteinyl-tRNA(Sec) biosynthesis
LRGVYEGVLTGK	-0.0213651	0.000456467	12.61	4.97	Bacteria	Firmicutes						K00262
GVYKFPVVR	-0.0214109	0.000458427	8.14	1.17	Bacteria	Bacteroidetes						K01190	xyloglucan degradation
LLVDDGFVPSDVKK	-0.0214376	0.00045957	12.55	4.88	Bacteria	Firmicutes	Clostridia	Clostridiales
LGTNDAFTEK	-0.021462	0.000460619	11.15	3.73	Bacteria	Firmicutes	Clostridia	Clostridiales	Lachnospiraceae	Blautia	Blautia obeum
NKQNVVLATLEGLR	-0.0214947	0.000462022	7.22	1.25	Bacteria	Firmicutes	Clostridia	Clostridiales				K02988
VYLASYPNSK	-0.0218463	0.000477262	11.06	3.61	Bacteria	Bacteroidetes	Bacteroidia	Bacteroidales	Bacteroidaceae	Bacteroides	Bacteroides massiliensis
HPFDQFLVAK	-0.0218735	0.000478448	9.43	2.71	Bacteria	Firmicutes						K00046
NLPAGTYYAGVHSWNR	-0.0222846	0.000496604	10.57	2.69	Bacteria	Firmicutes	Clostridia	Clostridiales	Lachnospiraceae	Blautia	Blautia obeum
TQRPTYSQLSNNVTYVDR	-0.0224162	0.000502487	4.88	0	Bacteria	Bacteroidetes	Bacteroidia	Bacteroidales	Bacteroidaceae	Bacteroides
TKEPGSLGEPLYLDVAATLR	-0.0224493	0.00050397	9.73	2.52	Bacteria							K03737
EVSDGLLAPDYTPEALEVLK	-0.0227522	0.000517665	4.93	0	Bacteria	Firmicutes	Clostridia	Clostridiales	Ruminococcaceae	Ruminococcus	Ruminococcus bromii	K00602	IMP biosynthesis via de novo pathway
YAEYTGANER	-0.0232749	0.00054172	4.77	0	Bacteria	Bacteroidetes	Bacteroidia	Bacteroidales	Prevotellaceae	Paraprevotella	Paraprevotella clara
GKDVQTALGLVTYNPR	-0.0235609	0.000555115	4.97	1.31	Bacteria	Firmicutes	Clostridia	Clostridiales				K02890
FVTNTNEGGVYQK	-0.0236569	0.000559651	5.46	0	Bacteria	Firmicutes	Clostridia	Clostridiales	Clostridiaceae	Clostridium
VTLNDRDLDNYFGLETLK	-0.0237084	0.00056209	10.61	3.55	Bacteria	Firmicutes	Clostridia	Clostridiales	Ruminococcaceae	Faecalibacterium	Faecalibacterium prausnitzii	K02996
ALTLSLSTKDNEVEAPK	-0.023804	0.000566628	5.4	1.29	Bacteria	Bacteroidetes	Bacteroidia	Bacteroidales	Bacteroidaceae	Bacteroides	Bacteroides dorei
VGSLKPHSK	-0.0238154	0.000567173	4.19	0	Bacteria	Firmicutes	Clostridia	Clostridiales	Clostridiaceae	Clostridium		K02358
EWSVFLNER	-0.0238959	0.000571012	8.97	2.51	Bacteria	Firmicutes	Clostridia	Clostridiales	Clostridiaceae	Clostridium		K15580
YGGNTDNTYTQK	-0.0239842	0.000575241	8.23	1.19	Bacteria	Bacteroidetes	Bacteroidia	Bacteroidales	Bacteroidaceae	Bacteroides	Bacteroides fragilis	K21573	starch degradation
APTDNDMGAGLQNR	-0.0243318	0.000592034	9.68	2.37	Bacteria	Bacteroidetes	Bacteroidia	Bacteroidales				K01190
LQAFEGTVLAKK	-0.0244326	0.000596952	8.6	1.26	Bacteria	Firmicutes	Clostridia	Clostridiales	Ruminococcaceae			K02884
TQATGYGLLYLTNALWK	-0.02455	0.000602704	4.08	0	Bacteria	Firmicutes	Clostridia	Clostridiales				K00262
FSTDLPEFVAAEK	-0.0245521	0.000602808	14.16	6.32	Bacteria	Bacteroidetes	Bacteroidia	Bacteroidales	Bacteroidaceae	Bacteroides		K00239	tricarboxylic acid cycle
ALDENVKPYEFR	-0.024723	0.000611228	8.9	2.38	Bacteria	Fusobacteria	Fusobacteriia	Fusobacteriales	Fusobacteriaceae	Fusobacterium	Fusobacterium mortiferum	K14652	riboflavin biosynthesis
KGAALNAVQLAEYLLK	-0.0248163	0.000615848	3.33	0	Bacteria							K00133	L-lysine biosynthesis via DAP pathway
KPTDLPDADRDFYLER	-0.0248321	0.000616635	9.53	1.3	Bacteria	Bacteroidetes	Bacteroidia	Bacteroidales	Bacteroidaceae	Bacteroides		K00239	tricarboxylic acid cycle
GNQLQTGDKFVVR	-0.0248557	0.000617804	13.5	5.34	Bacteria	Bacteroidetes	Bacteroidia	Bacteroidales	Bacteroidaceae	Bacteroides
LNLTPDFQFYR	-0.0250653	0.000628271	10.25	4.49	Bacteria	Bacteroidetes	Bacteroidia	Bacteroidales	Tannerellaceae	Parabacteroides		K21573	starch degradation
VLESQSANWSTDEAK	-0.025506	0.000650556	8.95	3.81	Bacteria	Actinobacteria	Actinobacteria	Bifidobacteriales	Bifidobacteriaceae	Bifidobacterium		K02058
FNGSQALGQNQTR	-0.0256293	0.00065686	7.52	3.49	Bacteria	Bacteroidetes	Bacteroidia	Bacteroidales	Bacteroidaceae	Bacteroides
LPAVQELVEKFFGKTPSK	-0.0257149	0.000661257	3.33	0	Bacteria	Bacteroidetes	Bacteroidia	Bacteroidales	Bacteroidaceae	Bacteroides		K04043
ANPTVANVQTGVAK	-0.0260193	0.000677005	7.85	1.13	Bacteria	Firmicutes	Clostridia	Clostridiales				K00048	L-fucose degradation
LLDLSHLLDRKPK	-0.0261762	0.000685194	4.95	0	Bacteria	Firmicutes						K10112
TLVVYGQSK	-0.0263683	0.000695289	4.75	1.29	Bacteria	Firmicutes	Clostridia	Clostridiales	Clostridiaceae	Clostridium
SFGALGVFALPEMGR	-0.0268412	0.000720449	5.88	1.1	Bacteria	Firmicutes	Clostridia	Clostridiales
LSEADGTATYAPGDEGSVKR	-0.0268481	0.00072082	11.51	5.92	Bacteria	Bacteroidetes	Bacteroidia	Bacteroidales	Bacteroidaceae	Bacteroides
LVASDVANDVCR	-0.0268906	0.000723106	4.99	0	Bacteria	Firmicutes	Clostridia	Clostridiales	Lachnospiraceae	Coprococcus	Coprococcus catus	K00248	butanoate metabolism
ELKDLSGLTHGVGWCAPQQGACK	-0.026964	0.000727057	9.91	3.67	Bacteria
ASLGELSDAVEK	-0.0269681	0.000727281	10.41	2.58	Bacteria							K01847	propanoyl-CoA degradation
GRAAAANLVPNSTGAAK	-0.0270174	0.000729938	4.74	0	Bacteria							K00134	glycolysis
QLGVTSSGQAK	-0.0270175	0.000729945	6.22	0	Bacteria	Firmicutes	Clostridia	Clostridiales	Lachnospiraceae	Roseburia	Roseburia faecis	K02406
TNALTGGTYTFWEFYK	-0.0270226	0.000730222	5.56	1.01	Bacteria	Bacteroidetes	Bacteroidia	Bacteroidales	Bacteroidaceae	Bacteroides		K21573	starch degradation
GLLDALLDGSLTTAPTKK	-0.0274107	0.000751347	11.02	4.4	Bacteria	Firmicutes	Clostridia	Clostridiales	Lachnospiraceae	Lachnospira		K01610	gluconeogenesis
TDVVQALKK	-0.0274268	0.000752227	13.55	5.66	Bacteria							K01209	L-arabinan degradation
ELVWKGEHAYLGDGK	-0.0274569	0.00075388	4.87	0	Bacteria	Firmicutes	Clostridia	Clostridiales	Ruminococcaceae	Faecalibacterium	Faecalibacterium prausnitzii	K00826	L-isoleucine biosynthesis
YAMLYGGAQK	-0.0275306	0.000757936	9.58	2.38	Bacteria							K00831	L-serine biosynthesis
ELGHGHLAWR	-0.0276989	0.000767231	10.45	2.63	Bacteria							K00962
AGFVNLDEVLEKGTK	-0.0279439	0.000780864	10.86	3.47	Bacteria	Firmicutes	Clostridia	Clostridiales	Lachnospiraceae	Roseburia	Roseburia intestinalis	K01267
TNLYNGFELKDVR	-0.0280339	0.000785898	4.88	0	Bacteria	Bacteroidetes	Bacteroidia	Bacteroidales	Bacteroidaceae	Bacteroides		K21574	starch degradation
GGLDLLQQLSAK	-0.028043	0.000786407	3.68	0	Bacteria	Bacteroidetes	Bacteroidia	Bacteroidales	Bacteroidaceae	Bacteroides
KDDQPATVLDR	-0.0281167	0.000790546	11.89	3.71	Bacteria	Firmicutes	Clostridia	Clostridiales	Ruminococcaceae			K00939	AMP biosynthesis via salvage pathway
NLQANTVWLR	-0.0282076	0.000795669	11.03	2.49	Bacteria	Proteobacteria	Gammaproteobacteria	Enterobacterales	Enterobacteriaceae
QTTFGELDK	-0.0283792	0.000805379	10.13	1.28	Bacteria	Firmicutes	Clostridia	Clostridiales	Ruminococcaceae			K00074	butanoate metabolism
LLDLLGDLALLGKPLK	-0.0284516	0.000809494	4.26	0	Bacteria	Bacteroidetes						K16363	lipid IV(A) biosynthesis
KVSGSYESFELTKK	-0.0285583	0.000815575	3.86	0	Bacteria	Firmicutes	Clostridia	Clostridiales	Clostridiaceae	Clostridium
LLEAANVDPSTR	-0.0285914	0.000817466	12.41	5.17	Bacteria	Firmicutes	Clostridia	Clostridiales				K02952
TLQQPTCVDAR	-0.028651	0.000820878	4.99	0	Bacteria	Firmicutes	Erysipelotrichia	Erysipelotrichales	Erysipelotrichaceae	Turicibacter	Turicibacter sanguinis	K06328
ELVEVLAPLPK	-0.0286835	0.000822744	7.61	0	Bacteria	Bacteroidetes	Bacteroidia	Bacteroidales	Bacteroidaceae	Bacteroides		K01847	propanoyl-CoA degradation
LTDKDLQLNLFEVK	-0.0288088	0.000829948	9.87	2.19	Bacteria	Bacteroidetes						K02982
LGTVGDAVSYLEEHAK	-0.0293104	0.000859101	4.78	0	Bacteria							K02078	fatty acid biosynthesis
SLDLPELLHVGGEGLFVNK	-0.0294145	0.000865212	4.51	0	Bacteria	Bacteroidetes	Bacteroidia	Bacteroidales
MDLLSQLVER	-0.0296863	0.000881277	7.13	0	Bacteria	Bacteroidetes	Bacteroidia	Bacteroidales	Bacteroidaceae	Bacteroides		K00625	acetyl-CoA biosynthesis
STASPSAMYYGSVGGESLLKR	-0.0297877	0.000887309	8.89	2.36	Bacteria	Bacteroidetes	Bacteroidia	Bacteroidales	Bacteroidaceae	Bacteroides		K21573	starch degradation
SGFAPLLGTR	-0.0298344	0.000890094	14.74	10.3	Bacteria	Bacteroidetes	Bacteroidia	Bacteroidales
LNTDTEFNR	-0.0300703	0.00090422	4.98	0	Bacteria	Firmicutes	Clostridia	Clostridiales	Clostridiaceae	Clostridium		K02406
EAGLDTLVLTGGR	-0.0302322	0.000913986	7.54	0	Bacteria	Firmicutes	Clostridia	Clostridiales				K03737
KGDKLYLEGK	-0.0303656	0.000922071	11.36	6.46	Bacteria							K03111
LLKNEVLNAAQR	-0.0305659	0.000934277	6.12	0	Bacteria	Bacteroidetes	Bacteroidia	Bacteroidales	Porphyromonadaceae	Porphyromonas	Porphyromonas asaccharolytica
LKDALAEFKDR	-0.0307494	0.000945525	8.95	1.18	Bacteria	Firmicutes	Negativicutes	Veillonellales	Veillonellaceae	Dialister	Dialister succinatiphilus	K02111
LAEALNRDFGSFENFKK	-0.0308119	0.000949371	5.34	0	Bacteria	Bacteroidetes	Bacteroidia	Bacteroidales	Bacteroidaceae	Bacteroides		K04564
LSFFWNAHNNVLEEVAK	-0.0309576	0.000958373	8.82	3.59	Bacteria	Firmicutes						K01847	propanoyl-CoA degradation
TYTNDASNTLK	-0.0309597	0.000958502	9.66	2.37	Bacteria	Bacteroidetes	Bacteroidia	Bacteroidales	Prevotellaceae	Prevotella	Prevotella stercorea
VLDAWTPENTNTDVPK	-0.0310345	0.000963139	6.39	0	Bacteria	Bacteroidetes	Bacteroidia	Bacteroidales	Porphyromonadaceae	Porphyromonas	Porphyromonas asaccharolytica
EASGNLSQVAK	-0.0311308	0.00096913	13.99	7.64	Bacteria	Firmicutes						K01714	L-lysine biosynthesis via DAP pathway
RADGQFVLAGNLLVR	-0.031319	0.00098088	4.87	0	Bacteria	Firmicutes						K02899
AASYLPGTHR	-0.0314309	0.000987901	14.92	9.02	Bacteria	Bacteroidetes	Bacteroidia	Bacteroidales	Bacteroidaceae	Bacteroides		K01813	L-rhamnose degradation
TKGEPGTGDVLQAVR	-0.031494	0.000991869	7.2	1.22	Bacteria							K06215	pyridoxal 5'-phosphate biosynthesis
SNYRQDQSSLLDLTVQGR	-0.0315485	0.000995305	5.17	0	Bacteria	Bacteroidetes	Bacteroidia	Bacteroidales	Bacteroidaceae	Bacteroides		K21573	starch degradation
LTTADEAVK	-0.0316558	0.00100209	12.5	6.09	Bacteria							CKO0001	butanoate metabolism
WSTTNKVNPFEGK	-0.0320001	0.00102401	11.55	2.47	Bacteria	Bacteroidetes	Bacteroidia	Bacteroidales	Prevotellaceae	Prevotella
SYVEQLQAK	-0.0323195	0.00104455	11.08	5.02	Bacteria	Firmicutes	Clostridia	Clostridiales				K15633	glycolysis
ATLTSNLAGVK	-0.032394	0.00104937	5.14	0	Bacteria	Firmicutes	Clostridia	Clostridiales	Eubacteriaceae	Eubacterium		K02406
TVNVEDLFGKK	-0.0324809	0.00105501	6.98	0	Bacteria	Firmicutes	Clostridia	Clostridiales	Lachnospiraceae	Roseburia
VQDLQDGTFELGLTR	-0.0324869	0.0010554	6.04	0	Bacteria	Firmicutes	Clostridia	Clostridiales	Ruminococcaceae	Faecalibacterium	Faecalibacterium prausnitzii	K16199
KVTVYDEVEK	-0.0327611	0.00107329	11.96	2.56	Bacteria	Firmicutes	Clostridia	Clostridiales				K02879
ALDNVTPQLEVK	-0.0332428	0.00110508	7.78	0	Bacteria	Bacteroidetes	Bacteroidia	Bacteroidales	Bacteroidaceae	Bacteroides		K02992
SGSVTDAVSTVNPQDNDLCLLR	-0.0332602	0.00110624	6.31	1.13	Bacteria	Bacteroidetes	Bacteroidia	Bacteroidales	Bacteroidaceae	Bacteroides
VAESAACADKFRK	-0.0336487	0.00113224	3.3	0	Bacteria	Firmicutes	Clostridia	Clostridiales				K01818	L-fucose degradation
TQSAFSEGGLAVGAGLEDLGK	-0.0338091	0.00114305	3.57	0	Bacteria	Firmicutes
YGAQVGSSVR	-0.0338241	0.00114407	12.45	4.62	Bacteria	Firmicutes	Clostridia	Clostridiales	Ruminococcaceae	Faecalibacterium	Faecalibacterium prausnitzii	K21071	glycolysis
ENSVLNDSLNAAVEEATGKDAK	-0.0339043	0.0011495	4.73	0	Bacteria	Bacteroidetes	Bacteroidia	Bacteroidales	Porphyromonadaceae	Porphyromonas	Porphyromonas asaccharolytica
GMPVSNFLSEEKLQEVAAATMVGGATLTK	-0.0339554	0.00115297	8.73	1.34	Bacteria	Bacteroidetes	Bacteroidia	Bacteroidales	Bacteroidaceae	Bacteroides		K00024
TTGNNNFNSPYAVENYVYDATNLR	-0.033975	0.0011543	5.21	0	Bacteria	Bacteroidetes	Bacteroidia	Bacteroidales	Bacteroidaceae	Bacteroides		K21573	starch degradation
AFDVKETQDALATLESK	-0.0340933	0.00116235	8.38	1.2	Bacteria	Bacteroidetes	Bacteroidia	Bacteroidales	Bacteroidaceae	Bacteroides	Bacteroides massiliensis
DAGGLTVDGVKFDADKYYR	-0.0341418	0.00116566	16.01	12.18	Bacteria	Bacteroidetes	Bacteroidia	Bacteroidales	Bacteroidaceae	Bacteroides		K21573	starch degradation
ELFDECNEKLAKPEYSAR	-0.0343086	0.00117708	5	1.2	Bacteria	Bacteroidetes	Bacteroidia	Bacteroidales	Bacteroidaceae	Bacteroides		K01812	pentose and glucuronate interconversion
SAVESGAESAGR	-0.0347386	0.00120677	11.73	3.47	Bacteria	Firmicutes	Clostridia	Clostridiales				CKO0002
DYKRPDGSWR	-0.0349509	0.00122157	12.24	4.63	Bacteria	Bacteroidetes	Bacteroidia	Bacteroidales	Bacteroidaceae	Bacteroides		K21573	starch degradation
VWAPDAAVSLVKEQVEAFKK	-0.0349592	0.00122214	3.82	0	Bacteria	Firmicutes	Clostridia	Clostridiales	Ruminococcaceae	Ruminococcus	Ruminococcus bromii
VRYSYVDWVLPQTDAK	-0.0350339	0.00122737	13.67	7.14	Bacteria	Proteobacteria	Deltaproteobacteria	Desulfovibrionales	Desulfovibrionaceae	Bilophila	Bilophila wadsworthia
VAHREGYPELGLYWEK	-0.0350656	0.0012296	16.76	10.69	Bacteria							CKO0059
KTGLDPLAFVSPK	-0.0356402	0.00127023	6.31	0	Bacteria	Bacteroidetes	Bacteroidia	Bacteroidales	Prevotellaceae	Prevotella	Prevotella copri	K02536	LPS lipid A biosynthesis
TALDENDEVCGYQFVK	-0.0357296	0.0012766	7.47	1.27	Bacteria	Firmicutes	Clostridia	Clostridiales	Eubacteriaceae	Eubacterium
ELFNDKLYAVNWNK	-0.0357363	0.00127708	7.04	1.17	Bacteria	Bacteroidetes	Bacteroidia	Bacteroidales	Bacteroidaceae	Bacteroides	Bacteroides vulgatus
SFESVDDDFNSDNGVLALK	-0.0359506	0.00129245	4.96	0	Bacteria	Firmicutes
WLVDYDGLTK	-0.0359507	0.00129245	10.29	2.49	Bacteria	Proteobacteria	Gammaproteobacteria	Enterobacterales
NAAPDVTMGLSSR	-0.0360525	0.00129978	10.09	2.56	Bacteria	Bacteroidetes	Bacteroidia	Bacteroidales	Bacteroidaceae	Bacteroides		K21573	starch degradation
LGLKEYEWWNEALHGVGR	-0.0362343	0.00131293	6.14	1.13	Bacteria	Bacteroidetes	Bacteroidia	Bacteroidales	Bacteroidaceae	Bacteroides		K05349	xylan degradation
NLAPAGVTFVLVK	-0.0364679	0.0013299	14.74	9.66	Bacteria	Bacteroidetes						K00831	L-serine biosynthesis
FSLEQLVPALEKR	-0.0365058	0.00133267	5.85	0	Bacteria	Bacteroidetes	Bacteroidia	Bacteroidales	Rikenellaceae	Alistipes		K00927	glycolysis
YLAEQSLKK	-0.0365891	0.00133876	8.46	2.37	Bacteria	Firmicutes	Clostridia	Clostridiales	Ruminococcaceae	Ruminococcus
AAQGNNFGTVLLPEGLVEFLPAMKR	-0.0368157	0.0013554	5.26	0	Bacteria							K21071	glycolysis
FQGGPNAGHTLEFEGQK	-0.0372459	0.00138726	15.33	9.68	Bacteria							K01939	AMP biosynthesis via de novo pathway
LVGTDSSNVTK	-0.0373977	0.00139858	8.43	2.19	Bacteria	Firmicutes	Clostridia	Clostridiales	Eubacteriaceae	Eubacterium	[Eubacterium] eligens
ALLDLLGTDALTKEQWTELQQK	-0.037498	0.0014061	4.82	0	Bacteria	Bacteroidetes	Bacteroidia	Bacteroidales	Bacteroidaceae	Bacteroides		K00024
ALCKADPELR	-0.0377793	0.00142727	8.36	2.27	Bacteria	Firmicutes	Clostridia	Clostridiales				K02996
GLDFEALDRLHK	-0.0379725	0.00144191	13.11	3.94	Bacteria	Firmicutes	Clostridia	Clostridiales	Ruminococcaceae	Faecalibacterium	Faecalibacterium prausnitzii	K01624	glycolysis
FSPQTANLR	-0.0380399	0.00144704	8.38	1.24	Bacteria	Bacteroidetes	Bacteroidia	Bacteroidales	Bacteroidaceae	Bacteroides	Bacteroides plebeius	K01190
TVGAGVVSEVEEK	-0.0382075	0.00145981	7.77	1.36	Bacteria	Firmicutes	Negativicutes	Acidaminococcales	Acidaminococcaceae	Phascolarctobacterium	Phascolarctobacterium succinatutens	K02358
GPEYFVEAAALVLKR	-0.0382118	0.00146014	5.34	0	Bacteria	Bacteroidetes	Bacteroidia	Bacteroidales				K15521
SDDTHNHSVLFNR	-0.0382939	0.00146642	10.73	2.34	Bacteria	Proteobacteria						K01262
SLNYFVDATNVKDLHNR	-0.0383392	0.00146989	14.14	5.15	Bacteria	Bacteroidetes	Bacteroidia	Bacteroidales	Bacteroidaceae	Bacteroides
KVDTFGDDALKR	-0.0385888	0.0014891	9.15	1.31	Bacteria	Bacteroidetes	Bacteroidia	Bacteroidales	Bacteroidaceae	Bacteroides
DGYPFGQDFQAGDLR	-0.0388916	0.00151256	5.11	0	Bacteria	Bacteroidetes	Bacteroidia	Bacteroidales				K21573	starch degradation
TALAAGLEAGYDLFSQVKK	-0.0391423	0.00153212	3.59	0	Bacteria	Bacteroidetes	Bacteroidia	Bacteroidales	Bacteroidaceae	Bacteroides		CKO0063
NAGTVSGKQEER	-0.039509	0.00156096	8.8	1.78	Bacteria	Firmicutes	Negativicutes	Veillonellales	Veillonellaceae			K21449
ETYNYLLDELSDAVK	-0.0395188	0.00156173	3.24	0	Bacteria	Bacteroidetes	Bacteroidia	Bacteroidales	Bacteroidaceae	Bacteroides
SGTGVAFTRDPATGAK	-0.0395732	0.00156604	13.29	4.13	Bacteria	Firmicutes	Clostridia	Clostridiales	Ruminococcaceae	Faecalibacterium	Faecalibacterium prausnitzii	K01006
YYADFGGAVLHSAK	-0.0395827	0.00156679	7.52	1.14	Bacteria	Bacteroidetes	Bacteroidia	Bacteroidales
LLEMGFKEEALGHNALAAGFQGQR	-0.0399073	0.00159259	6.26	0	Bacteria	Bacteroidetes	Bacteroidia	Bacteroidales	Bacteroidaceae	Bacteroides		K01818	L-fucose degradation
VDAENGATAGKTDLAK	-0.0405985	0.00164824	6.13	0	Bacteria	Firmicutes	Clostridia	Clostridiales				CKO0059
DLTVGSQYNSK	-0.0408523	0.00166891	6.02	0	Bacteria	Firmicutes	Clostridia	Clostridiales	Ruminococcaceae	Ruminococcus	Ruminococcus bromii
GSNGVLLLTTK	-0.041057	0.00168567	6.4	0	Bacteria							K21573	starch degradation
FSVTNAQGGTSTLSDFSSAK	-0.0413369	0.00170874	12.32	3.9	Bacteria	Firmicutes	Clostridia	Clostridiales	Ruminococcaceae	Ruminococcus	Ruminococcus bromii
AFAQVDGYEVALCDLKQEWAEGGKDK	-0.0414288	0.00171634	3.42	0	Bacteria	Firmicutes	Clostridia	Clostridiales				K00074	butanoate metabolism
EQVLLNTWYGGEMKK	-0.0414772	0.00172036	12.43	3.77	Bacteria							K01610	gluconeogenesis
AFASTSEANVDGFLSK	-0.0414924	0.00172162	10.15	1.23	Bacteria	Bacteroidetes	Bacteroidia	Bacteroidales	Bacteroidaceae	Bacteroides
FGVVQPNLQSLEDK	-0.0415235	0.0017242	9.97	1.18	Bacteria							K03072
FLYGVLEKPFLNYYK	-0.0416774	0.00173701	6.97	1.15	Bacteria	Firmicutes	Clostridia	Clostridiales	Eubacteriaceae	Eubacterium		K02986
ALLKDSLDQLFATEYK	-0.0420002	0.00176401	11.18	4.7	Bacteria	Bacteroidetes	Bacteroidia	Bacteroidales	Bacteroidaceae	Bacteroides		K01813	L-rhamnose degradation
SYTQNSKPFNGLGPLYLR	-0.0421318	0.00177509	3.75	0	Bacteria	Bacteroidetes	Bacteroidia	Bacteroidales	Bacteroidaceae	Bacteroides
LSGVVVGDDESGNLYK	-0.0425908	0.00181398	3.7	0	Bacteria	Bacteroidetes	Bacteroidia	Bacteroidales	Bacteroidaceae	Bacteroides	Bacteroides thetaiotaomicron
LLAEKVPGNHTEEVKK	-0.0426547	0.00181943	9.26	3.34	Bacteria	Bacteroidetes	Bacteroidia	Bacteroidales	Bacteroidaceae	Bacteroides		K01619	2-deoxy-D-ribose 1-phosphate degradation
YVTAVKYDAATGK	-0.0428503	0.00183615	6	1.15	Bacteria	Bacteroidetes	Bacteroidia	Bacteroidales	Bacteroidaceae	Bacteroides
FFPAFVNESNGAVNTEEGVRR	-0.0430401	0.00185245	10.29	2.41	Bacteria	Bacteroidetes	Bacteroidia	Bacteroidales	Bacteroidaceae	Bacteroides
KAVVEVTPVLK	-0.0435109	0.0018932	10.19	2.45	Bacteria
YSEVQTALHTLATNK	-0.0436072	0.00190159	13.57	6.2	Bacteria	Bacteroidetes	Bacteroidia	Bacteroidales	Bacteroidaceae	Bacteroides	Bacteroides stercoris	K02190
YFEQLKPEESER	-0.0437789	0.0019166	12.37	2.69	Bacteria	Bacteroidetes	Bacteroidia	Bacteroidales	Rikenellaceae	Alistipes	Alistipes putredinis
LLPVKDVVEPR	-0.0437832	0.00191697	9.68	1.21	Bacteria							K10671
GGAELESLKK	-0.0438888	0.00192623	8.18	0	Bacteria	Firmicutes	Clostridia	Clostridiales	Eubacteriaceae	Eubacterium		K02982
ADAECLAVLAAGK	-0.0442716	0.00195998	9.04	1.23	Bacteria	Firmicutes	Clostridia	Clostridiales	Ruminococcaceae	Subdoligranulum	Subdoligranulum variabile
VLYPVVEVPTDAAGKK	-0.0447573	0.00200322	3.7	0	Bacteria	Firmicutes	Clostridia	Clostridiales				K02879
LGDNKWGANR	-0.0448354	0.00201021	12.32	4.63	Bacteria	Bacteroidetes	Bacteroidia	Bacteroidales	Bacteroidaceae	Bacteroides		K21573	starch degradation
KLQTDNNHNPLWKK	-0.0450508	0.00202958	8.37	1.15	Bacteria	Bacteroidetes	Bacteroidia	Bacteroidales	Bacteroidaceae	Bacteroides
RAPEGTGVLAGGPAR	-0.0456655	0.00208533	10.09	1.3	Bacteria	Firmicutes	Clostridia	Clostridiales				K02988
HAVAFKEDLYK	-0.0458494	0.00210217	8.47	1.13	Bacteria	Firmicutes	Negativicutes	Veillonellales	Veillonellaceae	Veillonella		K00240
VLNQWYNEGLLWK	-0.045953	0.00211168	6.14	0	Bacteria	Firmicutes	Clostridia	Clostridiales	Ruminococcaceae	Faecalibacterium
LAELFATQQLKDK	-0.0459564	0.00211199	10.17	1.28	Bacteria	Bacteroidetes	Bacteroidia	Bacteroidales	Bacteroidaceae	Bacteroides		K03072
AAGDAAAAAK	-0.04604	0.00211968	12.65	4.15	Bacteria	Bacteroidetes	Bacteroidia	Bacteroidales	Bacteroidaceae	Bacteroides
DGNDLVNQLWFLRNEK	-0.046842	0.00219417	7.83	1.12	Bacteria	Bacteroidetes	Bacteroidia	Bacteroidales	Bacteroidaceae	Bacteroides		K21573	starch degradation
WEGFQDFLK	-0.0470179	0.00221068	11.14	3.26	Bacteria	Bacteroidetes	Bacteroidia	Bacteroidales	Bacteroidaceae	Bacteroides		K03737
VLDSAVKDLETLTGQK	-0.0471021	0.0022186	7.17	1.22	Bacteria	Firmicutes	Clostridia	Clostridiales				K02931
NAVFTAAAQAGR	-0.0472174	0.00222949	9.06	1.24	Bacteria							K06969
FTGDSVLEGLK	-0.0474423	0.00225077	13.01	5.99	Bacteria	Firmicutes	Clostridia	Clostridiales	Ruminococcaceae	Faecalibacterium
NSLDNPLFPR	-0.0478816	0.00229265	12.25	3.26	Bacteria							K07277
ANTEYANRK	-0.047969	0.00230102	10.84	4.48	Bacteria	Firmicutes	Clostridia	Clostridiales	Ruminococcaceae	Ruminococcus	Ruminococcus bromii	K00688
HGQGFEGLYK	-0.0480124	0.00230519	7.28	1.18	Bacteria	Bacteroidetes	Bacteroidia	Bacteroidales	Prevotellaceae	Prevotella		CKO0059
GASATALYGSR	-0.0488891	0.00239014	11.32	3.74	Bacteria
LMPTDFELVSEAR	-0.0491289	0.00241365	8.73	0	Bacteria	Firmicutes	Clostridia	Clostridiales	Ruminococcaceae	Faecalibacterium	Faecalibacterium prausnitzii	K03522
LAPALDLAVGK	-0.0492276	0.00242336	16.9	13.19	Bacteria	Bacteroidetes	Bacteroidia	Bacteroidales	Bacteroidaceae	Bacteroides		K03286
LTKEVNGSNPVR	-0.0492874	0.00242925	9	1.11	Bacteria	Bacteroidetes	Bacteroidia	Bacteroidales	Bacteroidaceae	Bacteroides		K04564
EALGETPLLFTFR	-0.0494406	0.00244437	6.77	0	Bacteria	Firmicutes	Clostridia	Clostridiales				K03785	chorismate biosynthesis
NFLTHDQLLK	-0.049613	0.00246145	5.85	0	Bacteria	Bacteroidetes	Bacteroidia	Bacteroidales	Bacteroidaceae	Bacteroides		CKO0014
SFVLQLAGHK	-0.0498941	0.00248942	8.9	3.4	Bacteria	Bacteroidetes	Bacteroidia	Bacteroidales
LEEELGDLAVYGYKR	-0.0503989	0.00254005	11.3	2.45	Bacteria							K01689	glycolysis
AFVTSTQEYVTGEVK	-0.0504575	0.00254596	3.67	0	Bacteria	Firmicutes	Clostridia	Clostridiales	Lachnospiraceae	Roseburia		K01940	L-arginine biosynthesis
VDLLQYLTGQK	-0.050578	0.00255813	10.96	4.32	Bacteria	Firmicutes	Clostridia	Clostridiales	Oscillospiraceae	Oscillibacter		K00118	D-sorbitol biosynthesis
SQVLTLDVRDFENALEGR	-0.0506586	0.00256629	4.59	0	Bacteria	Bacteroidetes	Bacteroidia	Bacteroidales	Bacteroidaceae	Bacteroides
NLAPAGVTFVLVKNDAVGK	-0.0510108	0.0026021	8.96	1.22	Bacteria	Bacteroidetes	Bacteroidia	Bacteroidales	Bacteroidaceae	Bacteroides		K00831	L-serine biosynthesis
AAVETKSPVLLQVSK	-0.051361	0.00263796	7.65	0	Bacteria							K01624	glycolysis
VGLLNSGGESHGESDLHDAVVTAVVNKR	-0.0514307	0.00264512	7.96	0	Bacteria	Bacteroidetes	Bacteroidia	Bacteroidales				K11645
ATTTDAEGMLKEGR	-0.0514894	0.00265116	11.63	3.45	Bacteria	Firmicutes	Clostridia	Clostridiales				K00616	pentose phosphate pathway
HAVDNYFK	-0.0517161	0.00267455	10.84	3.6	Bacteria	Bacteroidetes	Bacteroidia	Bacteroidales	Prevotellaceae	Prevotella
VLAPALTGWSVLEQR	-0.0517475	0.0026778	9.17	2	Bacteria	Bacteroidetes	Bacteroidia	Bacteroidales	Bacteroidaceae	Bacteroides	Bacteroides coprocola	K01689	glycolysis
VLDKEDGDLTDK	-0.0519389	0.00269765	15.87	12.11	Bacteria	Firmicutes	Bacilli	Bacillales	Bacillaceae	Bacillus	Bacillus cereus
AVVEVTPVLK	-0.0524402	0.00274997	17.3	13.67	Bacteria
LGGDFTNATQKR	-0.0526192	0.00276878	10.93	2.49	Bacteria	Bacteroidetes	Bacteroidia	Bacteroidales				K21573	starch degradation
LLHPAFNVR	-0.0528285	0.00279085	12.34	4.74	Bacteria	Bacteroidetes	Bacteroidia	Bacteroidales
LLDYAEAGDNLGTLLR	-0.0528327	0.00279129	10.8	3.73	Bacteria	Firmicutes						K02358
TADELLETAKK	-0.0529487	0.00280356	7.71	0	Bacteria	Actinobacteria	Actinobacteria	Bifidobacteriales	Bifidobacteriaceae	Bifidobacterium
DELKKGVDELANAVK	-0.053408	0.00285241	8.4	1.15	Bacteria	Bacteroidetes	Bacteroidia	Bacteroidales	Bacteroidaceae	Bacteroides		K04077
WLALFPLSTEGWAEQRR	-0.0534789	0.00286	7.1	1.05	Bacteria	Bacteroidetes	Bacteroidia	Bacteroidales	Bacteroidaceae	Bacteroides
ALEAGLSVYNR	-0.0537971	0.00289412	11.25	2.57	Bacteria							K15023
TKEQVLLNTWYGGEMKK	-0.0542628	0.00294445	7.82	1.17	Bacteria							K01610	gluconeogenesis
TSQEFERVENEDFYKNNDPAEAEVR	-0.0542651	0.0029447	6.37	2.57	Bacteria	Bacteroidetes	Bacteroidia	Bacteroidales	Bacteroidaceae	Bacteroides
TLGDVVDYLTAHQN	-0.0542841	0.00294676	9.9	3.35	Bacteria	Firmicutes	Clostridia	Clostridiales	Lachnospiraceae	Coprococcus	Coprococcus catus	K02078	fatty acid biosynthesis
LGGQVVGLVVTK	-0.0544595	0.00296583	7.31	0	Bacteria	Firmicutes	Clostridia	Clostridiales	Ruminococcaceae	Ruminococcus	Ruminococcus bromii	K01966	propanoyl-CoA degradation
LFRPEANAER	-0.0547952	0.00300251	14.75	9.95	Bacteria	Bacteroidetes	Bacteroidia	Bacteroidales	Bacteroidaceae	Bacteroides		K00826	L-isoleucine biosynthesis
LEVTKVEGNNVYTK	-0.0564724	0.00318913	8.52	1.24	Bacteria	Actinobacteria	Actinobacteria	Bifidobacteriales	Bifidobacteriaceae	Bifidobacterium		K00873	glycolysis
FDYRDTEDNDVHTQVK	-0.057452	0.00330073	4.75	0	Bacteria	Firmicutes	Clostridia	Clostridiales	Ruminococcaceae	Ruminococcus	Ruminococcus callidus
GKLDTNLDAK	-0.0577867	0.00333931	7.73	0	Bacteria	Bacteroidetes	Bacteroidia	Bacteroidales	Bacteroidaceae	Bacteroides
SAGMMLTPNSTGAGGSSK	-0.0582552	0.00339367	7.16	0	Bacteria	Bacteroidetes	Bacteroidia	Bacteroidales	Bacteroidaceae	Bacteroides		K21573	starch degradation
VEHGLLSLELPK	-0.058573	0.00343079	11.57	2.4	Bacteria	Bacteroidetes	Bacteroidia	Bacteroidales
SYSYTFANLALQSGK	-0.0587378	0.00345012	13.27	4.71	Bacteria	Bacteroidetes	Bacteroidia	Bacteroidales	Porphyromonadaceae	Porphyromonas	Porphyromonas asaccharolytica
RAQAVYDALVAEGVK	-0.0588838	0.0034673	11.21	2.39	Bacteria	Bacteroidetes	Bacteroidia	Bacteroidales	Bacteroidaceae	Bacteroides
TLGENLEDLKK	-0.0595027	0.00354057	9.44	1.11	Bacteria							K01687	L-isoleucine biosynthesis
TLDLSAVSFHK	-0.0595309	0.00354393	8.73	1.11	Bacteria							K00208	fatty acid biosynthesis
TGDFAAVTAK	-0.0595338	0.00354428	12.5	2.59	Bacteria	Firmicutes	Clostridia	Clostridiales
VTYSFQDEPR	-0.0598884	0.00358662	10.98	2.48	Bacteria	Bacteroidetes	Bacteroidia	Bacteroidales	Bacteroidaceae	Bacteroides		CKO0055
AYQAQLAAK	-0.0616258	0.00379774	16.27	8.18	Bacteria	Firmicutes	Clostridia	Clostridiales	Ruminococcaceae
LDFADKSVTENTR	-0.061709	0.003808	8.71	1.16	Bacteria							K01610	gluconeogenesis
VSVDSKDATK	-0.0630557	0.00397602	7.84	0.76	Bacteria	Firmicutes	Clostridia	Clostridiales	Lachnospiraceae	Roseburia	Roseburia faecis
AANGVLVVTTK	-0.063216	0.00399626	7.84	0	Bacteria							K21573	starch degradation
VGDHELALPAAK	-0.0635942	0.00404423	7.26	1.04	Bacteria	Firmicutes	Clostridia	Clostridiales	Lachnospiraceae	Blautia	Blautia obeum	K10112
TGYPELFTAR	-0.0641467	0.0041148	8.61	1.21	Bacteria	Bacteroidetes	Bacteroidia	Bacteroidales	Bacteroidaceae	Bacteroides
VTLVYAEVNPLDTLVGQTGSHFKEK	-0.0643874	0.00414573	8.44	2.37	Bacteria	Firmicutes	Clostridia	Clostridiales	Ruminococcaceae	Faecalibacterium	Faecalibacterium prausnitzii	K21395
GVTFSTPTDLLTK	-0.0653916	0.00427606	8.86	1.22	Bacteria	Bacteroidetes	Bacteroidia	Bacteroidales	Bacteroidaceae	Bacteroides
LVADLLSVAGLDR	-0.0661524	0.00437614	9.29	1.17	Bacteria							K00948	5-phospho-alpha-D-ribose 1-diphosphate biosynthesis
AGDTGLFFVDSQLGQR	-0.0663006	0.00439577	14.96	9.99	Bacteria	Bacteroidetes	Bacteroidia	Bacteroidales	Bacteroidaceae	Bacteroides		K02217
GDNFDELRLYER	-0.0676798	0.00458055	8.57	2.37	Bacteria	Bacteroidetes	Bacteroidia	Bacteroidales	Bacteroidaceae	Bacteroides		K21573	starch degradation
LGYDGLQAK	-0.0686509	0.00471294	16.91	13.15	Bacteria	Firmicutes	Clostridia	Clostridiales	Clostridiaceae	Clostridium		K00656
GTQGTVTVDYNHK	-0.0686695	0.0047155	12.87	3.61	Bacteria	Firmicutes	Clostridia	Clostridiales	Ruminococcaceae	Faecalibacterium	Faecalibacterium prausnitzii
FLGGASSGFDAGTLLLR	-0.0687874	0.00473171	12.73	4.86	Bacteria	Bacteroidetes	Bacteroidia	Bacteroidales	Bacteroidaceae	Bacteroides		K21573	starch degradation
MFDSATYQR	-0.0690928	0.00477381	8.9	1.14	Bacteria	Bacteroidetes	Bacteroidia	Bacteroidales	Bacteroidaceae	Bacteroides
RLGTLNSNDNR	-0.0693736	0.00481269	13.35	6.25	Bacteria	Bacteroidetes	Bacteroidia	Bacteroidales	Bacteroidaceae	Bacteroides
ANDGVVLVTTKR	-0.0696497	0.00485108	12.9	6	Bacteria	Bacteroidetes	Bacteroidia	Bacteroidales	Bacteroidaceae	Bacteroides		K21573	starch degradation
MEVVNALGR	-0.0703628	0.00495093	11.24	2.47	Bacteria							K02996
EQVEEEATVQGLLDKLK	-0.0711952	0.00506875	10.08	1.21	Bacteria	Bacteroidetes	Bacteroidia	Bacteroidales	Bacteroidaceae	Bacteroides		K02217
AQLSWESLTSLER	-0.0714281	0.00510197	12.44	4.85	Bacteria	Bacteroidetes	Bacteroidia	Bacteroidales	Bacteroidaceae	Bacteroides		K07248
ALPSYFGTTAVTANLGK	-0.072059	0.0051925	7.18	0	Bacteria	Bacteroidetes	Bacteroidia	Bacteroidales	Bacteroidaceae	Bacteroides		K21573	starch degradation
TLLEQYSRPR	-0.0721902	0.00521142	12.81	3.58	Bacteria							K02469
FKPSTALDLNKK	-0.0733195	0.00537575	10.25	1.11	Bacteria	Bacteroidetes	Bacteroidia	Bacteroidales	Porphyromonadaceae	Porphyromonas		K03530
STDGGQTWEK	-0.0742209	0.00550874	8.42	0	Bacteria							K01186
AGVVEGTVYDAK	-0.0752045	0.00565571	10.08	1.24	Bacteria	Firmicutes	Clostridia	Clostridiales	Clostridiaceae	Clostridium		K02864
ADMGHPAPFNLK	-0.0768844	0.00591122	8.85	0	Bacteria	Bacteroidetes						K01209
AEGVYDKHR	-0.0778548	0.00606136	6.56	0.81	Bacteria	Proteobacteria	Gammaproteobacteria	Aeromonadales	Succinivibrionaceae			K00024
TDYDLDPLTK	-0.0778686	0.00606352	13.48	4.65	Bacteria	Bacteroidetes	Bacteroidia	Bacteroidales	Barnesiellaceae	Barnesiella	Barnesiella intestinihominis
DLADAVASGKK	-0.0782343	0.00612061	12.51	3.78	Bacteria	Firmicutes	Clostridia	Clostridiales	Lachnospiraceae	Roseburia	Roseburia inulinivorans	K02406
KVLVAVTDAK	-0.079331	0.00629341	8.95	0	Bacteria							K01810	glycolysis
LVPMVSATASR	-0.0803414	0.00645474	9.91	2.37	Bacteria	Bacteroidetes	Bacteroidia	Bacteroidales	Bacteroidaceae	Bacteroides		K01209	L-arabinan degradation
VNQLGSLSETLDALEMAHR	-0.0805099	0.00648184	7.4	0	Bacteria							K01689	glycolysis
AELDKAVHEAAK	-0.0811672	0.00658811	13.84	3.51	Bacteria	Firmicutes	Clostridia	Clostridiales	Eubacteriaceae	Eubacterium	[Eubacterium] eligens	K10112
LGEVLLNYAEAK	-0.0833429	0.00694604	8.61	0	Bacteria	Bacteroidetes
NSEPTTSVLTLTSNVVYGK	-0.0845515	0.00714896	7.1	1.18	Bacteria	Firmicutes	Clostridia	Clostridiales	Clostridiaceae	Clostridium		K00656	pyruvate fermentation
LLTTPVGPYFK	-0.0845602	0.00715043	11.34	3.61	Bacteria							K00826	L-isoleucine biosynthesis
GQELSQQELR	-0.0845788	0.00715357	13.34	3.56	Bacteria	Bacteroidetes	Bacteroidia	Bacteroidales	Prevotellaceae	Prevotella		K01812	pentose and glucuronate interconversion
NRLDLTPETDVDALLAK	-0.0847731	0.00718648	6.11	0	Bacteria	Bacteroidetes	Bacteroidia	Bacteroidales				K15778	GDP-alpha-D-mannose biosynthesis
RLLAQCDASGER	-0.0864719	0.0074774	13.75	5.41	Bacteria	Bacteroidetes	Bacteroidia	Bacteroidales	Bacteroidaceae	Bacteroides
LDDYGKVNLELAAK	-0.0866072	0.00750081	12.21	2.49	Bacteria
LASSTEYNGMK	-0.0870877	0.00758427	11.33	1.08	Bacteria	Firmicutes	Clostridia	Clostridiales				K02406
ALLNFFLDEAR	-0.0885349	0.00783843	12.17	3.28	Bacteria							K01875	selenocysteinyl-tRNA(Sec) biosynthesis
NTTGNVLRPALQLLK	-0.0888357	0.00789179	7.6	0	Bacteria							K00625	acetyl-CoA biosynthesis
VADKSEALDKLVSLHEK	-0.0899141	0.00808454	13.64	3.6	Bacteria	Firmicutes	Clostridia	Clostridiales	Ruminococcaceae	Ruminococcus	Ruminococcus bromii	K02768
GSGTNLQEVNK	-0.0906472	0.00821692	7.31	0	Bacteria							K03106
GQPATFQGEK	-0.0912699	0.00833019	14.25	4.05	Bacteria	Bacteroidetes	Bacteroidia	Bacteroidales	Bacteroidaceae	Bacteroides
LNDASEANLPK	-0.0917838	0.00842427	12.45	2.46	Bacteria	Bacteroidetes	Bacteroidia	Bacteroidales	Bacteroidaceae	Bacteroides		K21572	xyloglucan degradation
MLVASYEALR	-0.0930845	0.00866473	7.29	0	Bacteria	Firmicutes	Clostridia	Clostridiales
NALTTLPMGGGKGGSDFSPR	-0.0936286	0.00876631	12.65	3.65	Bacteria							K00262
SLANLVNLYYR	-0.0940355	0.00884268	12.87	4.34	Bacteria	Bacteroidetes	Bacteroidia	Bacteroidales	Bacteroidaceae	Bacteroides
GVDELANAVK	-0.0998224	0.00996452	15.63	6.48	Bacteria							K04077
VGAATETALKEMK	-0.100611	0.0101226	7.23	0	Bacteria							K04077
LAQLVYEGK	-0.1013	0.0102616	5.12	0	Bacteria	Firmicutes	Clostridia	Clostridiales				K01940	L-arginine biosynthesis
NLEVGQEVLTAGGLYGK	-0.105423	0.0111141	8.8	0	Bacteria	Bacteroidetes	Bacteroidia	Bacteroidales	Bacteroidaceae	Bacteroides		K03210
ATFGDTLVEDYK	-0.11141	0.0124122	9.7	1.07	Bacteria	Firmicutes	Clostridia	Clostridiales				K02982
LSQQAGTNTPLFSK	-0.113319	0.0128412	8.71	0	Bacteria	Bacteroidetes	Bacteroidia	Bacteroidales	Bacteroidaceae	Bacteroides		K18574
LLDQAQAGDNLGALLR	-0.114239	0.0130506	12.46	1.25	Bacteria							K02358
LGLQSADGQTLLR	-0.11549	0.0133379	11.26	1.17	Bacteria	Bacteroidetes	Bacteroidia	Bacteroidales	Rikenellaceae	Alistipes	Alistipes finegoldii
LVELNLNEDEKAK	-0.135147	0.0182648	15.4	4.79	Bacteria	Bacteroidetes	Bacteroidia	Bacteroidales	Bacteroidaceae	Bacteroides		K00024

## Sheet: Stage - human
Peptide Sequence	Loading	Variance explained	I-II mean	III-IV mean	UniProt Accession No.	KOG
EAQLPVIENK	0.230324	0.0530494	0	12.74	P00747	K01315
EVGTPHGIILDSVDAAFICPGSSR	0.196103	0.0384564	1.17	12.3	P02790	K18977
TVEAEAAHGTVTR	0.179629	0.0322666	1.09	12	O75874	K00031
RIPIEDGSGEVVLSRK	0.157139	0.0246925	1.25	11.65	P01024	K03990
ALYEAGERR	0.144177	0.0207871	3.26	12.72	P04083	K17091
SLDFTELDVAAEKIDR	0.143707	0.0206516	3.51	13.22	P01019	K09821
DSGFQMNQLR	0.143006	0.0204506	0	9.2	P02787	K14736
LFQVEYAIEAIK	0.127382	0.0162261	1.15	10.19	P28066	K02729
SFITTDVNPYYDSFVR	0.124355	0.0154642	0	7.75	Q9P2J5	K01869
ASNGDAWVEAHGK	0.1179	0.0139004	1.25	10.51	P38646	K04043
LEGFHTQISK	0.116999	0.0136889	3.34	12.79	Q06323	K06696
IFTSIGEDYDER	0.10415	0.0108472	0	9.29	P35232	K17080
ANTVQEATFQMELPK	0.10316	0.0106419	2.48	11.55	Q14624	CKO-h14
ATAVVDGAFK	0.101535	0.0103093	8.24	17.16	P32119	K03386
SEDCFILDHGKDGK	0.0967899	0.00936828	0	8.48	P06396	K05768
LLLQQVSLPELPGEYSMK	0.0955547	0.0091307	0	6.98	P01023	K03910
LHEAFSPVSYQHDLALLR	0.0952696	0.00907629	5.92	13.76	P00748	K01328
QAASSLQQASLK	0.0915216	0.0083762	2.39	11.38	P38646	K04043
DLLFKDSAHGFLK	0.0907058	0.00822755	3.63	13.37	P02787	K14736
DLAAFDKSHDQAVR	0.0888527	0.0078948	0	7	P09960	K01254
ASEQAELPR	0.0883328	0.00780268	0	8.66	Q86UD1
SAGWNIPIGLLYCDLPEPR	0.0874952	0.00765542	0.87	8.8	P02787	K14736
RGHLFLQTDQPIYNPGQR	0.0859793	0.00739243	8.56	15.46	P0C0L4	K03989
TTPPVLDSDGSFFLYSR	0.0852028	0.00725951	8.2	15.03	P01861	CKO-h44
DISEASVFDAYVLPK	0.0835583	0.00698198	1.13	9.27	P62854	K02976
VTELALTASDR	0.0799944	0.00639911	2.43	11.42	P78527	K06642
TPGAAANLELIFVGPQHAGNYR	0.0769043	0.00591427	3.62	12.39	P04217	CKO-h31
FLIVAHDDGR	0.0767534	0.00589108	1.12	9.77	Q16658	K17455
IDVHLVPDR	0.0759764	0.00577241	1.28	9.8	P08603	K04004
TFGETHPFTK	0.0716153	0.00512875	4.91	13.94	P09960	K01254
FSPATHPSEGLEENYCR	0.0710118	0.00504268	0	7.6	P00747	K01315
YQSSPAKPDSSFYK	0.0683827	0.00467619	2.4	11.17	P02730	K06573
DIFAAVTQVLGR	0.0668614	0.00447044	2.12	8.52	Q5MY95	K01510
APWIEQEGPEYWDRNTQISK	0.066851	0.00446906	0	4.72	P30466	CKO-h71
YTCLPGYVR	0.0654322	0.00428138	1.18	10.45	P04003	K04002
VQSLQATFGTFESILR	0.0633073	0.00400782	0	5.06	Q07065	K13999
SDTSGDYEITLLK	0.0625889	0.00391737	3.66	12.59	P12429	K17089
SKDDQVTVIGAGVTLHEALAAAELLKK	0.0622725	0.00387786	0	7.38	P29401	K00615
SGAQATWTELPWPHEK	0.0611493	0.00373924	1.21	8.86	P02790	K18977
DSLEFREIGELYLPK	0.0610042	0.00372151	4.44	11.26	P01011	K04525
LPGDKGLVLMSR	0.060444	0.00365348	3.5	12.13	P27824	K08054
DLAKDITSDTSGDFR	0.0600602	0.00360723	2.74	11.64	P04083	K17091
VDNDENEHQLSLR	0.0579116	0.00335375	10.02	15.58	P06748	K11276
LRTEGDGVYTLNDKK	0.0578418	0.00334567	3.82	12.21	P00739	K14477
NVQELKEAIK	0.0571535	0.00326652	0	7.4	P12109	K06238
ESYSVYVYK	0.0566731	0.00321184	2.63	12.72	Q5QNW6	K11252
FFGTFLPEVAK	0.0555948	0.00309078	1.29	9.08	P17213	CKO-h02
TAALPTFR	0.0554285	0.00307231	5.47	14.01	Q9NV96
LQELHLSSNGLESLSPEFLRPVPQLR	0.0553572	0.00306442	0	6.06	P02750	CKO-h55
WFLLEQPEIQVAHFPFK	0.0548313	0.00300647	2.11	8.8	P08697	K03983
VIIVQACR	0.0527663	0.00278428	2.4	9.84	P49662	K04394
NPNLPPETVDSLKNILTSNNIDVK	0.0515358	0.00265594	4.68	11.09	P05090	K03098
IIHGNQIATNGVVHVIDR	0.0497246	0.00247254	9.07	14.74	Q15063	CKO-h61
EEAPSLRPAPPPISGGGYR	0.0488282	0.00238419	2.43	11.52	P02675	K03904
NMAEQIIQEIYSQIQSK	0.0468282	0.00219288	1.92	8.5	P29401	K00615
LDFVCSFLQK	0.0464361	0.00215631	0	6.73	Q14980	K16808
KVADALTNAVAHVDDMPNALSALSDLHAHKLR	0.0419	0.00175561	0	5.92	P69905	K13822
LLVSASQDGK	0.0417047	0.00173929	1.24	8.95	P62873	K04536
TLFPLIEAK	0.0412343	0.00170027	0	5.71	P13010	K10885
VIEKVQHIQLLQK	0.0402718	0.00162181	2.75	11.94	P02671	K03903
LSPLGEEMR	0.0397564	0.00158057	0	7.56	P02647	K08757
AFDLFNPNFK	0.0387392	0.00150072	2.2	9.23	Q9Y3D9	K17402
APNHAVVTRK	0.038391	0.00147387	3.25	10.42	P02787	K14736
LSFDKDAMVAR	0.0364235	0.00132667	0	6.01	P37837	K00616
DIAPTLTLYVGKK	0.0363238	0.00131942	9.05	15.69	P00739	K14477
YNPVVIDFEMQPIHEVLR	0.0359752	0.00129422	0	6	P07357	K03997
FTTLVQDLANAFQQEAQTSGK	0.034534	0.0011926	0	5.24	Q13231	K01183
EGQEDQGLTK	0.0334616	0.00111968	1.04	8.01	P26599	K13218
TGISPLALIK	0.0317849	0.00101028	0	6.4	P04114	K14462
SNQQLENDLNLMDIK	0.031167	0.000971379	0	5.86	P46940	K16848
LVINGNPITIFQERDPSKIK	0.0307935	0.000948238	2.55	9.85	P04406	K00134
DVDIIDHHDNTYTVK	0.0307698	0.000946782	0	6.17	P21333	K04437
IFFYDSENPPASEVLR	0.0301929	0.000911611	0	6.29	P27169	K01045
EGGLGPLNIPLLADVTR	0.0301103	0.000906633	0	5.7	P32119	K03386
ALFVSEEEKK	0.0286628	0.000821559	6.18	14.12	P00751	K01335
MLTPEHVFIHPGWK	0.0274669	0.000754432	0	5.87	P09871	K01331
NEPQNATGAPGR	0.027392	0.00075032	1.06	7.52	P51148	K07889
EFTEAVEAK	0.0271053	0.0007347	6.13	12.24	P35232	K17080
GSLAADKVVEEIRR	0.0254137	0.000645858	1.26	8.36	P51659	K12405
NPNLPPETVDSLK	0.0249658	0.000623293	8.81	14.43	P05090	K03098
FQLFGSPSGQKDLLFKDSAIGFSR	0.0242114	0.000586192	0	4.12	P02788	K17283
FDSDAASPR	0.02378	0.00056549	5.73	12.84	Q31612	CKO-h71
QVLLHQQAK	0.0232801	0.000541962	13.18	15.22	P02788	K17283
IDATSASVLASR	0.0230343	0.000530577	0	6.37	P13667	K09582
IKVPVDWNR	0.0229408	0.00052628	1.15	7.68	P13796	K17276
STYEQVDLIGKK	0.0223737	0.000500581	4.8	11.86	Q9NR30	K16911
VGLVQFSDTPVTEFSLNTYQTK	0.021914	0.000480226	2.13	8.78	P12111	K06238
DLLFKDSAIGFSR	0.0208034	0.000432783	11.7	16.51	P02788	K17283
DSPVLIDFFEDTER	0.0207146	0.000429096	1.2	7.74	P04196	K23410
KISSDLDGHPVPK	0.0200662	0.000402652	0	6.07	P29401	K00615
SINGILFPGGSVDLR	0.0199291	0.00039717	6.99	11.87	Q92820	K01307
ELTIGSKLQDAEIAR	0.0197381	0.000389591	1.2	7.17	P06703	CKO-h28
TEGDGVYTLNNEK	0.0187689	0.000352273	8.98	15.26	P00738	K16142
TLLSVGGWNFGSQR	0.0187006	0.000349713	2.17	7.05	P36222	K17523
LSITGTYDLKSVLGQLGITK	0.0183198	0.000335614	0	5.95	P01009	K03984
GDKLFGPDLK	0.0182046	0.000331406	1.05	8.05	P08697	K03983
LCENIAGHLK	0.0179262	0.000321349	4.96	12.72	P04040	K03781
YLGEEYVK	0.0169278	0.00028655	0	7.88	P02787	K14736
LKDDEVAQLKK	0.0167388	0.000280188	0	6.08	P07195	K00016
VGGVQSLGGTGALR	0.0167361	0.000280095	0	5.04	P17174	K14454
DNAKNSLYLQMNSLR	0.0165307	0.000273265	0	3.69	P01763	CKO-h46
ETLLQDFR	0.0164451	0.000270441	4.71	11.49	P02760	K23620
EDPQTFYYAVAVVKK	0.0162577	0.000264312	4.76	12.3	P02787	K14736
GISQEQMQEFR	0.0161474	0.00026074	0	5.97	O43707	K05699
LTVAAPPSGGPGFLSIERPDSRPPR	0.015808	0.000249892	6.29	13.18	P0C0L4	K03989
LKPLEVELR	0.0154077	0.000237397	5.06	12.81	P49755	K20352
YAPSGFYIASGDVSGK	0.0151367	0.000229118	0	6.35	O75083	CKO-h30
LFQFHFHWGSTNEHGSEHTVDGVK	0.0151288	0.000228881	0	3.5	P00915	K01672
VDFPQDQLTALTGR	0.0150699	0.000227101	2.41	8.69	P40926	K00026
SCDSLNNRCEGSSVQTR	0.0149649	0.000223948	1.06	6.86	P07996	K16857
TVLDPVTGDLSDTR	0.0146719	0.000215263	4.83	11.75	Q15393	K12830
DQHMAIAWVKR	0.0140404	0.000197132	3.63	9.58	P19835	K12298
TYSVEYLPK	0.0134508	0.000180924	1.29	8.48	O75369	K04437
IWDTTQKEHLLK	0.0134069	0.000179746	0	6.02	O75083	CKO-h30
AYTNFDAER	0.0118312	0.000139976	1.19	8.59	P07355	K17092
MHEGDEGPGHHHKPGLGEGTP	0.0114679	0.000131512	12.43	17.23	P06702	K21128
VLDPFTIKPLDR	0.0107158	0.000114828	8.28	14.28	P29401	K00615
TGTHGLLVK	0.0105137	0.000110539	9.78	14.26	P01023	K03910
ADFSGMSSAR	0.0100262	0.000100525	3.59	8.08	P48595	K13963
VLEEGGFFEEK	0.00964801	9.30842e-05	1.21	7.48	Q9NR12	K19867
AATALKDVVK	0.00961224	9.23951e-05	1.16	8.59	Q15084	K09584
IREEGTDLEVTANR	0.00823126	6.77537e-05	0	4.84	P20742	K23589
IPIEDGSGEVVLSR	0.00799103	6.38565e-05	9.5	15.6	P01024	K03990
NTLELSNGVIVK	0.00767476	5.8902e-05	1.23	6.16	P04114	K14462
YGAATFTR	0.00757036	5.73103e-05	8.08	14.61	P01023	K03910
TKEVYELLDSPGK	0.00589308	3.47284e-05	0	4.97	P22234	K01587
IEGNLIFDPNNYLPK	0.00557775	3.11113e-05	0	5.74	P04114	K14462
KVESELIKPINPR	0.00509811	2.59907e-05	5.48	13.04	P07225	K03908
FYHPEKEDGKLNK	0.00487031	2.37199e-05	9.35	14.75	P01024	K03990
ETWLALLTIMEHTLNHPY	0.00484465	2.34706e-05	2.31	8.6	P15085	K08779
AAVATFLQSVQVPEFTPK	0.00412998	1.70567e-05	0	5.75	P22314	K03178
TPVLLHDHDER	0.00398558	1.58849e-05	0	5.16	Q03154	K14677
DWNSNQISK	0.0039413	1.55338e-05	14	17.51	P08217	K01346
TFLLEYHNR	0.00351554	1.2359e-05	0	5.92	Q9UNH7	K17920
GTDVNVFNTILTTR	0.00312527	9.76733e-06	1.19	7.68	P04083	K17091
YYAFDLIAQR	0.00288668	8.3329e-06	3.52	9.46	P22894	K01402
SLLSAEEAAK	0.00275641	7.59779e-06	3.69	10.7	Q7KZF4	K15979
FHYKTDQGIK	0.00252739	6.3877e-06	1.18	7	P04040	K03781
GGYTLVSGYPK	0.00228274	5.21088e-06	8.73	14.89	P02790	K18977
LFIPNITTK	0.00205567	4.22578e-06	3.57	9.82	P31997	K06499
DHAVDLIQK	0.00146198	2.13739e-06	2.41	9.91	P0C0L4	K03989
LDFSAIDLERLNR	0.00144523	2.0887e-06	2.4	9.26	Q16819	K01395
WMHPQVTPTDDSNPWWAAFSR	0.000809882	6.5591e-07	2.41	8.58	Q03154	K14677
YSLDPENPTK	0.000447917	2.0063e-07	3.75	10.86	P18621	K02880
GLCAIAQAESLR	-0.000525583	2.76238e-07	7.23	2.59	P23396	K02985
DAAAPSQPLR	-0.00185179	3.42913e-06	10.57	3.76	Q9HBB8	K16505
LNGYVDAGDSWR	-0.00260266	6.77382e-06	9.48	2.54	P12821	K01283
ANACNSVIR	-0.00278428	7.75224e-06	8.57	2.31	O14983	K05853
SCDFLSSFR	-0.00300665	9.03993e-06	13.12	5.47	P35237	K13963
NDLAVVDVR	-0.00306465	9.39207e-06	10.31	5.27	P19338	K11294
ESLSGVCEISGRLYR	-0.00353939	1.25273e-05	6.32	0	Q01523	K05230
DGTVLCELINALYPEGQAPVKK	-0.00644976	4.15994e-05	6.96	2.15	P37802	K20526
NYLAWYQQKPGQPPK	-0.00690883	4.77319e-05	14.51	6.75	P06312	CKO-h50
AIDYEACDLVTLVVR	-0.00718464	5.16191e-05	9.15	2.16	Q9BYE9	K16502
TQGLVPEHVETR	-0.0073777	5.44304e-05	4.68	1.2	Q9NZM1	K22125
VLQAGSSRPWQEVLK	-0.00738951	5.46048e-05	11.78	3.92	P12821	K01283
GAGAGVVVKDAAAPSQPLR	-0.00751936	5.65407e-05	5.08	0	Q9HBB8	K16505
FAVLEILNNSSQK	-0.00754112	5.68685e-05	10.91	3.75	Q8NCR9
TEDIVAVQK	-0.0082891	6.87092e-05	17.28	13.77	P08473	K01389
AFGPGLEPTGCIVDKPAEFTIDAR	-0.00847403	7.18091e-05	7.24	1.22	Q14315	K04437
CEASYPGK	-0.0102399	0.000104856	12.92	5.72	P07477	K01312
VTEENKELANELR	-0.0112501	0.000126564	8.57	3.62	P07996	K16857
LALQALTEK	-0.0115368	0.000133098	7.56	1.3	Q07065	K13999
TDSFCPLHCPAHSHYSICTR	-0.0115456	0.000133302	10.26	2.65	Q9Y6R7	CKO-h40
IHLTPDFIAGK	-0.0115785	0.000134061	18.57	17.66	A8K7I4	K05027
TPDKLQQAALPLLSNAECK	-0.0120182	0.000144438	11.05	3.91	P17538	K01310
GFKDQIYDIFQK	-0.0122688	0.000150522	5.81	1.22	P60842	K03257
LPAAASGGTSICSGLR	-0.0123508	0.000152542	16.43	10.43	A8K7I4	K05027
GPVYIGELPQDFLR	-0.0130249	0.000169649	7.83	2.23	Q9H0E2	K05402
TLTIVDTGIGMTK	-0.0132846	0.00017648	8.74	3.81	P07900	K04079
AISQSGVALSPWVIQK	-0.0136766	0.000187051	13.26	6.36	P19835	K12298
SEAACLAAGPGIR	-0.0138746	0.000192504	8.74	2.48	O75882	CKO-h32
CWTDNGPVIPVVYDFGDAQK	-0.0143919	0.000207127	4.15	0	Q8WWA0	K17527
EVVCHASAWDFYNRK	-0.0144983	0.000210201	11.42	3.71	P12821	K01283
ISVSFYHVK	-0.015031	0.000225931	6.15	2.44	P55884	K03253
KHINTWVAEK	-0.0152464	0.000232452	15.02	9.15	P35237	K13963
WHWSSGSLVSYK	-0.0153689	0.000236204	16.98	11.89	P05451	CKO-h56
SEETKENEGFTVTAEGK	-0.0156273	0.000244213	8.38	3.92	P01024	K03990
ELKSPDEGFEGK	-0.0159893	0.000255657	6.2	1.2	Q04609	K14592
TQGDFDPGAK	-0.0164903	0.000271931	14.51	6.73	P12821	K01283
SVPSPMTFLLLVK	-0.0174631	0.000304961	7.75	1.16	Q9HBB8	K16505
APGWDPLCWDECRGSCPTCPEDR	-0.0198834	0.000395348	6.24	0	Q9Y6R7	CKO-h40
SIHDFCLVSK	-0.0204333	0.00041752	11.09	4.56	O43291	K23421
REDAGTYWCEVFNPISK	-0.0210776	0.000444265	9.58	3.47	P13688	K06499
ALGLNENDYK	-0.0219635	0.000482395	9.35	4.6	Q9UM54	K10358
TRFISLGEACK	-0.0219842	0.000483306	3.64	2.39	P01024	K03990
ACVGDVQER	-0.0227249	0.000516423	8.14	2.43	P35442	K04659
SAFYQLELK	-0.0237181	0.00056255	14.67	6.62	Q9BYE9	K16502
AGAESGWDFSSR	-0.0240613	0.000578947	12.9	5	O43280	K01194
ASPFLECHGR	-0.0240978	0.000580704	6.55	0	Q01955	K06237
AGCVAESTAVCR	-0.0243041	0.00059069	11.97	3.92	Q9Y6R7	CKO-h40
SPQYCQVIHR	-0.0246301	0.000606643	14.3	6.75	Q13228	K17285
KLAAQDITPK	-0.0255635	0.000653492	6.02	0	P98073	K01316
DLQNLMSWR	-0.0259937	0.000675674	13.21	6.06	P08473	K01389
QVTPLFIHFR	-0.0268789	0.000722473	9.23	1.4	P15144	K11140
GCVLDVCMGGGDRDILCK	-0.0271645	0.000737912	10.62	2.67	Q9Y6R7	CKO-h40
NPLVWVHASPEHVVVTR	-0.0275086	0.000756722	10.16	3.8	Q14624	CKO-h14
VQWKVDNALQSGNSQESVTEQDSK	-0.0283548	0.000803994	10.47	4	P01834	CKO-h48
ANLLQAEIEELR	-0.0289522	0.00083823	5.63	0	P12882	K10352
ALEFLQLHNGR	-0.0293474	0.000861267	8.36	1.15	P80108	K01127
TLGSANLPLAK	-0.0298525	0.000891174	17.57	11.31	P12821	K01283
LQSSNIFTVAK	-0.0300241	0.000901447	10.22	3.72	Q10567	K12392
AQCDKQLPFVCSF	-0.0313052	0.000980015	8.75	1.33	Q9Y2Y8	CKO-h65
TFVIIPELVLPNREVASVR	-0.0313518	0.000982937	14.09	6.4	Q9BYE9	K16502
TFTCTAAYPESKTPLTATLSK	-0.0318727	0.00101587	10.26	2.5	P01876	CKO-h43
GSWGTVCDDSWDTNDANVVCR	-0.0320616	0.00102794	10.16	2.74	Q9UGM3	K13912
GAEADQIIEYLK	-0.0325033	0.00105646	9.56	3.67	Q12904	K15437
TSEVLNAAK	-0.0329361	0.00108479	13.16	7.18	O15393	K09633
VKVGNEFVTK	-0.0330265	0.00109075	12.45	4.85	Q9Y623	K10352
ASIWETNPGTIR	-0.0353195	0.00124747	13.88	5.27	P98073	K01316
VPAAYAASLCGLCGNYNQDPADDLK	-0.037046	0.00137241	9.3	1.32	Q9Y6R7	CKO-h40
TVGNIEELAAECK	-0.0373705	0.00139655	13.96	7.28	Q6UWP2	K22970
VFADYEDYIK	-0.0374866	0.00140525	11.03	3.54	P11217	K00688
SSDYFGNGRVTEFKYGAK	-0.0384657	0.00147961	14.52	7.51	P04745	K01176
LYGPSSVSFADDFVR	-0.0393446	0.001548	9.08	3.68	P50454	K09501
VPAAYAGSLCGLCGNYNQDPADDLK	-0.0395565	0.00156472	11.64	2.76	Q9Y6R7	CKO-h40
NDTPCGTTIGPILASR	-0.0395638	0.00156529	8.4	2.45	Q9ULA0	K01267
DSIVHQAGMLK	-0.0398251	0.00158604	8.07	3.5	O15144	K05758
GSPVNSLFVAPAVTPVK	-0.0404776	0.00163844	9.99	2.44	Q92484	K01128
EATDVIIIHSK	-0.040852	0.00166888	14.85	7.69	P15144	K11140
IEDGNNFGVAVQEK	-0.0412829	0.00170427	12.04	6.04	Q06323	K06696
KGAFYCEK	-0.0414664	0.00171947	10.37	5.7	Q92485	K01128
TKEEYGHSEVVEYYCNPR	-0.0425201	0.00180796	10.25	2.68	P08603	K04004
SPVDVLQIFR	-0.0429465	0.00184441	4.25	1.14	Q9UKK3	K10798
GYPPEDIFNLVGKK	-0.0434808	0.00189058	6.8	2.38	Q9NR45	K05304
SSVYANAFPSTPVNPLRLDVTYHK	-0.0438802	0.00192547	8.89	1.38	O43451	K12047
VPCSTVPVTTEVSYAGCTK	-0.0444035	0.00197167	12.35	4.18	Q02817	K10955
SWTASSSYGK	-0.0449047	0.00201643	12.19	6.11	Q9Y4K0	K00280
RGEDPTIACQK	-0.0450736	0.00203163	15.16	10.92	P20933	K01444
AILQFYPK	-0.0451121	0.0020351	14.36	6.26	P12821	K01283
AASAFFTYVSLSQEGR	-0.0453963	0.00206083	7.11	2.27	O00154	K17360
CHSAGDGLYFLR	-0.0460142	0.00211731	8.77	1.15	Q8WWU7	K17527
YNANKTPDKLQQAALPLLSNAECK	-0.04726	0.00223351	9.07	1.29	P17538	K01310
AGLLGLLEEMR	-0.0476455	0.00227009	9.24	2.22	P13535	K10352
SIQCLTVHK	-0.0478924	0.00229368	4.89	1.27	O75083	CKO-h30
QCGDFSAFDWDGYGTHVK	-0.048723	0.00237393	9.34	1.22	Q8WWU7	K17527
VTPLLMYSDLGYVIHGR	-0.0496422	0.00246435	15.55	7.8	Q6UWV6	K12354
LTTGKEAALSYGFYGCHCGVGGR	-0.0518327	0.00268663	8.89	1.26	P14555	K01047
IAAFNIQTFGETK	-0.0521416	0.00271874	14.23	8.53	P24855	K11994
KVIQYLAYVASSHK	-0.0524255	0.00274843	8.54	3.77	P35579	K10352
NHNSDGYEHQDPAFFGQNSLLVK	-0.0525534	0.00276186	9.06	1.23	P14410	K01203
LAELEEFINGPNNAHIQQVGDR	-0.0539292	0.00290836	5.8	1.22	Q00610	K04646
YIAPTVLTDVDPK	-0.0548562	0.00300921	11.39	2.51	P51648	K00128
ECKELDGLWSFR	-0.054862	0.00300984	8.63	1.11	P08236	K01195
ALVADSHPESER	-0.056882	0.00323556	6.78	2.4	Q01082	K06115
RAISQSGVALSPWVIQK	-0.05746	0.00330165	7.4	0	P19835	K12298
FSTGGDKPAIWLDAGIHAR	-0.0574618	0.00330186	15.58	10.19	P48052	K01298
LACDVDQVTR	-0.057943	0.00335739	7.44	1.27	P78527	K06642
EAGYEGPLHQCDIYR	-0.0586477	0.00343955	12.53	3.84	P12821	K01283
VTQSNFAVGYK	-0.058741	0.0034505	11.1	2.46	P21796	K05862
HRLEDMEQALSPSVFK	-0.0619412	0.00383671	11.03	3.95	P05155	K04001
AKLTIPAVTK	-0.0624604	0.0039013	6.42	0	Q8WZ42	K12567
VFDGSITKENYNQEWWSLR	-0.0680873	0.00463588	13.81	6.44	P12821	K01283
YYPLGEVFYPGPECER	-0.0692876	0.00480077	15.78	8.43	Q9Y6R7	CKO-h40
GQVPENEANVVITTLK	-0.0702777	0.00493895	11.82	2.51	P12830	K05689
VLICDSSDHQSR	-0.0720252	0.00518763	12.47	3.74	Q86UP6	CKO-h35
IAFQYGITDLR	-0.0736589	0.00542564	11.31	2.43	Q00872	K12557
TKADYVRPK	-0.0752129	0.00565698	16.53	8	A8K7I4	K05027
AGFVGGQFWSVYTPCDTQNK	-0.0754149	0.00568741	10.81	2.41	P16444	K01273
ALSGFSLQSCR	-0.0771781	0.00595646	15.59	8.8	P03951	K01323
KTGQAPGYSYTAANK	-0.0783918	0.00614528	14.99	8.64	P99999	K08738
KQVTPLFIHFR	-0.0797476	0.00635968	10.94	2.69	P15144	K11140
ASLIDDAFALAR	-0.0809338	0.00655028	11.74	2.47	Q07075	K11141
KGSGASLGGLSIDDINLSETR	-0.0819881	0.00672205	12.46	3.64	Q16820	K08606
EPGLCTWQSLR	-0.0821257	0.00674463	7.11	1.35	P01033	K16451
ENKEVVLQWFTENSK	-0.0825117	0.00680819	14.06	5.17	P15144	K11140
GQELQPWTPADWKDSPQFLQK	-0.0877334	0.00769715	9.87	1.11	O43280	K01194
ALYGTTSETATWRR	-0.0891862	0.00795417	10.42	1.22	P08473	K01389
IKVTTSQDMLSIMEK	-0.0901929	0.00813476	11.24	4.97	P05155	K04001
EWTCSSSPSLPR	-0.0921372	0.00848926	14.92	5.19	Q8WWA0	K17527
YEYGTLDNMREVVER	-0.0950042	0.0090258	11.23	2.59	O43451	K12047
FGQGSGPIVLDDVR	-0.0958065	0.00917888	19.9	18.13	Q9UGM3	K13912
VGNEYVTK	-0.0960721	0.00922984	14.49	5.13	P13535	K10352
WYNLAIGSTCPWLK	-0.0972067	0.00944915	10.12	2.34	P02760	K23620
EQLQAFVHEHFQAK	-0.0990829	0.00981743	11.25	2.34	O43280	K01194
IIGTLQNSAEFSEAFHCR	-0.118648	0.0140773	11.66	2.57	P08473	K01389
TLCCATVGR	-0.121281	0.014709	8.29	1.36	P35555	K06825
GSSFQTVSALFR	-0.127885	0.0163547	10.16	1.18	P13535	K10352
YLSYTLNPDLIRK	-0.131311	0.0172425	8.87	1.15	P15144	K11140
NKANSYTTEYAASVKGR	-0.145865	0.0212767	13.79	3.6	A0A0B4J1Y9	CKO-h46
YMTPAFVTMTSPCHFTLVTGK	-0.149595	0.0223787	8.65	0	Q6UWV6	K12354
ARDDDSGNNGVILFSILR	-0.243857	0.0594663	13.69	1.29	Q9BYE9	K16502

## Sheet: Grade - human
Peptide Sequence	Loading	Variance explained	G1-2 mean	G3 mean	UniProt Accession No.	KOG
YYADSVKGR	0.170138	0.0289468	14.01	7.03	P0DP03	CKO-h46
GFSPKDVLVR	0.117739	0.0138626	17.13	9.43	P01876	CKO-h43
STLISWTK	0.10616	0.0112699	10.74	2.3	P52790	K00844
AKLFPHCGR	0.105189	0.0110647	6.05	1.81	P61421	K02146
SLLEQYHLGLDQK	0.101226	0.0102468	15.63	8.63	P08236	K01195
TFGDVLQPAKPEYR	0.0988288	0.00976713	18.1	16.55	Q9NR71	K12349
WNQQQLDDLYLIAICHR	0.0984709	0.00969653	8.28	3.83	Q96C86	K12584
YASQSFSGVPSR	0.0968904	0.00938775	14.4	8.49	A0A0C4DH24	CKO-h50
LLPALASVPALPSDS	0.0962412	0.00926237	12.67	5.08	Q03154	K14677
STGGAPTFNVTVTKTDK	0.0857089	0.00734602	10.77	4.7	P07737	K05759
LPSKYLYGFGETEHR	0.0840705	0.00706786	12.27	4.04	O43451	K12047
SLLEQYHLGLDQKR	0.0831988	0.00692204	14.61	6.38	P08236	K01195
VLYPNDNFFEGKELR	0.0831356	0.00691152	11.52	2.37	P11216	K00688
DLAGCIHGLSNVK	0.0806119	0.00649828	10.47	2.2	P48735	K00031
IIRHPQYDR	0.0803942	0.00646322	14.91	6.32	P07477	K01312
LLISSLSESPASVSILSQADNTSK	0.0758629	0.00575518	12.37	3.87	Q9Y6R7	CKO-h40
ELVDYFLNVATAQGR	0.0701255	0.00491759	5.44	0	O00754	K12311
SKAEAESLYQSKYEELQITAGR	0.0617238	0.00380983	8.66	0	P04264	K07605
SQVEEELFSVR	0.0611435	0.00373852	7.39	2.14	Q15149	K10388
IIVETNVGK	0.0603285	0.00363953	17.58	10.13	P16233	K14073
SGQNAQGILTR	0.0601085	0.00361304	17.82	12.15	Q9NR71	K12349
NKSTESLQANVQR	0.0568152	0.00322796	10.5	6.04	P26373	K02873
GAGSGELKVTVK	0.0568081	0.00322716	10.19	4.22	P21333	K04437
TNTGFLQR	0.0564328	0.00318467	19.22	13.22	Q8WWU7	K17527
ELTSELKENFIR	0.0538524	0.00290008	17.33	12.06	P80188	K21129
LYTNGPLPDKLQQAR	0.0534295	0.00285471	21.78	19.58	P09093	K01345
VPVAVQGEDTVQSLTQGDGVAK	0.050389	0.00253905	13.63	7.18	P01024	K03990
GRTFGDVLQPAKPEYR	0.0485503	0.00235713	12.9	4.34	Q9NR71	K12349
YGPESPERR	0.0454698	0.00206751	16.44	9.52	Q6UWV6	K12354
NFEHLIPDAPELIHDFLVNEK	0.0422863	0.00178813	6.9	1.67	P53618	K17301
TASYYSPYGQR	0.0414194	0.00171557	19.41	13.46	Q8WWU7	K17527
GCGTKFLSYKFSNSGSR	0.041271	0.00170329	6.87	0	P14555	K01047
IGYSWYKGER	0.0412394	0.00170069	16.3	15.51	P40199	K06499
TGYTQASQNIR	0.0411361	0.00169218	17.75	12.21	P16233	K14073
FSHSGNQLDGPITALR	0.0406707	0.0016541	18.64	12.64	O60844	CKO-h15
LGHNLFGIYQK	0.0395509	0.00156427	18.78	13.03	Q8WWU7	K17527
TLDNDILLIK	0.039241	0.00153986	19.08	17.33	P07478	K01312
ADGGTQVIDTK	0.0377906	0.00142813	15.83	10.63	P09622	K00382
FQAYDWGSPVQNR	0.0375909	0.00141307	7.21	2.28	P07098	K14452
GIVFEDVKVPK	0.0365857	0.00133851	10.44	3.75	P11310	K00249
HYCTVANPVSR	0.0365217	0.00133383	4.28	2.23	Q14764	K17266
YGKVWSDYVGGR	0.0362624	0.00131496	16.26	11.01	O60844	CKO-h15
LGEHNIEVLEGNEQFINAAK	0.0352873	0.0012452	19.18	17.27	P07477	K01312
VTKLIPWVQKILAAN	0.0351288	0.00123403	9.99	1.89	P17538	K01310
TKELTSELKENFIR	0.0321168	0.00103149	18.28	17.03	P80188	K21129
FGEVVDCTLK	0.0314288	0.000987768	10.11	4.37	Q14103	K13044
YYVDSVKGR	0.0287035	0.000823893	14.42	9.73	P01780	CKO-h46
STPAITLESPDIKYPLR	0.0276414	0.000764045	15.39	8.77	P00387	K00326
IDWWGFR	0.0269563	0.000726641	20.82	18.57	Q99895	K01311
DYLPLVLGPTAMRK	0.0249876	0.000624378	4.23	1.83	P05164	K10789
FLPPDAFIHVDDFQSPK	0.0239408	0.000573163	6.62	2.09	P51993	K07634
GHEHSIQFAEMK	0.0228855	0.000523746	7.48	2.2	P24821	K06252
VRELENELEAEQKR	0.0207513	0.000430616	5.24	0	P12883	K17751
TSDVVVAGEFDQGSDEENIQVLK	0.0193459	0.000374264	7.44	0	P17538	K01310
LCFLDKVEPHATIAEIK	0.0191036	0.000364948	14.87	8.58	Q9NZ01	K10258
VTISVSDPYIQVQR	0.0175898	0.000309402	12.21	4.68	Q9BYE9	K16502
LSVEGFAVDK	0.0169703	0.000287991	10.23	6.02	P55786	K08776
SLEDLQLTHNK	0.0166437	0.000277013	13.22	7.19	P51884	K08122
VWGTTCTK	0.0163158	0.000266206	11.3	4.17	O95340	K13811
DAATDVASR	0.0154563	0.000238896	5.82	0	Q08188	K05620
QAAEALDAAKKLQPIQK	0.015385	0.000236697	6.64	0	P09923	K01077
FAVLQENVAWGNGR	0.0147653	0.000218015	17.67	12.38	Q9Y6R7	CKO-h40
GIVEFASKPAAR	0.0134887	0.000181945	9.43	2.32	P23246	K13219
IPPYHYIHVLDQNSNVSR	0.0113089	0.000127891	6.82	2.19	Q14764	K17266
LTYNHGGITGSR	0.0111036	0.00012329	18.27	12.71	Q9Y6R7	CKO-h40
NSNPALNDNLEK	0.0107773	0.00011615	8.61	4.66	O00299	K05021
ATIISEQQAK	0.00902884	8.152e-05	5.84	2.12	P51692	K11224
WFLAGVTSFGYK	0.00810516	6.56935e-05	8.84	1.76	P98073	K01316
TVDLKPDWGK	0.006703	4.49302e-05	6.6	2.02	P31948	K09553
QINDYVEKGTQGK	0.00631112	3.98302e-05	18.53	15.64	P01009	K03984
DGWSAQPTCIK	0.00610925	3.7323e-05	5.85	2.53	P08603	K04004
LGENNAELNALAK	0.00514781	2.65e-05	18.9	15.86	P15086	K01291
GIFTSEIGTK	0.00479369	2.29794e-05	11.02	4.44	P78527	K06642
VWSDYVGGR	0.00446396	1.99269e-05	18.08	12.59	O60844	CKO-h15
SIDIAHTNMKPGK	0.00439008	1.92728e-05	15.42	10.72	Q9NR71	K12349
DKIGVELTGR	0.00436445	1.90485e-05	9.4	6.34	P04114	K14462
EQLSLLDRFTEDAKR	0.00358194	1.28303e-05	18.04	12.85	P01011	K04525
ELTYQTEEDRK	0.00349175	1.21923e-05	11.09	4.09	P13535	K10352
IFINKGNVDGVQINR	0.00274995	7.56224e-06	12.13	4.17	Q9NR71	K12349
TLYGIYYK	0.00182245	3.32131e-06	16.65	10.05	P04118	K14460
TVQPKPDYGAAVAFFEETAR	0.000901576	8.12838e-07	8.3	0	Q03154	K14677
LQQGLQPVVDHATCSR	0.000299751	8.98505e-08	17.96	10.9	Q99895	K01311
TLVQQLYTTLCIEQHQLNK	-0.000483599	2.33868e-07	0.7	7.32	Q8NE86	K20858
DASGVTFTWTPSSGK	-0.00108088	1.1683e-06	18.04	19.13	P01876	CKO-h43
TLFSLMQYSEEFR	-0.00142414	2.02817e-06	0	3.39	P11215	K06461
SDVVYTDWK	-0.00161661	2.61341e-06	9.39	16.47	P02763	K17308
SNFGYNIPLK	-0.00199825	3.99301e-06	3.57	10.51	P25788	K02727
YISLIYTNYEAGKDDYVK	-0.00282362	7.97283e-06	3.51	10.84	P09211	K00799
SLEDDIRSDTSFMFQR	-0.00334347	1.11788e-05	1.59	8.02	P09525	K17093
DISEMFLQIYK	-0.00351085	1.23261e-05	0.78	5.73	P15941	K06568
SLQTFSQAWFTCR	-0.00352309	1.24121e-05	8.18	12.59	P13727	K10786
GPFWTWEPSAPR	-0.00356407	1.27026e-05	0	5.62	Q5TEJ8
YKEDFSTTGTAYFEVK	-0.00394821	1.55884e-05	5.42	12.85	P01031	K03994
VEHWGLDEPLLK	-0.00411292	1.69161e-05	11.16	15.76	P01903	K06752
HGNRGETGPSGPVGPAGAVGPR	-0.0042806	1.83235e-05	0.84	6.5	P08123	K06236
AALVAQNYINYQQGTPHR	-0.00487514	2.3767e-05	9.93	15.37	Q9BS40	K23594
DAGEGLLAVQITDPEGKPK	-0.00507181	2.57232e-05	0.84	6.34	P21333	K04437
LPFTPLSYIQGLSHR	-0.00664314	4.41313e-05	0.72	5.85	Q9UM00	K21891
VELEDWNGR	-0.007261	5.27221e-05	12.16	17.78	P02679	K03905
ICDQWDALGSLTHSR	-0.0074736	5.58547e-05	1.8	8.22	O43707	K05699
LKDVLLQVDDERR	-0.00805444	6.4874e-05	1.71	8.43	P35579	K10352
AQEEAERLEADR	-0.00859997	7.39595e-05	6.66	11.69	P15311	K08007
AGVLAHLEEERDLK	-0.00870648	7.58028e-05	8.62	12.87	P35579	K10352
AAANEQLTR	-0.00990337	9.80767e-05	3.38	11.37	Q9NX63	K17563
ISNRPAFMPSEGK	-0.00993846	9.87729e-05	7.88	13.22	P35609	K21073
LVRPEVDVMCTAFHDNEETFLKK	-0.00998508	9.97017e-05	9.92	15.08	P02768	K16141
QFQNGNDVNDWVGPPNNNGVIK	-0.0101238	0.000102491	10.12	15.26	P04746	K01176
DFTCVHQALK	-0.0103484	0.000107089	4.46	11.48	P05155	K04001
RLFDANKDR	-0.0106443	0.0001133	7.25	12.24	P06744	K01810
HSQFIGYPITLFVEK	-0.011003	0.000121067	3.14	9.24	P07900	K04079
VRAENAAGISEPSR	-0.01146	0.000131332	7.07	10.82	Q8WZ42	K12567
EYNSCTDTGR	-0.0114694	0.000131547	0	3.64	P08253	K01398
ISAFGYLECSAK	-0.0116033	0.000134636	4.34	12.73	P08134	K07857
NELESYAYSLK	-0.0118633	0.000140738	7.78	12.93	P11021	K09490
SSDRVDGPASNLK	-0.0122849	0.000150919	1.72	8.82	P12111	K06238
HQDGSYSTFGER	-0.0123012	0.000151319	4.31	11.91	P20742	K23589
ALVSAQWVAEALR	-0.012444	0.000154852	0	6.03	P25325	K01011
NAVTQEFGPVPDTAR	-0.0124504	0.000155011	0.84	6.51	Q99798	K01681
SWFEPLVEDMQR	-0.0125757	0.000158148	1.4	7.56	P02649	K04524
EEYSNLKLPR	-0.0127936	0.000163676	10.1	14.58	O75882	CKO-h32
SLLSNVEGDNAVPMQHNNRPTQPLK	-0.0130113	0.000169293	1.77	9.08	P00915	K01672
ETGEHLVHVK	-0.0136788	0.00018711	1.4	5.44	P21333	K04437
TEEIFYYYDTNTGKEGK	-0.0155688	0.000242387	0	6.9	Q6UX06	CKO-h59
KGTDVNVFNTILTTR	-0.015996	0.000255872	2.52	11.1	P04083	K17091
IDAYMAQSR	-0.0162722	0.000264785	1.61	10.22	P02730	K06573
YVSSLTEEISK	-0.0164157	0.000269474	2.6	10.48	P49257	K10080
KASDVHEVR	-0.0175366	0.000307533	0	5.54	P14618	K00873
GDVTAQIALQPALK	-0.0181667	0.000330028	1.78	9.29	P04179	K04564
SYSPYDMLESIR	-0.0181911	0.000330917	1.64	7.68	P07355	K17092
AVCVLKGDGPVQGIINFEQK	-0.0183586	0.000337039	3.64	8.71	P00441	K04565
VMPICLPSKDYAEVGR	-0.0186986	0.000349639	8.1	15.59	P00738	K16142
STAGDTHLGGEDFDNR	-0.0189512	0.000359149	1.78	10.89	P11142	K03283
KPLDFETAAVSNIVFK	-0.0194739	0.000379232	3.47	8.41	Q12864	K06811
YGDGIQLTR	-0.0196093	0.000384525	3.49	12.74	P15924	K10381
GFGFVSFER	-0.0198853	0.000395426	0.97	7.72	P11940	K13126
VTDATETTITISWR	-0.0199742	0.00039897	0	6.49	P02751	K05717
AAQGLLACGVAQGALR	-0.0201797	0.000407221	4.45	11.13	O75594	K01446
FGAVWTGDNTAEWDHLK	-0.0202037	0.000408191	0	6.16	Q14697	K05546
SEILAHWSPAK	-0.0204955	0.000420066	1.64	8.64	P04114	K14462
RVEPYGENFNK	-0.0208764	0.000435822	8.03	15.36	P06727	K08760
EQHLFLPFSYK	-0.0209803	0.000440173	0	6.45	P04114	K14462
QIFHPEQLITGK	-0.0216882	0.000470379	0	3.98	Q9H853
IIQTPGLWESENQNK	-0.0222279	0.000494078	0	4.03	Q9NP72	K07910
WVFKEEGVLR	-0.0230737	0.000532396	0.86	8.63	P39656	K12670
TLTLVDTGIGMTK	-0.0232874	0.000542301	0.86	8.29	P08238	K04079
TPHGDYIEFPCYR	-0.0246823	0.000609213	5.9	12.62	P09917	K00461
VKDINDNPPTCPSPVTVFEVQENER	-0.0247191	0.000611035	0	4.19	Q12864	K06811
SGYHQSASEHGLVVIAPDTSPR	-0.024952	0.000622603	1.76	8.72	P10768	K01070
NAYAVLYDIILK	-0.0251169	0.00063086	0	5.42	Q06323	K06696
GFAFVTFDDHDTVDKIVVQK	-0.0255089	0.000650705	1.6	8.26	P51991	K12741
MSVQPTVSLGGFEITPPVVLR	-0.0257642	0.000663792	2.43	9.13	P06748	K11276
YTLFQIFSK	-0.0262096	0.000686944	1.42	6.93	P04275	K03900
LEDGVQACHATGCGR	-0.0262542	0.00068928	8.26	14.28	Q9Y6R7	CKO-h40
ISETSLPPDMYECLR	-0.0264458	0.000699378	0	4.2	P51884	K08122
KFDLGQDVIDFTGHALALYR	-0.026593	0.000707185	0	5.23	P50395	K17255
ALKEASMVITESPAALQLR	-0.026612	0.000708199	2.58	8.85	P27105	K17286
KMEDSVGCLETAEEVKR	-0.0271622	0.000737785	0	4.23	P35579	K10352
LLADPTGAFGK	-0.0273341	0.000747151	5.95	12.89	P30044	K11187
ELFSPLHALNFGIGGDTTR	-0.0277009	0.000767337	3.19	10.28	P68402	K16795
TVNVVQFEPSKGAIGK	-0.0279671	0.00078216	0	4.29	P41250	K01880
SFTASCPVSAFVPK	-0.0284011	0.000806622	13.31	15.92	Q6P587	K01557
SYEPLEDPGVK	-0.0286836	0.000822751	0	7.38	P37837	K00616
ISSPTETERCIESLIAVFQK	-0.0289589	0.000838616	0	5.45	P31949	CKO-h25
FAVEEIIQK	-0.0305894	0.000935712	6.32	12.84	Q9BS40	K23594
ALQSVGQIVGEVLK	-0.0308326	0.00095065	0	5.69	P62333	K03064
LTFDSSFSPNTGK	-0.031182	0.000972318	0.85	8.42	P21796	K05862
LDGSVDFKK	-0.0315939	0.000998176	14.37	17.43	P02679	K03905
FAGGDYTTTIEAFISASGR	-0.032035	0.00102624	3.67	10.79	P07814	K14163
ADFQGISPER	-0.0324149	0.00105073	2.53	10.89	P61803	K12668
LKQEYFVVAATLQDIIR	-0.0325708	0.00106086	0	5.48	P11216	K00688
DLYSGLIGPLIVCR	-0.0332195	0.00110354	3.86	10.31	P00450	K13624
FAAATGATPIAGR	-0.0334657	0.00111995	4.37	10.86	P08865	K02998
KVESLQEEIAFLKK	-0.0337898	0.00114175	0	4.6	P08670	K07606
ACEPGVDYVYK	-0.0340423	0.00115888	4.54	11.54	P01024	K03990
CPNPPVQENFDVNK	-0.0340569	0.00115987	1.67	7.95	P05090	K03098
YGGPYHIGGSPFK	-0.03425	0.00117306	7	13.21	P21333	K04437
TQFNNNEYSQDLDAYNTKDK	-0.034513	0.00119115	0	6.27	P04114	K14462
YLECSALTQR	-0.0345336	0.00119257	0	6.87	P15153	K07860
NYCGLPGEYWLGNDK	-0.0347141	0.00120507	4.21	11.26	P02675	K03904
GAVEPDRYVILGGHR	-0.0348812	0.0012167	1.76	7.88	Q04609	K14592
SISTAYLQWSSLK	-0.0349998	0.00122498	5.49	12.73	A0A0C4DH38	CKO-h46
VTAEVVLAHLGGGSTSR	-0.0353303	0.00124823	0	6.27	P04843	K12666
SASDLTWDNLK	-0.0355865	0.0012664	13.26	17.05	P02787	K14736
WYVDGVEVHNAK	-0.0360938	0.00130276	9.79	15.9	P01860	CKO-h44
GGGAGFISGLSYLELDNPAGNK	-0.0361162	0.00130438	0	5.91	P10643	K03996
FEELCSDLFR	-0.0364107	0.00132574	2.42	8.3	P17066	K03283
QLGCGWAMLAPGNAR	-0.0364275	0.00132696	6.25	12.19	Q9UGM3	K13912
ALLANALTSALR	-0.0365616	0.00133675	0.78	6.1	P57088	K20724
MYYSAVDPTKDIFTGLIGPMK	-0.0370236	0.00137075	2.46	10.86	P00450	K13624
AAIGLLAR	-0.0370752	0.00137457	1.67	8.47	P07741	K00759
TLVVHEKADDLGK	-0.0372046	0.00138418	2.54	10.09	P00441	K04565
FFPLESWQIGK	-0.0383633	0.00147175	3.86	9.79	P30046	K10028
KVTILELFR	-0.0406674	0.00165384	0	6.03	P11166	K07299
LLISLSQGNRDESTNVDMSLAQR	-0.0407723	0.00166238	0	6.04	P50995	K17095
EGGLGPLNIPLLADVTRR	-0.041051	0.00168518	0	6.17	P32119	K03386
DDGLFSGDPNWFPK	-0.0416772	0.00173699	0	5.59	P37802	K20526
FTVDRPFLFLIYEHR	-0.0421203	0.00177412	0	5.53	P05546	K03912
SGQSEDRQPVPGQQMTLK	-0.0426025	0.00181497	6.34	15.18	P01024	K03990
AVGHPFVIQLGR	-0.0432614	0.00187155	0	6.17	O14980	K14290
AQEILSQLPIK	-0.0432852	0.0018736	0	6.34	P35754	K03676
HVLVTLGEK	-0.0434257	0.00188579	2.5	11.66	P60660	K12751
TQEFPQILTLIGR	-0.0437147	0.00191097	3.51	10.51	Q9NZ08	K09604
TRSHTAGSLCIGVDPNR	-0.0437716	0.00191595	0.85	6.25	P15085	K08779
WQQGNVFSCSVMHEALHNHYTQK	-0.043817	0.00191993	6.73	14.53	P01859	CKO-h44
MPELVDFR	-0.044128	0.00194728	0	5.73	P33121	K01897
VLQLYPNNK	-0.0442305	0.00195634	0	6.59	Q02790	K09571
GDTFSCMVGHEALPLAFTQK	-0.0448163	0.0020085	9.27	15.39	P01876	CKO-h43
LQEGYDHSYYFIATFITDHIR	-0.0448238	0.00200917	0	5.31	P10768	K01070
VKVEPLYELVTATDFAYSSTVR	-0.0453026	0.00205233	0	6.29	P07358	K03998
LTAYAMTIPFVR	-0.0456188	0.00208107	0	6.17	P40939	K07515
QGLLPVLESFK	-0.0458622	0.00210334	0	6.06	P02647	K08757
TPVLFDIYEIKEAIK	-0.0461173	0.00212681	2.36	9.75	P50995	K17095
EHALLAYTLGVK	-0.0469324	0.00220265	0	6.95	P68104	K03231
FFDKVQDLGR	-0.047022	0.00221107	0	5.98	P48960	K08446
SSDYFGNGRVTEFKYGAK	-0.0470535	0.00221403	9.41	14.92	P04745	K01176
LKECCEKPLLEK	-0.0476876	0.00227411	13.63	18.39	P02768	K16141
VFDINLKEK	-0.0479607	0.00230023	0	6.77	P41218	CKO-h58
FNDKLAEGFPLPLLK	-0.0482739	0.00233037	0	5.77	P18428	K05399
LYQQHGAGLFDVTR	-0.0482906	0.00233198	6.31	15.22	O14773	K01279
VVWCAVGEQELR	-0.0482967	0.00233257	6.34	13.66	P02788	K17283
VQVEYKGETK	-0.0486553	0.00236734	1.65	10.52	P11142	K03283
IGFFQGDIR	-0.048713	0.00237295	3.39	12.49	P33121	K01897
NFGKEFTPQMQAAYQK	-0.0489514	0.00239624	4.42	13.62	P02042	K16151
FAFQAEVNR	-0.0494216	0.00244249	1.71	8.37	P14625	K09487
AIHYALNCCGLAGGVEQFISDICPK	-0.0498169	0.00248173	0	5	P21926	K06460
NIDNPALADIYTEHAHQVVVAK	-0.0499666	0.00249666	0	6.44	O75083	CKO-h30
VYAYYNLEESCTR	-0.0504159	0.00254177	5.32	12.89	P01024	K03990
SLGGEGNFNWR	-0.0505511	0.00255541	2.53	10.41	O75923	K18261
VLSALQAVQGLLVAQGR	-0.0511327	0.00261455	0	6.07	P01019	K09821
IEVIEIMTDR	-0.0521958	0.0027244	0.8	7.63	P09651	K12741
FVYHLSDLCK	-0.0523228	0.00273767	8.33	14.05	P01591	CKO-h47
IAQLEEELEEEQGNTELINDR	-0.0525632	0.00276289	0.84	6.43	P35579	K10352
SSPVVIDASTAIDAPSNLR	-0.0527491	0.00278247	0	6.6	P02751	K05717
AAQKADVLTTGAGNPVGDKLNVITVGPR	-0.0527962	0.00278744	0.91	8.81	P04040	K03781
TWRNDLISATK	-0.053236	0.00283407	2.44	10.26	P19823	K19015
IQPSGGTNINEALLR	-0.0539621	0.0029119	0	6.97	P19823	K19015
VDYKADEWLMK	-0.0544776	0.00296781	2.58	9.72	P35579	K10352
YYPLGEVFYPGPECER	-0.0547572	0.00299835	10.79	15.3	Q9Y6R7	CKO-h40
VDLGGFAGLFDLK	-0.0548315	0.00300649	1.32	8.79	P22102	K11787
FMPLSDVLYGR	-0.0560894	0.00314603	3.24	11.84	Q10588	K18152
NVQGIIEILK	-0.0568424	0.00323106	0.84	8.47	P42704	K17964
AHIAQLCEK	-0.0571285	0.00326367	0	5.89	Q00610	K04646
TICMDAVQNWGK	-0.0574743	0.00330329	0	6.25	P14410	K01203
TINEVENQILTR	-0.0600323	0.00360387	0.92	8.95	P12814	K05699
DLQHPNEFIR	-0.060422	0.00365082	1.57	8.28	P53618	K17301
SEEEVAAR	-0.0605431	0.00366547	3.01	10.21	P02788	K17283
GYWGGPAFLR	-0.0613811	0.00376764	0.92	8.7	Q9Y6N5	K22470
EATDVIIIHSK	-0.06255	0.0039125	9.41	15.8	P15144	K11140
VFQFLNAK	-0.0640518	0.00410263	3.25	10.5	P83731	K02896
DWHGVPGQVDAAMAGR	-0.0641752	0.00411846	0.87	7.17	P04004	K06251
FDEFFSEGCAPGSK	-0.064381	0.00414491	0.85	8.74	P02787	K14736
DTDSEEEIREAFR	-0.0651965	0.00425059	3.47	10.8	P0DP25	K02183
VISGVLQLGNIVFKK	-0.0652899	0.00426277	0	6.28	P35579	K10352
SDVMYTDWK	-0.0660342	0.00436052	1.72	10.79	P19652	K17308
QVQSLTCEVDALKGTNESLER	-0.0680727	0.00463389	3.66	12.6	P08670	K07606
VCSQYAAYGEK	-0.0689471	0.00475371	6.48	13.8	P02774	K12258
LVGGDNLCSGR	-0.0729332	0.00531924	4.32	12.38	O43866	CKO-h33
YDPTIEDSYRK	-0.0738198	0.00544936	3.45	12.96	P61224	K07836
AIYDTPCIQAESEKWQQALK	-0.0750646	0.00563469	0	5.88	O00232	K03035
ITDNMFCAGYKPDEGK	-0.0754938	0.00569931	0	6.48	P00734	K01313
TLNDELEIIEGMKFDR	-0.075496	0.00569965	0	5.98	P10809	K04077
AGKLDPHLVLDQLR	-0.0759364	0.00576633	0	6.61	P35579	K10352
SIEYSPQLEDAGSR	-0.0762054	0.00580726	5.22	12.39	P98160	K06255
IQEIIEQLDVTTSEYEKEK	-0.0772428	0.00596645	0	6.27	P10809	K04077
KIEEIKDFLLTAR	-0.0780362	0.00608964	0	6.14	P63173	K02923
LDFSSQADLR	-0.0796848	0.00634967	3.34	12.53	P04114	K14462
VSTLPAITLK	-0.082579	0.00681929	6.98	12.79	P07339	K01379
STQAPLIIRPDSGNPLDTVLK	-0.0828559	0.00686509	0.85	8.39	P43490	K03462
SVEDAQDVSLALTQR	-0.0831954	0.00692148	4.29	12.75	P12111	K06238
IINEVKPTEIYNLGAQSHVK	-0.0832744	0.00693463	0	6.44	O60547	K01711
VGEFSGANK	-0.0836016	0.00698922	4.91	14.42	P10599	K03671
GSLVQASEANLQAAQDFVR	-0.0839652	0.00705016	4.42	13.03	P19827	K19014
VQSINYNPFDQK	-0.0841235	0.00707676	7.12	13.71	Q6UX06	CKO-h59
GIHPTIISESFQK	-0.0864192	0.00746827	3.4	10.92	P50991	K09496
CGLVPVLAENYK	-0.088483	0.00782924	3.82	10.76	P02788	K17283
MGPTELLIEMEDWK	-0.0888858	0.00790069	2.96	12.37	P02675	K03904
MCDLVSDFDGFSER	-0.0891184	0.00794209	0.76	7.6	P30520	K01939
NLSSASQATR	-0.0907379	0.00823336	2.36	11.48	Q9Y446
WANYHLENAGCNK	-0.0920888	0.00848034	0	6.3	P13796	K17276
VVTTFASAQGTGGR	-0.0962841	0.00927063	0	8.35	P16452
TYSYLNKLPVK	-0.0967225	0.00935524	0	5.99	P61916	K13443
MWSIENIAFGSGGGLLQK	-0.100775	0.0101557	6.99	11.56	P43490	K03462
LEFTAHVLSQK	-0.101481	0.0102984	5.4	15.33	Q6UX06	CKO-h59
YYWGGQYTWDMAK	-0.101871	0.0103777	1.66	11.08	P02675	K03904
HRLEDMEQALSPSVFK	-0.101985	0.010401	4.38	15.03	P05155	K04001
VTYDSFCSNGVTHR	-0.107133	0.0114774	0.87	8.05	P05107	K06464
TYIFAGDKFWR	-0.107965	0.0116565	0	8.25	P08253	K01398
ACGNFGIPCELR	-0.111001	0.0123213	0	8.44	P22234	K01587
FSWNVWPSSR	-0.111486	0.0124291	2.44	12.03	Q15436	K14006
VKPFMTGAAEQIK	-0.124571	0.0155178	0	7.88	P13693
VADFLSWCR	-0.129084	0.0166628	3.56	12.41	Q10588	K18152
VFIGNLNTLVVK	-0.129093	0.016665	0	8.48	P07910	K12884
HRTGDEITYQCR	-0.131267	0.0172311	0	7.44	P08603	K04004
FSAICQGDGTWSPR	-0.133856	0.0179175	1.68	11.3	P04003	K04002
ESLSQPGDFVLSVLSDQPK	-0.139423	0.0194387	0	6.69	P29350	K05697
LQIWDTAGQESFR	-0.140439	0.0197232	3.47	14.79	P61019	K07877
FVFDIFQFAK	-0.144921	0.0210021	0.65	7.97	Q16222	K00972
MKPVPDLVPGNFK	-0.149702	0.0224108	0	9.56	P02671	K03903
LEFTAHVLSQKFEK	-0.155344	0.0241317	1.78	13.37	Q6UX06	CKO-h59
VVGGCVAHPHSWPWQVSLR	-0.162176	0.0263011	0	8.23	P00747	K01315
ASSIIDELFQDR	-0.230982	0.0533527	0.66	12.05	P10909	K17252

## Sheet: TILs - human
Peptide Sequence	Loading	Variance explained	TILs - mean	TILs + mean	UniProt Accession No.	KOG
GGGAGFISGLSYLELDNPAGNKR	0.141382	0.0199888	8.21	1.28	P10643	K03996
ADYVRPKLETYK	0.13878	0.0192598	7.23	0	A8K7I4	K05027
DASGATFTWTPSSGKSAVQGPPER	0.114535	0.0131183	3.65	0	P01877	CKO-h43
YFTTYDTNGR	0.112635	0.0126866	12.7	4.94	A8K7I4	K05027
CTVGDRWSSQQGNK	0.1088	0.0118375	3.51	0	Q8WWU7	K17527
SCDFLSSFRDSCQK	0.105022	0.0110296	3.75	0	P35237	K13963
WNQQQLDDLYLIAICHR	0.101933	0.0103903	10.76	3.21	Q96C86	K12584
WLQGSQELPREK	0.100733	0.0101471	20.54	19.16	P01876	CKO-h43
LLEGNEYVFR	0.0967111	0.00935304	7.2	1.18	Q8WZ42	K12567
ADSSPVKAGVETTTPSKQSNNK	0.0939337	0.00882353	7.12	2.4	P0DOY3	CKO-h51
LLDSSTVTHLFK	0.0903889	0.00817016	9.81	1.25	P60900	K02730
VVVVSHDENLCR	0.0877123	0.00769344	16.09	13.52	Q7L5L3	K22387
FDENAVVR	0.080132	0.00642114	11.43	2.5	O00182	K10093
ALPAVQQNNLDEDLIRK	0.079412	0.00630627	13.68	5.09	P22314	K03178
DSAHGFLKVPPR	0.0750758	0.00563638	11.27	3.49	P02787	K14736
YADALQEIIQER	0.0739311	0.00546581	13.52	6.28	Q9Y6N5	K22470
NAAICFSKAPYNK	0.0733847	0.00538532	12.59	6.1	P04054	K01047
LLPLEEHYR	0.0719572	0.00517785	9.69	1.29	Q9H4M9	K12483
ANLLQAEIEELRATLEQTER	0.0656261	0.00430679	4.89	0	P12882	K10352
EFETCAFSFSSLPR	0.0640587	0.00410352	10.29	5.04	Q8WWU7	K17527
GLAGVENVTELKK	0.0631659	0.00398994	6.41	0	P11217	K00688
TVDGPSGKLWR	0.0619175	0.00383378	12.32	4.92	P04406	K00134
SLYYYIQQDTKGDYQK	0.0554627	0.00307612	14.09	6.38	P07355	K17092
LGLLGDSVDIFKGIPFAAPTK	0.053299	0.00284079	6.48	1.11	P19835	K12298
TGVELGKPTHFTVNAK	0.053137	0.00282354	8.83	1.41	P21333	K04437
TVVLLADKKK	0.0530795	0.00281743	9.56	2.59	Q02817	K10955
GRTFGDVLQPAKPEYR	0.0525925	0.00276597	13.13	7.68	Q9NR71	K12349
KGDEYIINGQK	0.0521447	0.00271907	6.13	0	P11310	K00249
DGDRFWWQKR	0.0499463	0.00249463	10.05	3.6	P11678	K10788
VKDLATVYVDVLKDSGR	0.0486671	0.00236849	8.5	2.61	P02647	K08757
FDFQGTCNYVLATTGCPGVSTQGLTPFTVTTK	0.0486115	0.00236308	2.36	0	Q9Y6R7	CKO-h40
AASAFFTYVSLSQEGR	0.0483929	0.00234188	8.27	1.11	O00154	K17360
IQNNPFGIQIQR	0.0479727	0.00230138	7.57	1.35	Q2M2H8	K12047
YLLNLNLEPFSEK	0.0479317	0.00229744	12.72	8.85	P21980	K05625
SDVYCEVCEFLVKEVTK	0.0478089	0.00228569	5.18	0	P07602	K12382
TPKTFAEAQNVCSR	0.0477032	0.0022756	10.05	2.4	Q9Y2Y8	CKO-h65
ASQGISSWLAWYQQKPGKAPK	0.0467877	0.00218908	2.41	0	A0A0C4DH73	CKO-h50
ITHNPFGPGQFFDLSIR	0.0460227	0.00211809	15.35	14.44	P56470	K10091
GEEQFSSGPSFETISASGLNAALAHYSPTK	0.046012	0.00211711	6.08	1.24	O43895	K14208
KVAEKVGCPVGDAAR	0.0456174	0.00208094	2.35	0	P19835	K12298
NTLYLQMNSLRAEDTAVYYCAK	0.0449403	0.00201963	2.48	0	P0DP03	CKO-h46
VSNYIDWINSVIANN	0.0446629	0.00199478	5.36	0	P08217	K01346
LLGSIEIDHTQYK	0.0442531	0.00195833	5.13	0	Q9Y623	K10352
FRVVSMDENFHPLNELIPLVYIQDPK	0.0432623	0.00187163	5.77	1.11	P01023	K03910
SLDVVKEVVRR	0.04317	0.00186365	7.44	2.26	P14410	K01203
ASQGISNYLAWFQQKPGKAPK	0.0427315	0.00182598	2.55	0	P04430	CKO-h50
AFDICPLVK	0.04062	0.00164999	8.31	3.69	P01031	K03994
VGDTYERPK	0.0399226	0.00159382	10.19	4.37	P02751	K05717
ISNRFSGVPDR	0.0381186	0.00145303	6.53	1.23	A0A0C4DH68	CKO-h50
LHVYKKEAFPEAFHYANNPR	0.0380945	0.00145119	2.61	0	Q6UWV6	K12354
SILGTLTVEQIYQDRDQFAK	0.0372507	0.00138761	8.11	2.26	Q14254	K07192
IFINKGNVDGVQINR	0.0367004	0.00134692	12.07	7.54	Q9NR71	K12349
NTASLKYENYELTLK	0.036629	0.00134168	9.87	1.27	P04114	K14462
VTTEQYQK	0.0352884	0.00124527	4.02	0	Q9NX63	K17563
LLVACCLADIFR	0.0333663	0.00111331	8.23	2.09	Q9NTI5	K11267
NVLITDFFGSVR	0.0330033	0.00108922	7.36	2.12	Q92643	K05290
SSCSREITEAAVLLFYR	0.0328696	0.00108041	2.53	0	Q8WWU7	K17527
ASQSISSYLNWYQQKPGKAPK	0.032813	0.00107669	3.83	0	P04432	CKO-h50
SFLVWVNEEDHLR	0.0327052	0.00106963	7.51	2.36	P06732	K00933
ADGSPVKAGVETTKPSK	0.0319488	0.00102073	15.48	14.88	P0DOX8	CKO-h53
FYFENALSK	0.0307463	0.000945334	9.94	3.61	Q13557	K04515
NLQEAEEWYK	0.030339	0.000920454	13.73	7.65	P08670	K07606
SSGSALTVWGTGNPR	0.0303147	0.00091898	13.84	6.13	Q13630	K02377
HEIVQTLSLKDGLIPLEIR	0.0298446	0.000890697	13.73	8.39	Q13228	K17285
ILLANFLAQTEALMR	0.0297494	0.000885025	7.74	2.12	P06744	K01810
LIAYYSEVPVK	0.0292691	0.00085668	12.7	6.27	Q9NR99	CKO-h57
SGYFDERYVLSSR	0.0269684	0.000727294	3.84	0	P12532	K00933
IAVVGEGR	0.0266674	0.000711153	15	10.27	O75083	CKO-h30
WGVFDEYNEDQPFYR	0.0263326	0.000693405	2.21	0	Q14CN2	K05030
TLVVHEKADDLGKGGNEESTK	0.0250482	0.000627413	12.39	4.82	P00441	K04565
VNVEDENHINIIR	0.0248747	0.000618749	7.1	1.16	P15086	K01291
IQEAGTEVVKAK	0.0242973	0.000590356	9.24	3.19	P40926	K00026
GGLPLEEVTVAEVLAAR	0.0242889	0.000589949	5.29	2.93	P15289	K01134
MYPETFLYVTSSAGIR	0.0240218	0.000577047	12.17	5.88	P16444	K01273
NFDKILAEWK	0.0239329	0.000572785	2.42	0	P12882	K10352
AIKELGDHVTNLRK	0.0236588	0.000559738	13.89	7.67	P02794	K00522
ANACNSVIR	0.0233988	0.000547502	8.46	2.41	O14983	K05853
WLPAEYEDGLSLPFGWTPSR	0.0226772	0.000514255	4.69	1.12	P11678	K10788
ESLSGVCEISGR	0.0224796	0.000505331	18.34	16.51	Q01523	K05230
GKCTVGDRWSSQQGNK	0.0206972	0.000428376	4.57	0	Q8WWU7	K17527
TLNQPDSQLQLTTGNGLFLSEGLKLVDK	0.0199076	0.000396314	2.21	0	P01009	K03984
YNSRTLDNDILLIK	0.0190364	0.000362384	3.89	0	P07478	K01312
TFTCTAAYPESKTPLTATLSK	0.0179866	0.00032352	9.22	3.54	P01876	CKO-h43
ADSSPVKAGVETTTPSK	0.0176672	0.000312131	17.85	16.86	P0DOY3	CKO-h51
EDPQTFYYAVAVVK	0.0175091	0.000306567	14.64	9.21	P02787	K14736
FASFEAQGALANIAVDK	0.0174672	0.000305104	7.91	5	P01903	K06752
AKQTLENERGELANEVK	0.017312	0.000299704	5.88	1.33	P35579	K10352
VVPSASTTFDNFLR	0.0168399	0.000283583	3.62	0	O15204	K08634
NDLAVVDVR	0.0167273	0.000279802	11.58	4	P19338	K11294
TFYALAPVATVK	0.0165389	0.000273535	5.06	0	P07098	K14452
AVSNQIVRFPNER	0.0155421	0.000241558	10.84	5.04	P11678	K10788
IDLSAIKIEFSK	0.0153911	0.000236887	3.64	0	P05976	K05738
LNRIPSPTLFGNDINSVLFTTQNQTPNR	0.0147193	0.000216658	3.59	1.22	P14410	K01203
VIHDNFGIVEGLMTTVHAITATQK	0.0139819	0.000195493	8.51	2.64	P04406	K00134
NFPNAIEHTLQWAR	0.0134323	0.000180426	8.19	1.19	P22314	K03178
WKDSDEADLVLAK	0.012825	0.00016448	9.21	1.28	Q13185	K11586
IMDLLGDQVK	0.0120662	0.000145592	7.73	1.28	P21397	K00274
HFVALSTNTTK	0.0116468	0.000135649	7.7	2.66	P06744	K01810
VAEKVGCPVGDAAR	0.0112526	0.000126622	5.07	1.09	P19835	K12298
LVFVHSAEGNEFWSALLEK	0.011072	0.000122589	5.35	1.17	P07384	K01367
KLDELYGTWR	0.00984003	9.68262e-05	9.71	2.53	P36578	K02930
HYGYSLYSAIK	0.00905015	8.19052e-05	9.83	2.28	P12429	K17089
EITALAPSTMK	0.00862295	7.43553e-05	17.17	10.89	P60709	K05692
YFHNQEENVRFDSDVGEFR	0.00860337	7.4018e-05	3.73	0	Q5Y7A7	CKO-h72
LASDLLEWIRR	0.0075516	5.70267e-05	3.43	0	P12814	K05699
GKFPVQLENVDSFVELGQVALR	0.0060343	3.64128e-05	3.28	0	Q92542	K06171
YPIEHGIITNWDDMEK	0.0046664	2.17753e-05	13.32	6.26	P68032	K12314
IHLTPDFIAGKK	0.00435693	1.89829e-05	18.58	16.78	A8K7I4	K05027
YRTNTGFLQR	0.00403415	1.62744e-05	13.91	8.05	Q8WWU7	K17527
TRFVYHLSDLCKK	0.00398226	1.58584e-05	4.84	1.17	P01591	CKO-h47
SKAYGGTTEYAASVK	0.00303431	9.20703e-06	7.64	2.38	A0A0A0MS15	CKO-h46
LITAQQILK	0.0029139	8.49083e-06	8.98	3.75	O75830	K23430
NMNKEDEGEITK	0.0013073	1.70904e-06	4.59	2.13	P24821	K06252
AHGQDLGTAGSCLR	-0.000133902	1.79296e-08	2.44	9.24	P02462	K06237
GCNIENACYPLGICAER	-0.000500168	2.50168e-07	0	4.87	P32320	K01489
ECPCVHNNDLYSSGAK	-0.00107878	1.16377e-06	0	2.53	Q02817	K10955
NTPAFLAER	-0.00139383	1.94277e-06	10.78	14.88	P12429	K17089
TKDDIIICEIGDVFK	-0.00161548	2.60978e-06	2.14	8.77	Q9Y512	K07277
NCVCLEGGSGIICQPK	-0.0017471	3.05237e-06	0	2.72	Q02817	K10955
AQPVQVAEGSEPDGFWEALGGK	-0.00201912	4.07685e-06	0	4.58	P06396	K05768
VQGTPPVQSVVFSATK	-0.00242696	5.89012e-06	3.7	11.24	Q9UQQ1	K01301
EAPTCPDVSTNPEPCSLNPHRR	-0.00297586	8.85577e-06	0	2.48	Q02817	K10955
EVNVSPCPTQPCQLSK	-0.00311332	9.69278e-06	0	2.53	P61916	K13443
ILLQGTPVAQMTEDAVDAER	-0.00323275	1.04506e-05	0	4.71	P01024	K03990
YQCYCYGR	-0.00336506	1.13237e-05	0	5.24	P02751	K05717
TSTADYAMFK	-0.00352422	1.24201e-05	5.51	12.88	P02679	K03905
SEDCFILDHGKDGK	-0.00361808	1.30905e-05	1.14	7.34	P06396	K05768
KDHSGQVFSVVSNGK	-0.00406281	1.65064e-05	5.1	12.53	P07996	K16857
LGHPDTLNQGEFK	-0.00425012	1.80635e-05	19.89	20.74	P06702	K21128
FAAKGEGQLGPAER	-0.00443367	1.96574e-05	0	7.23	P13639	K03234
IYGNQDTSSQLKK	-0.00467821	2.18857e-05	2.37	6.1	P19823	K19015
TEDTIFLR	-0.00473847	2.24531e-05	7.42	12.85	P02763	K17308
GSFTYFAPSNEAWDNLDSDIRR	-0.00477263	2.2778e-05	7.35	11.08	Q15063	CKO-h61
IECVSAETTEDCIAK	-0.00526103	2.76784e-05	0	2.65	P02787	K14736
SLNNQFASFIDK	-0.00535922	2.87213e-05	4.84	12.22	P04264	K07605
QQILLSFK	-0.00564124	3.18236e-05	8.31	11.71	P50995	K17095
TAVCIENSCMEK	-0.00598895	3.58675e-05	0	5.17	Q15063	CKO-h61
TSDPTMSSFR	-0.00607691	3.69289e-05	8.96	14.54	Q99715	K08132
KLLETECPQYIRK	-0.00608523	3.703e-05	7.98	13.62	P05109	K21127
GKWERPFEVK	-0.00608713	3.70532e-05	15.56	18.39	P01009	K03984
DKADFCIIHYAGK	-0.00660383	4.36106e-05	3.56	7.36	P35579	K10352
TLYLADTFPTNFR	-0.00667295	4.45282e-05	2.47	6.82	P05154	K03913
ANEGTVGVSAATER	-0.00680735	4.634e-05	4.92	11.37	P05186	K01077
ATVLNYLPK	-0.00697217	4.86112e-05	8.6	15.41	P01023	K03910
ALCDVGTAISCSR	-0.00808287	6.53328e-05	2.48	8.26	Q9BQB6	K05357
WELCDIPR	-0.00870795	7.58283e-05	0	3.74	P00747	K01315
MAIESAGFK	-0.00922221	8.50492e-05	7.53	12.22	P07384	K01367
LDKACEPGVDYVYK	-0.010008	0.000100159	5.1	13.07	P01024	K03990
AGVLAHLEEERDLK	-0.0100804	0.000101614	6.19	13.52	P35579	K10352
ASDCEGQDVVSLLR	-0.0102166	0.000104379	1.14	7.64	P52790	K00844
AHYGGFTVQNEANKYQISVNK	-0.0102247	0.000104544	4.32	10.71	P02675	K03904
EYSTCTSEGR	-0.010344	0.000106999	0	4.33	P14780	K01403
NYNLVESLK	-0.0104162	0.000108497	12.47	16.07	P05546	K03912
IPTEAPQLELK	-0.0104814	0.000109859	0	6.07	Q5VW32	CKO-h03
SEEFLIAGK	-0.0107754	0.000116109	3.78	11.46	P01033	K16451
IDASKHMWPGDIK	-0.0108185	0.00011704	10.47	15.11	P04745	K01176
DFGSFDKFKEK	-0.0120687	0.000145655	10.28	15.66	P04179	K04564
AAQKADVLTTGAGNPVGDKLNVITVGPR	-0.0122434	0.0001499	1.38	5.06	P04040	K03781
DVMQGTDEHVVCK	-0.0124067	0.000153925	6.22	13.81	P01871	CKO-h45
DNCCILDER	-0.0125602	0.00015776	0	4.04	P02679	K03905
QGYFVEAQPK	-0.0147172	0.000216597	10.44	15.64	P02743	K23267
STYNHLSSWLTDAR	-0.0151706	0.000230146	0	7.5	P61106	K07881
GCITIIGGGDTATCCAK	-0.0170324	0.000290103	0	5.07	P00558	K00927
SGSDEVQVGQQR	-0.017898	0.000320338	15.99	16.6	P01024	K03990
HLVALSPK	-0.018638	0.000347375	4.88	9.63	P08185	K04525
RGGICNGDGGTPLVCEGLAHGVASFSLGPCGR	-0.0192104	0.000369039	0	4.84	P20160	CKO-h18
FISADVHGIWSR	-0.0197585	0.0003904	0	5.72	A0AVT1	K10699
GNFHAVYRDDLK	-0.019971	0.000398841	18.09	19.14	P05109	K21127
LFDYFPKPYPNSEAAR	-0.0218357	0.000476796	1.23	6.2	P08574	K00413
AHVVPCFDASK	-0.0221842	0.000492139	3.65	10.98	P21333	K04437
GATQQILDEAER	-0.0224122	0.000502307	3.66	8.42	P78371	K09494
NLEAVETLGSTSTICSDK	-0.0224596	0.000504433	1.5	9.19	P05023	K01539
GVTSVSQIFHSPDLAIR	-0.0232702	0.000541501	6.08	11.46	P05155	K04001
IVDLVKELDR	-0.0240211	0.000577015	7.47	13.8	P01009	K03984
SVEDAQDVSLALTQR	-0.0242481	0.000587969	3.67	9.85	P12111	K06238
DYLPLVLGPTAMR	-0.0243439	0.000592626	7.24	11.53	P05164	K10789
DKHADPDFTR	-0.0243635	0.000593582	1.07	4.14	P19823	K19015
EVDEQMLNVQNK	-0.0243735	0.000594065	2.54	9.8	P07437	K07375
SAHAGTYEVR	-0.0244989	0.000600195	9.24	15.79	P51571	K04571
YTACLCDDNPK	-0.0246577	0.000608003	1.2	6.77	P12273	CKO-h22
AGGIETIANEFSDR	-0.024795	0.00061479	2.53	10.01	Q92598	K09485
DDLYVSDAFHK	-0.0258735	0.000669436	3.79	9.87	P01008	K03911
SCDKTHTCPPCPAPELLGGPSVFLFPPKPK	-0.0267893	0.000717665	0	5.07	P0DOX5	CKO-h42
ENLDRDIALMK	-0.026903	0.000723769	0	6.01	P00734	K01313
LDKSQIHDIVLVGGSTR	-0.0276367	0.000763786	5.43	13.51	P11142	K03283
SGGMERPFVLAR	-0.0281684	0.000793458	6.1	10.57	Q14697	K05546
VNIGSSFENRPMNVLK	-0.0283433	0.000803343	5.15	12.2	P48052	K01298
SSFQVTTCK	-0.0288877	0.000834496	0	6.27	P03950	K16631
KGHFDTLSKGELK	-0.0293372	0.000860673	8.18	13.72	P80511	CKO-h26
NPCDETYCGPAAESEK	-0.0294493	0.000867259	0	3.73	P15086	K01291
LHIVQVVCK	-0.0295915	0.000875657	2.7	12.46	O00299	K05021
LPGIVAEGRDDLYVSDAFHK	-0.0300207	0.00090124	3.75	10	P01008	K03911
SGAICHPVFCPR	-0.0306246	0.000937869	1.35	8.91	O15263	K21100
DEYGKPLSYPLEIHVK	-0.0309679	0.000959012	3.73	10.25	Q12864	K06811
SFTPVFLGSALK	-0.0312509	0.000976622	1.12	8	Q96RP9	K02355
AETGDKVYVHLK	-0.0316034	0.000998775	12.07	16.65	P00450	K13624
FIEDELQIPVK	-0.0328164	0.00107692	5.01	11.8	P30520	K01939
TRSHTAGSLCIGVDPNR	-0.0329563	0.00108612	0	4.85	P15085	K08779
KDDPLTNLNTAFDVAEK	-0.0341087	0.00116341	3.47	9.24	P12814	K05699
LEDMEQALSPSVFK	-0.035188	0.00123819	11.56	15.4	P05155	K04001
IGPITPLEFYR	-0.035871	0.00128673	5.8	13.36	Q13867	K01372
EKLCYVALDFEQEMATAASSSSLEK	-0.035917	0.00129003	2.26	8.71	P60709	K05692
YDPTIEDSYRK	-0.0364908	0.00133158	3.76	8.69	P61224	K07836
HGTDDGVVWMNWK	-0.0386507	0.00149388	2.66	9.18	P02675	K03904
TEDTAVYYCTR	-0.0390419	0.00152427	1.4	8.8	A0A0A0MS15	CKO-h46
GNFHAVYR	-0.0394973	0.00156004	10.13	16.64	P05109	K21127
DTDSEEEIREAFR	-0.0421886	0.00177987	2.33	8.89	P0DP25	K02183
TPCTVSCNIPVVSGK	-0.0424049	0.00179818	0	6.38	P02675	K03904
EGIVEYPRCE	-0.0425114	0.00180722	2.46	8.32	Q02985
LLQDEFPGIPSPLDAAVECHR	-0.0437144	0.00191095	1.19	7.36	P02790	K18977
YLDGLTAER	-0.0444838	0.00197881	1.28	9.79	P35908	K07605
QGHNSVFLIK	-0.0453147	0.00205342	7.42	13.78	P02790	K18977
SEIDLVQIK	-0.0455684	0.00207648	7.82	14.12	P20073	K17095
YELTGKFER	-0.0471192	0.00222022	7.06	10.52	P08133	K17094
ALGHLDLSGNR	-0.0472541	0.00223295	8.12	16.18	P02750	CKO-h55
DDDSGNNGVILFSILR	-0.0473821	0.00224506	0.97	7.15	Q9BYE9	K16502
EVGPTNADPVCLAK	-0.0488958	0.0023908	3.93	11.11	P00450	K13624
TAEYDVAYGESHLFR	-0.0493604	0.00243645	1.29	6.52	P12109	K06238
KKGADVWFK	-0.0494412	0.00244444	6.84	13.46	P05109	K21127
LFDWIVNR	-0.0496367	0.0024638	2.2	8.03	Q9UBC5	K10356
WFYIASAFR	-0.0507422	0.00257477	7.15	13.63	P02763	K17308
HFSVEGQLEFR	-0.0511153	0.00261278	6.06	12.49	P07900	K04079
EKDILTAIAADLCK	-0.051656	0.00266834	1.18	7.6	P51648	K00128
ISDDFGECCCAPYLPGGLHSIR	-0.0520339	0.00270753	1.44	9.11	Q9BYD5
VDVTLPSSYHGAVCGLCGNMDR	-0.05325	0.00283557	0	4.89	Q9Y6R7	CKO-h40
EPQVYTLPPSR	-0.054204	0.00293808	16.36	17.36	P01859	CKO-h44
IWDVVEKADIGCTPGSGK	-0.0556133	0.00309284	1.16	8.13	P01024	K03990
IYVDAVINHMCGNAVSAGTSSTCGSYFNPGSR	-0.0556224	0.00309385	0	5.44	P04745	K01176
AYSLFSYNTQGRDNELLVYK	-0.0559729	0.00313297	6.27	11.33	P02743	K23267
CCVECPPCPAPPVAGPSVFLFPPKPK	-0.0559966	0.00313562	1.02	6.97	P01859	CKO-h44
ILLLFKPPK	-0.0568514	0.00323208	1.17	6.57	P02730	K06573
WEMPFDPQDTHQSR	-0.0574344	0.00329871	6.45	14.54	P01011	K04525
VSEDVAIGTK	-0.0577933	0.00334007	11.58	15.88	Q12864	K06811
AHYGGFTVQNEANK	-0.0601562	0.00361877	10.75	15	P02675	K03904
GDKVWVYPPEK	-0.0609928	0.00372012	3.79	9.91	P02790	K18977
ADGESCSASMMYQEGK	-0.0618139	0.00382095	1.12	8.02	P01008	K03911
GSLVQASEANLQAAQDFVR	-0.0618731	0.00382828	3.53	10.32	P19827	K19014
CKTGSGDIENYNDATQVR	-0.0624816	0.00390394	1.37	9.39	P04745	K01176
KLISVDTEHSNIYLQNGPDR	-0.0631681	0.00399021	1.34	7.66	P00450	K13624
MFTTAPDQVDKEDEDFQESNK	-0.0649483	0.00421828	3.9	10.11	P00450	K13624
VSPGAFTPLVK	-0.065645	0.00430927	3.74	12.23	P07585	K04660
DSLDKEKEK	-0.0659955	0.0043554	11.74	14.09	P00450	K13624
GWFSHNCNHR	-0.0660513	0.00436277	1.14	8.7	Q9UGM3	K13912
FFSASCVPGADK	-0.0665366	0.00442713	8.36	16.08	P02788	K17283
THTCPPCPAPELLGGPSVFLFPPKPK	-0.0671431	0.0045082	1.25	9.06	P0DOX5	CKO-h42
NICFTVWDVGGQDK	-0.0677739	0.0045933	0	5.59	P84085	K07940
NMSVHLSPCFR	-0.0686129	0.00470773	2.35	9.97	P62280	K02949
LTSFIGAIAIGDLVK	-0.0687692	0.0047292	0	4	P78371	K09494
KCCVECPPCPAPPVAGPSVFLFPPKPK	-0.0695374	0.00483545	2.42	10.05	P01859	CKO-h44
YAATSQVLLPSKDVMQGTDEHVVCK	-0.0710605	0.0050496	4.41	15.34	P01871	CKO-h45
KYMFPMGTPDPEYPADASQNGIR	-0.0717176	0.00514342	0	7.06	P09923	K01077
FCGQLGSPLGNPPGKK	-0.0720123	0.00518577	1.13	7.28	P00736	K01330
DEELSCTVVELK	-0.0731932	0.00535725	2.43	10.44	P01011	K04525
ACEPGVDYVYK	-0.0735827	0.00541441	2.53	10.64	P01024	K03990
LTGSSGFVTDGPGNYK	-0.0744872	0.00554834	1.21	7.39	O75882	CKO-h32
LNIPVSQVNPR	-0.0773558	0.00598392	1.36	8.38	P05023	K01539
LCENIAGHLK	-0.0774115	0.00599254	4.84	12.84	P04040	K03781
EIGELYLPK	-0.0834367	0.00696168	18.48	19.63	P01011	K04525
ELGICPDDAAVIPIK	-0.084493	0.00713906	0	7.58	P12273	CKO-h22
AIHYALNCCGLAGGVEQFISDICPK	-0.0864341	0.00747086	0	2.91	P21926	K06460
TNVNVFSELSAPR	-0.0903117	0.0081562	7.67	14.09	Q8NFJ5	K08468
SVGIVTTTR	-0.0914635	0.00836558	2.45	11.52	P05186	K01077
SVPPSASHVAPTETFTYEWTVPK	-0.0963498	0.00928329	1.27	9.61	P00450	K13624
ALNSIIDVYHK	-0.0980611	0.00961598	19.46	20.79	P05109	K21127
AHIAQLCEK	-0.0984382	0.00969009	0	3.44	Q00610	K04646
MCDLVSDFDGFSER	-0.100055	0.010011	0	5.52	P30520	K01939
IFYNQQNHYDGSTGK	-0.100867	0.0101741	3.75	11.53	Q15848	K07296
ELGICPDDAAVIPIKNNR	-0.103458	0.0107036	1.19	8.86	P12273	CKO-h22
LVFDEYLK	-0.104511	0.0109225	5.33	12.72	P08133	K17094
VNKDDEEFIESNK	-0.106044	0.0112454	8.85	16.03	P00450	K13624
NTGVISVVTTGLDR	-0.10801	0.0116662	2.46	11.23	P12830	K05689
ANQQFLVYCEIDGSGNGWTVFQK	-0.108862	0.0118509	0	6.56	P02679	K03905
GTFATLSELHCDK	-0.109926	0.0120837	6.86	16.63	P68871	K13823
LGPNYLHIPVNCPYR	-0.110836	0.0122846	4.96	12.43	P04040	K03781
FGEVVDCTLKLDPITGR	-0.112177	0.0125837	0	6.79	Q14103	K13044
MELERPGGNEITR	-0.113483	0.0128785	4.87	13.93	P02671	K03903
CPNPPVQENFDVNK	-0.113588	0.0129022	0	7.01	P05090	K03098
FATTFYQHLADSK	-0.113824	0.0129558	8.96	15.41	P01008	K03911
QSGLYFIKPLK	-0.118523	0.0140477	1.43	10.59	P02679	K03905
YKPESEELTAER	-0.121655	0.0148	10.78	15.41	P07237	K09580
FGSYCPTTCGIADFLSTYQTK	-0.133471	0.0178145	0	7.21	P02679	K03905
RQDNEILIFWSK	-0.140643	0.0197804	2.43	12.31	P02741	K16143
SCAVAEYGVYVK	-0.145739	0.0212398	3.89	13.19	P00739	K14477
GYSIFSYATK	-0.148313	0.0219968	1.4	11.81	P02741	K16143
EDGGGWWYNR	-0.149527	0.0223584	2.82	13.41	P02675	K03904
NYCGLPGEYWLGNDK	-0.163079	0.0265946	1.29	11.24	P02675	K03904
CFEGFGIDGPAIAK	-0.165508	0.0273929	0	7.78	P08603	K04004
TDFGSPGEPQIIFCR	-0.170858	0.0291923	0	10.85	P08575	K06478
TYCSEPEKVDKDNEDFQESNR	-0.174693	0.0305175	0	11.12	P00450	K13624
LLCQCLGFGSGHFR	-0.176771	0.0312479	2.32	14	P02751	K05717
