# Supplementary material for: Metaproteomic Profile of the Colonic Luminal Microbiota From Patients With Colon Cancer
Source: Front Microbiol. 2022 Apr 14;13:869523. doi: 10.3389/fmicb.2022.869523 (PMC9048685; doi:10.3389/fmicb.2022.869523)
Supplement: Supplementary file 5 [file Data_Sheet_4.XLSX]

## Sheet: main analysis-microbial
	Stage: I-II vs III-IV (higher in III-IV)
	no significant enrichments
	Stage: I-II vs III-IV (lower in III-IV)
	Class	Class name	Nominal p-value	Empirical p-value
	phylum	Actinobacteria	9.31686e-08	< 0.001
	class	Actinobacteria	6.6918e-07	< 0.001
	class	Verrucomicrobiae	0.00112121	0.048
	order	Bifidobacteriales	3.35125e-07	< 0.001
	order	Verrucomicrobiales	0.00112121	0.048
	family	Akkermansiaceae	0.00102275	0.045
	family	Bifidobacteriaceae	3.35125e-07	< 0.001
	genus	Akkermansia	0.00102275	0.045
	genus	Bifidobacterium	3.68388e-07	< 0.001
	species	Akkermansia muciniphila	0.000673899	0.019
	species	Bifidobacterium bifidum	7.23828e-07	< 0.001
	KOG	K01938: formate--tetrahydrofolate ligase	5.60236e-05	< 0.001
	KOG	K17624: endo-alpha-N-acetylgalactosaminidase	3.82433e-07	< 0.001
	family-specific KOG	Akkermansiaceae + K03737: pyruvate-ferredoxin/flavodoxin oxidoreductase	0.000782389	0.033
	family-specific KOG	Bifidobacteriaceae + K17624: endo-alpha-N-acetylgalactosaminidase	3.92139e-06	< 0.001
	genus-specific KOG	Akkermansia + K03737: pyruvate-ferredoxin/flavodoxin oxidoreductase	0.000782389	0.033
	genus-specific KOG	Bifidobacterium + K17624: endo-alpha-N-acetylgalactosaminidase	1.9035e-06	< 0.001
	Grade: G1-2 vs G3 (higher in G3)
	Class	Class name	Nominal p-value	Empirical p-value
	species	Bacteroides fragilis	0.000423558	0.01
	species	Bacteroides intestinalis	0.000457493	0.011
	KOG	K01784: UDP-glucose 4-epimerase	0.000478452	0.011
	Grade: G1-2 vs G3 (lower in G3)
	no significant enrichments
	TILs: TILs - vs TILs + (higher in TILs +)
	no significant enrichments
	TILs: TILs - vs TILs + (lower in TILs +)
	Class	Class name	Nominal p-value	Empirical p-value
	phylum	Bacteroidetes	0.000121018	0.001
	class	Bacteroidia	0.000225867	0.003
	order	Bacteroidales	0.00018692	0.001
	family	Bacteroidaceae	8.92908e-09	< 0.001
	genus	Bacteroides	7.03505e-09	< 0.001
	significant features in common with sensitivity analysis are highlighted in yellow

## Sheet: sensitivity analysis-microbial
	Stage: I-II vs III-IV (higher in III-IV)
	no significant enrichments
	Stage: I-II vs III-IV (lower in III-IV)
	Class	Class name	Nominal p-value	Empirical p-value
	phylum	Euryarchaeota	0.00105731	0.047
	class	Actinobacteria	0.000448435	0.01
	class	Methanobacteria	0.00061481	0.018
	order	Bifidobacteriales	0.000945317	0.037
	order	Methanobacteriales	0.00061481	0.018
	family	Bifidobacteriaceae	0.000945317	0.037
	family	Methanobacteriaceae	0.00058203	0.017
	genus	Bifidobacterium	0.00116309	0.049
	KOG	K01938: formate--tetrahydrofolate ligase	0.000154786	0.001
	Grade: G1-2 vs G3 (higher in G3)
	Class	Class name	Nominal p-value	Empirical p-value
	species	Bacteroides fragilis	0.000361139	0.007
	species	Bacteroides intestinalis	1.41507e-05	< 0.001
	KOG	K01784: UDP-glucose 4-epimerase	0.000428646	0.01
	Grade: G1-2 vs G3 (lower in G3)
	no significant enrichments
	TILs: TILs - vs TILs + (higher in TILs +)
	no significant enrichments
	TILs: TILs - vs TILs + (lower in TILs +)
	Class	Class name	Nominal p-value	Empirical p-value
	phylum	Bacteroidetes	8.23898e-05	< 0.001
	class	Bacteroidia	0.000251719	0.004
	order	Bacteroidales	0.000208782	0.002
	family	Bacteroidaceae	1.39793e-08	< 0.001
	genus	Bacteroides	1.74166e-08	< 0.001
	significant features in common with main analysis are highlighted in yellow

## Sheet: main analysis-host
	Stage: I-II vs III-IV (higher in III-IV)
	Class	Class name	Nominal p-value	Empirical p-value
	KOG	K00615: transketolase	0.000769455	0.032
	KOG	K14736: transferrin	0.000676036	0.019
	Stage: I-II vs III-IV (lower in III-IV)
	Class	Class name	Nominal p-value	Empirical p-value
	KOG	CKO-h40: IgGFc-binding protein	0.000733927	0.023
	KOG	K01283: peptidyl-dipeptidase A	5.38634e-08	< 0.001
	KOG	K16502: cadherin-related family member 2	0.000557805	0.015
	KOG	K16505: cadherin-related family member 5	0.000525121	0.012
	Grade: G1-2 vs G3 (higher in G3)
	Class	Class name	Nominal p-value	Empirical p-value
	KOG	K01312: trypsin	0.000161424	0.001
	KOG	K12349: neutral ceramidase	0.000259471	0.004
	Grade: G1-2 vs G3 (lower in G3)
	no significant enrichments
	TILs: TILs - vs TILs + (higher in TILs +)
	Class	Class name	Nominal p-value	Empirical p-value
	KOG	K17527: intelectin	0.000408442	0.008
	TILs: TILs - vs TILs + (lower in TILs +)
	Class	Class name	Nominal p-value	Empirical p-value
	KOG	CKO-h22: prolactin-inducible protein	0.00105629	0.047
	KOG	K03904: fibrinogen beta chain	0.000309941	0.005
	KOG	K03905: fibrinogen gamma chain	0.000300989	0.005
	KOG	K03911: antithrombin III	0.000951624	0.037
	KOG	K13624: ceruloplasmin	6.12509e-06	< 0.001
	KOG	K21127: protein S100-A8	4.19561e-05	< 0.001
	significant features in common with sensitivity analysis are highlighted in yellow

## Sheet: sensitivity analysis-host
	Stage: I-II vs III-IV (higher in III-IV)
	Class	Class name	Nominal p-value	Empirical p-value
	KOG	K03386: peroxiredoxin	0.000643295	0.018
	KOG	K17283: lactotransferrin	1.22368e-07	< 0.001
	Stage: I-II vs III-IV (lower in III-IV)
	Class	Class name	Nominal p-value	Empirical p-value
	KOG	K16502: cadherin-related family member 2	3.93257e-06	< 0.001
	Grade : G1-2 vs G3 (higher in G3)
	Class	Class name	Nominal p-value	Empirical p-value
	KOG	K01312: trypsin	0.00014294	0.001
	KOG	K12349: neutral ceramidase	0.000229886	0.003
	Grade: G1-2 vs G3 (lower in G3)
	no significant enrichments
	TILs: TILs - vs TILs + (higher in TILs +)
	Class	Class name	Nominal p-value	Empirical p-value
	KOG	K10788: eosinophil peroxidase	0.00117113	0.049
	TILs: TILs - vs TILs + (lower in TILs +)
	Class	Class name	Nominal p-value	Empirical p-value
	KOG	CKO-h22: prolactin-inducible protein	0.00108995	0.047
	KOG	K03911: antithrombin III	0.000990624	0.044
	KOG	K06811: cadherin 17	8.34067e-06	< 0.001
	KOG	K13624: ceruloplasmin	7.66979e-07	< 0.001
	KOG	K21127: protein S100-A8	0.000533871	0.014
	significant features in common with main analysis are highlighted in yellow
