# Supplementary material for: Metaproteomic Profile of the Colonic Luminal Microbiota From Patients With Colon Cancer
Source: Front Microbiol. 2022 Apr 14;13:869523. doi: 10.3389/fmicb.2022.869523 (PMC9048685; doi:10.3389/fmicb.2022.869523)
Supplement: Supplementary file 6 [file Data_Sheet_5.XLSX]

## Sheet: Foglio1
Comparison	Higher in	Enriched taxa	Neg/pos correlation	Enriched host function	p-value
C1	III-IV	Actinobacteria	pos	CKO-h46: Immunoglobulin heavy variable	0.007
		Bifidobacteriales		K01510: apyrase	0.009
		Bifidobacteriaceae		K05865: troponin C, slow skeletal and cardiac muscles	0.009
		Bifidobacterium		K08143: MFS transporter, SP family, solute carrier family 2, member 5	0.009
				K09659: dolichol-phosphate mannosyltransferase subunit 3	0.009
			neg	K17093: annexin A4	0.004
				K01176: alpha-amylase	0.006
C3	TILs -	Bacteroidetes	pos	K10788: eosinophil peroxidase	0.001
		Bacteroidia		K17527: intelectin	0.001
		Bacteroidales		K00106: xanthine dehydrogenase/oxidase	0.003
		Bacteroidaceae		K05027: calcium-activated chloride channel regulator 1	0.003
		Bacteroides		K01047: secretory phospholipase A2	0.004
				K00688: glycogen phosphorylase	0.005
			neg	K07605: type II keratin, basic	< 0.001
				K03781: catalase	0.001
				K03984: alpha-1-antitrypsin	0.001
				K13624: ceruloplasmin	0.001
				K01301: N-acetylated-alpha-linked acidic dipeptidase	0.002
				K16143: C-reactive protein	0.002
				K04001: C1 inhibitor	0.003
				K17095: annexin A7/11	0.003
				K01195: beta-glucuronidase	0.005
				K11140: aminopeptidase N	0.007
